# Supplementary material for: Modulation of metabolic, inflammatory and fibrotic pathways by semaglutide in metabolic dysfunction-associated steatohepatitis
Source: Nat Med. 2025 Jul 21;31(9):3128–40. doi: 10.1038/s41591-025-03799-0 (PMC12443624; doi:10.1038/s41591-025-03799-0)
Supplement: Supplementary file 3 — Statistical source data. [file 41591_2025_3799_MOESM3_ESM.txt]

Improvement in ballooning mediated by body weight loss (%) - odds ratio - on-treatment - FAS

————————————————————————————————————————————————————————————————————————————————————————————————————
Effect                      FAS   N  Total                Direct              Indirect          
                                     effect               effect              effect            
————————————————————————————————————————————————————————————————————————————————————————————————————
Placebo                      80  63                                                             
Sema 0.1 mg OD               80  68                                                             
Sema 0.2 mg OD               78  62                                                             
Sema 0.4 mg OD               82  62                                                             
Sema 0.1 mg OD vs. Placebo           2.85 [1.38 ; 5.90]   1.60 [0.74 ; 3.44]  1.78 [1.19 ; 2.67]
Sema 0.2 mg OD vs. Placebo           5.46 [2.48 ; 12.04]  1.80 [0.77 ; 4.20]  3.04 [1.75 ; 5.28]
Sema 0.4 mg OD vs. Placebo           8.20 [3.29 ; 20.42]  1.82 [0.64 ; 5.13]  4.51 [2.36 ; 8.61]
————————————————————————————————————————————————————————————————————————————————————————————————————
Mediation analysis via natural effects models using R-package Medflex. Outcome model: logistic
regression at week 72. Mediators: weight loss at week 4, 12, 20, 28, 36, 44, 52, 62, 72. Baseline
confounders: age, gender, T2D status, fibrosis stage, body weight. FAS: all randomised subjects, N:
number of subjects with observed outcome used for analysis

                                                                nn9931/nn9931-exploratory/medflex001
                            06OKT2021:10:36:36 - tStatHistMedflexBalloon/t-stat-impballoon-wgt72.txt


Improvement in fibrosis mediated by body weight loss (%) - odds ratio - on-treatment - FAS

————————————————————————————————————————————————————————————————————————————————————————————————————
Effect                       FAS    N   Total                Direct               Indirect          
                                        effect               effect               effect            
————————————————————————————————————————————————————————————————————————————————————————————————————
Placebo                       80   63                                                               
Sema 0.1 mg OD                80   68                                                               
Sema 0.2 mg OD                78   58                                                               
Sema 0.4 mg OD                82   60                                                               
Sema 0.1 mg OD vs. Placebo              2.20 [1.07 ; 4.54]   1.95 [0.92 ; 4.13]   1.13 [0.82 ; 1.55]
Sema 0.2 mg OD vs. Placebo              1.13 [0.51 ; 2.49]   0.93 [0.39 ; 2.19]   1.22 [0.76 ; 1.95]
Sema 0.4 mg OD vs. Placebo              2.32 [1.12 ; 4.81]   1.88 [0.76 ; 4.60]   1.24 [0.67 ; 2.29]
————————————————————————————————————————————————————————————————————————————————————————————————————
Mediation analysis via natural effects models using R-package Medflex. Outcome model: logistic
regression at week 72. Mediators: weight loss at week 4, 12, 20, 28, 36, 44, 52, 62, 72. Baseline
confounders: age, gender, T2D status, fibrosis stage, body weight. FAS: all randomised subjects, N:
number of subjects with observed outcome used for analysis

                                                                nn9931/nn9931-exploratory/medflex001
                               06OKT2021:11:59:39 - tStatHistMedflexFibrosis/t-stat-impfib-wgt72.txt


Improvement in steatosis mediated by body weight loss (%) - odds ratio - on-treatment - FAS

————————————————————————————————————————————————————————————————————————————————————————————————————
Effect                      FAS   N  Total                Direct              Indirect          
                                     effect               effect              effect            
————————————————————————————————————————————————————————————————————————————————————————————————————
Placebo                      80  63                                                             
Sema 0.1 mg OD               80  68                                                             
Sema 0.2 mg OD               78  62                                                             
Sema 0.4 mg OD               82  62                                                             
Sema 0.1 mg OD vs. Placebo           3.34 [1.62 ; 6.90]   1.64 [0.80 ; 3.35]  2.04 [1.40 ; 2.96]
Sema 0.2 mg OD vs. Placebo           4.89 [2.25 ; 10.62]  1.48 [0.67 ; 3.27]  3.29 [2.01 ; 5.39]
Sema 0.4 mg OD vs. Placebo           7.31 [3.30 ; 16.19]  1.41 [0.60 ; 3.30]  5.19 [2.93 ; 9.20]
————————————————————————————————————————————————————————————————————————————————————————————————————
Mediation analysis via natural effects models using R-package Medflex. Outcome model: logistic
regression at week 72. Mediators: weight loss at week 4, 12, 20, 28, 36, 44, 52, 62, 72. Baseline
confounders: age, gender, T2D status, fibrosis stage, body weight. FAS: all randomised subjects, N:
number of subjects with observed outcome used for analysis

                                                                nn9931/nn9931-exploratory/medflex001
                            06OKT2021:10:55:34 - tStatHistMedflexSteatosis/t-stat-impsteat-wgt72.txt


NASH resolution mediated by body weight loss (%) - odds ratio - on-treatment - FAS

————————————————————————————————————————————————————————————————————————————————————————————————————
Effect                      FAS   N  Total                Direct              Indirect          
                                     effect               effect              effect            
————————————————————————————————————————————————————————————————————————————————————————————————————
Placebo                      80  63                                                             
Sema 0.1 mg OD               80  68                                                             
Sema 0.2 mg OD               78  58                                                             
Sema 0.4 mg OD               82  60                                                             
Sema 0.1 mg OD vs. Placebo           3.59 [1.70 ; 7.60]   1.96 [0.89 ; 4.35]  1.83 [1.22 ; 2.74]
Sema 0.2 mg OD vs. Placebo           3.36 [1.55 ; 7.30]   1.27 [0.54 ; 3.00]  2.64 [1.57 ; 4.46]
Sema 0.4 mg OD vs. Placebo           7.55 [3.32 ; 17.17]  1.86 [0.71 ; 4.88]  4.06 [2.09 ; 7.89]
————————————————————————————————————————————————————————————————————————————————————————————————————
Mediation analysis via natural effects models using R-package Medflex. Outcome model: logistic
regression at week 72. Mediators: weight loss at week 4, 12, 20, 28, 36, 44, 52, 62, 72. Baseline
confounders: age, gender, T2D status, fibrosis stage, body weight. FAS: all randomised subjects, N:
number of subjects with observed outcome used for analysis

                                                                nn9931/nn9931-exploratory/medflex001
                              06OKT2021:11:11:04 - tStatHistMedflexNASHres/t-stat-resshnwf-wgt72.txt
