# Supplementary material for: Modulation of metabolic, inflammatory and fibrotic pathways by semaglutide in metabolic dysfunction-associated steatohepatitis
Source: Nat Med. 2025 Jul 21;31(9):3128–40. doi: 10.1038/s41591-025-03799-0 (PMC12443624; doi:10.1038/s41591-025-03799-0)
Supplement: Supplementary file 4 — Statistical source data. [file 41591_2025_3799_MOESM4_ESM.xlsx]

## Sheet: 2A_adipo
ID	MODEL	IMPCVAR	CATVAR	CONTVAR	ARMS	NIMP	PARAM	PARAMCD	CHGTYPE	POPVAR	GROUPVAR	SUBSEL	MGROUP	BLWEEK	LMWEEK	BLAVISIT	ALPHA	TESTHYP	NOBSPOP	NOBS	BASELINE	EST	ESTLL	ESTUL	ESTSE	CFB	CFBLL	CFBUL	CFBSE	CFBL	CFBSEL	CGROUP	CONTR	CONTRLL	CONTRUL	CONTRSE	CONTRL	CONTRSEL	PVAL2S	DF
MMRM1 - ANALYSIS OF ADIPO INSULIN RESISTANCE CALCULATED - NO INSULIN AT SCREENING	MMRM1		DIABTYP FIBROBL		Sema 0.4 mg OD, Sema 0.2 mg OD, Sema 0.1 mg OD, Placebo	1000	Adipo Insulin Resistance Calculated	ADIPOCAL	LOGR2BASE	FASFL	TRT01P	NOINSFL = 'Y'		0	12	0	0.05	SUPERIORITY	286	0
MMRM1 - ANALYSIS OF ADIPO INSULIN RESISTANCE CALCULATED - NO INSULIN AT SCREENING	MMRM1		DIABTYP FIBROBL		Sema 0.4 mg OD, Sema 0.2 mg OD, Sema 0.1 mg OD, Placebo	1000	Adipo Insulin Resistance Calculated	ADIPOCAL	LOGR2BASE	FASFL	TRT01P	NOINSFL = 'Y'	Sema 0.4 mg OD	0	12	0	0.05	SUPERIORITY	78	76	83.9606	71.7123	63.49	80.9994		0.854118	0.756187	0.96473		-0.157686	0.0618363	Placebo	1.08927	0.910984	1.30244		0.0855041	0.090755	0.347021	252.315
MMRM1 - ANALYSIS OF ADIPO INSULIN RESISTANCE CALCULATED - NO INSULIN AT SCREENING	MMRM1		DIABTYP FIBROBL		Sema 0.4 mg OD, Sema 0.2 mg OD, Sema 0.1 mg OD, Placebo	1000	Adipo Insulin Resistance Calculated	ADIPOCAL	LOGR2BASE	FASFL	TRT01P	NOINSFL = 'Y'	Placebo	0	12	0	0.05	SUPERIORITY	68	65	83.9606	65.8354	57.8097	74.9753		0.784122	0.688533	0.892982		-0.243191	0.0660095
MMRM1 - ANALYSIS OF ADIPO INSULIN RESISTANCE CALCULATED - NO INSULIN AT SCREENING	MMRM1		DIABTYP FIBROBL		Sema 0.4 mg OD, Sema 0.2 mg OD, Sema 0.1 mg OD, Placebo	1000	Adipo Insulin Resistance Calculated	ADIPOCAL	LOGR2BASE	FASFL	TRT01P	NOINSFL = 'Y'	Sema 0.2 mg OD	0	12	0	0.05	SUPERIORITY	69	67	83.9606	74.1702	65.2206	84.348		0.883393	0.7768	1.00461		-0.123985	0.0652918	Placebo	1.1266	0.938354	1.35261		0.119205	0.0928353	0.200304	251.662
MMRM1 - ANALYSIS OF ADIPO INSULIN RESISTANCE CALCULATED - NO INSULIN AT SCREENING	MMRM1		DIABTYP FIBROBL		Sema 0.4 mg OD, Sema 0.2 mg OD, Sema 0.1 mg OD, Placebo	1000	Adipo Insulin Resistance Calculated	ADIPOCAL	LOGR2BASE	FASFL	TRT01P	NOINSFL = 'Y'	Sema 0.1 mg OD	0	12	0	0.05	SUPERIORITY	70	67	83.9606	75.1077	65.968	85.5137		0.894558	0.785701	1.0185		-0.111425	0.0658852	Placebo	1.14084	0.949388	1.3709		0.131765	0.0932779	0.159003	252.329
MMRM1 - ANALYSIS OF ADIPO INSULIN RESISTANCE CALCULATED - NO INSULIN AT SCREENING	MMRM1		DIABTYP FIBROBL		Sema 0.4 mg OD, Sema 0.2 mg OD, Sema 0.1 mg OD, Placebo	1000	Adipo Insulin Resistance Calculated	ADIPOCAL	LOGR2BASE	FASFL	TRT01P	NOINSFL = 'Y'	Sema 0.1 mg OD	0	28	0	0.05	SUPERIORITY	70	67	83.9606	64.5694	55.6634	74.9004		0.769044	0.66297	0.892089		-0.262607	0.0753523	Placebo	0.961093	0.779469	1.18504		-0.0396845	0.106337	0.709328	243.65
MMRM1 - ANALYSIS OF ADIPO INSULIN RESISTANCE CALCULATED - NO INSULIN AT SCREENING	MMRM1		DIABTYP FIBROBL		Sema 0.4 mg OD, Sema 0.2 mg OD, Sema 0.1 mg OD, Placebo	1000	Adipo Insulin Resistance Calculated	ADIPOCAL	LOGR2BASE	FASFL	TRT01P	NOINSFL = 'Y'	Placebo	0	28	0	0.05	SUPERIORITY	68	65	83.9606	67.1834	57.9433	77.8969		0.800177	0.690125	0.927779		-0.222922	0.0751131
MMRM1 - ANALYSIS OF ADIPO INSULIN RESISTANCE CALCULATED - NO INSULIN AT SCREENING	MMRM1		DIABTYP FIBROBL		Sema 0.4 mg OD, Sema 0.2 mg OD, Sema 0.1 mg OD, Placebo	1000	Adipo Insulin Resistance Calculated	ADIPOCAL	LOGR2BASE	FASFL	TRT01P	NOINSFL = 'Y'	Sema 0.2 mg OD	0	28	0	0.05	SUPERIORITY	69	67	83.9606	58.7267	50.4757	68.3265		0.699455	0.601183	0.813792		-0.357453	0.0768687	Placebo	0.874126	0.707351	1.08022		-0.134531	0.107476	0.211864	244.207
MMRM1 - ANALYSIS OF ADIPO INSULIN RESISTANCE CALCULATED - NO INSULIN AT SCREENING	MMRM1		DIABTYP FIBROBL		Sema 0.4 mg OD, Sema 0.2 mg OD, Sema 0.1 mg OD, Placebo	1000	Adipo Insulin Resistance Calculated	ADIPOCAL	LOGR2BASE	FASFL	TRT01P	NOINSFL = 'Y'	Sema 0.4 mg OD	0	28	0	0.05	SUPERIORITY	78	76	83.9606	59.7951	52.0129	68.7417		0.712181	0.619492	0.818737		-0.339424	0.0707854	Placebo	0.890029	0.725679	1.0916		-0.116501	0.103638	0.262074	242.238
MMRM1 - ANALYSIS OF ADIPO INSULIN RESISTANCE CALCULATED - NO INSULIN AT SCREENING	MMRM1		DIABTYP FIBROBL		Sema 0.4 mg OD, Sema 0.2 mg OD, Sema 0.1 mg OD, Placebo	1000	Adipo Insulin Resistance Calculated	ADIPOCAL	LOGR2BASE	FASFL	TRT01P	NOINSFL = 'Y'		0	28	0	0.05	SUPERIORITY	286	0
MMRM1 - ANALYSIS OF ADIPO INSULIN RESISTANCE CALCULATED - NO INSULIN AT SCREENING	MMRM1		DIABTYP FIBROBL		Sema 0.4 mg OD, Sema 0.2 mg OD, Sema 0.1 mg OD, Placebo	1000	Adipo Insulin Resistance Calculated	ADIPOCAL	LOGR2BASE	FASFL	TRT01P	NOINSFL = 'Y'		0	40	0	0.05	SUPERIORITY	286	0
MMRM1 - ANALYSIS OF ADIPO INSULIN RESISTANCE CALCULATED - NO INSULIN AT SCREENING	MMRM1		DIABTYP FIBROBL		Sema 0.4 mg OD, Sema 0.2 mg OD, Sema 0.1 mg OD, Placebo	1000	Adipo Insulin Resistance Calculated	ADIPOCAL	LOGR2BASE	FASFL	TRT01P	NOINSFL = 'Y'		0	52	0	0.05	SUPERIORITY	286	0
MMRM1 - ANALYSIS OF ADIPO INSULIN RESISTANCE CALCULATED - NO INSULIN AT SCREENING	MMRM1		DIABTYP FIBROBL		Sema 0.4 mg OD, Sema 0.2 mg OD, Sema 0.1 mg OD, Placebo	1000	Adipo Insulin Resistance Calculated	ADIPOCAL	LOGR2BASE	FASFL	TRT01P	NOINSFL = 'Y'	Sema 0.1 mg OD	0	52	0	0.05	SUPERIORITY	70	67	83.9606	64.1531	54.4048	75.648		0.764085	0.64798	0.900994		-0.269076	0.08366	Placebo	0.921418	0.727183	1.16753		-0.0818413	0.120171	0.496509	237.903
MMRM1 - ANALYSIS OF ADIPO INSULIN RESISTANCE CALCULATED - NO INSULIN AT SCREENING	MMRM1		DIABTYP FIBROBL		Sema 0.4 mg OD, Sema 0.2 mg OD, Sema 0.1 mg OD, Placebo	1000	Adipo Insulin Resistance Calculated	ADIPOCAL	LOGR2BASE	FASFL	TRT01P	NOINSFL = 'Y'	Sema 0.2 mg OD	0	52	0	0.05	SUPERIORITY	69	67	83.9606	60.5633	50.9428	72.0006		0.721329	0.606746	0.857552		-0.326659	0.0878234	Placebo	0.869859	0.682279	1.10901		-0.139424	0.12331	0.259302	243.065
MMRM1 - ANALYSIS OF ADIPO INSULIN RESISTANCE CALCULATED - NO INSULIN AT SCREENING	MMRM1		DIABTYP FIBROBL		Sema 0.4 mg OD, Sema 0.2 mg OD, Sema 0.1 mg OD, Placebo	1000	Adipo Insulin Resistance Calculated	ADIPOCAL	LOGR2BASE	FASFL	TRT01P	NOINSFL = 'Y'	Placebo	0	52	0	0.05	SUPERIORITY	68	65	83.9606	69.6243	58.7261	82.5449		0.829249	0.699448	0.983138		-0.187235	0.0864163
MMRM1 - ANALYSIS OF ADIPO INSULIN RESISTANCE CALCULATED - NO INSULIN AT SCREENING	MMRM1		DIABTYP FIBROBL		Sema 0.4 mg OD, Sema 0.2 mg OD, Sema 0.1 mg OD, Placebo	1000	Adipo Insulin Resistance Calculated	ADIPOCAL	LOGR2BASE	FASFL	TRT01P	NOINSFL = 'Y'	Sema 0.4 mg OD	0	52	0	0.05	SUPERIORITY	78	76	83.9606	47.8939	40.8596	56.1392		0.570433	0.486652	0.668637		-0.56136	0.0806372	Placebo	0.687891	0.544514	0.86902		-0.374125	0.118655	0.00182127	240.381
MMRM1 - ANALYSIS OF ADIPO INSULIN RESISTANCE CALCULATED - NO INSULIN AT SCREENING	MMRM1		DIABTYP FIBROBL		Sema 0.4 mg OD, Sema 0.2 mg OD, Sema 0.1 mg OD, Placebo	1000	Adipo Insulin Resistance Calculated	ADIPOCAL	LOGR2BASE	FASFL	TRT01P	NOINSFL = 'Y'	Sema 0.1 mg OD	0	72	0	0.05	SUPERIORITY	70	67	83.9606	61.6209	51.2464	74.0955		0.733926	0.610363	0.882503		-0.309347	0.0935729	Placebo	0.778352	0.597993	1.01311		-0.250576	0.133798	0.0623407	234.623
MMRM1 - ANALYSIS OF ADIPO INSULIN RESISTANCE CALCULATED - NO INSULIN AT SCREENING	MMRM1		DIABTYP FIBROBL		Sema 0.4 mg OD, Sema 0.2 mg OD, Sema 0.1 mg OD, Placebo	1000	Adipo Insulin Resistance Calculated	ADIPOCAL	LOGR2BASE	FASFL	TRT01P	NOINSFL = 'Y'	Placebo	0	72	0	0.05	SUPERIORITY	68	65	83.9606	79.1684	65.5417	95.6282		0.942923	0.780624	1.13896		-0.0587709	0.0958799
MMRM1 - ANALYSIS OF ADIPO INSULIN RESISTANCE CALCULATED - NO INSULIN AT SCREENING	MMRM1		DIABTYP FIBROBL		Sema 0.4 mg OD, Sema 0.2 mg OD, Sema 0.1 mg OD, Placebo	1000	Adipo Insulin Resistance Calculated	ADIPOCAL	LOGR2BASE	FASFL	TRT01P	NOINSFL = 'Y'	Sema 0.2 mg OD	0	72	0	0.05	SUPERIORITY	69	67	83.9606	54.7369	45.1223	66.4001		0.651935	0.537423	0.790848		-0.42781	0.0980596	Placebo	0.691398	0.527531	0.906168		-0.369039	0.137319	0.0077052	239.291
MMRM1 - ANALYSIS OF ADIPO INSULIN RESISTANCE CALCULATED - NO INSULIN AT SCREENING	MMRM1		DIABTYP FIBROBL		Sema 0.4 mg OD, Sema 0.2 mg OD, Sema 0.1 mg OD, Placebo	1000	Adipo Insulin Resistance Calculated	ADIPOCAL	LOGR2BASE	FASFL	TRT01P	NOINSFL = 'Y'		0	72	0	0.05	SUPERIORITY	286	0
MMRM1 - ANALYSIS OF ADIPO INSULIN RESISTANCE CALCULATED - NO INSULIN AT SCREENING	MMRM1		DIABTYP FIBROBL		Sema 0.4 mg OD, Sema 0.2 mg OD, Sema 0.1 mg OD, Placebo	1000	Adipo Insulin Resistance Calculated	ADIPOCAL	LOGR2BASE	FASFL	TRT01P	NOINSFL = 'Y'	Sema 0.4 mg OD	0	72	0	0.05	SUPERIORITY	78	76	83.9606	39.5386	33.2103	47.0727		0.470918	0.395546	0.560652		-0.753071	0.0885248	Placebo	0.499424	0.385778	0.646548		-0.694301	0.131052	2.70191e-07	233.986

## Sheet: 2A_homa
ID	MODEL	IMPCVAR	CATVAR	CONTVAR	ARMS	NIMP	PARAM	PARAMCD	CHGTYPE	POPVAR	GROUPVAR	SUBSEL	MGROUP	BLWEEK	LMWEEK	BLAVISIT	ALPHA	TESTHYP	NOBSPOP	NOBS	BASELINE	EST	ESTLL	ESTUL	ESTSE	CFB	CFBLL	CFBUL	CFBSE	CFBL	CFBSEL	CGROUP	CONTR	CONTRLL	CONTRUL	CONTRSE	CONTRL	CONTRSEL	PVAL2S	DF
MMRM1 - ANALYSIS OF HOMA INSULIN RESISTANCE CALCULATED - NO INSULIN AT SCREENING	MMRM1		DIABTYP FIBROBL		Sema 0.4 mg OD, Sema 0.2 mg OD, Sema 0.1 mg OD, Placebo	1000	HOMA Insulin Resistance Calculated	HOMACALC	LOGR2BASE	FASFL	TRT01P	NOINSFL = 'Y'	Placebo	0	12	0	0.05	SUPERIORITY	68	66	6.72531	5.53108	4.83733	6.32432		0.822427	0.719272	0.940376		-0.195496	0.0680575
MMRM1 - ANALYSIS OF HOMA INSULIN RESISTANCE CALCULATED - NO INSULIN AT SCREENING	MMRM1		DIABTYP FIBROBL		Sema 0.4 mg OD, Sema 0.2 mg OD, Sema 0.1 mg OD, Placebo	1000	HOMA Insulin Resistance Calculated	HOMACALC	LOGR2BASE	FASFL	TRT01P	NOINSFL = 'Y'	Sema 0.4 mg OD	0	12	0	0.05	SUPERIORITY	78	76	6.72531	4.94726	4.36728	5.60426		0.735618	0.64938	0.833309		-0.307044	0.0633194	Placebo	0.894448	0.74403	1.07527		-0.111549	0.0935008	0.23396	257.05
MMRM1 - ANALYSIS OF HOMA INSULIN RESISTANCE CALCULATED - NO INSULIN AT SCREENING	MMRM1		DIABTYP FIBROBL		Sema 0.4 mg OD, Sema 0.2 mg OD, Sema 0.1 mg OD, Placebo	1000	HOMA Insulin Resistance Calculated	HOMACALC	LOGR2BASE	FASFL	TRT01P	NOINSFL = 'Y'	Sema 0.1 mg OD	0	12	0	0.05	SUPERIORITY	70	67	6.72531	6.3462	5.55522	7.2498		0.943629	0.826016	1.07799		-0.0580227	0.0675999	Placebo	1.14737	0.950363	1.38522		0.137473	0.0956646	0.151923	257.586
MMRM1 - ANALYSIS OF HOMA INSULIN RESISTANCE CALCULATED - NO INSULIN AT SCREENING	MMRM1		DIABTYP FIBROBL		Sema 0.4 mg OD, Sema 0.2 mg OD, Sema 0.1 mg OD, Placebo	1000	HOMA Insulin Resistance Calculated	HOMACALC	LOGR2BASE	FASFL	TRT01P	NOINSFL = 'Y'		0	12	0	0.05	SUPERIORITY	286	0
MMRM1 - ANALYSIS OF HOMA INSULIN RESISTANCE CALCULATED - NO INSULIN AT SCREENING	MMRM1		DIABTYP FIBROBL		Sema 0.4 mg OD, Sema 0.2 mg OD, Sema 0.1 mg OD, Placebo	1000	HOMA Insulin Resistance Calculated	HOMACALC	LOGR2BASE	FASFL	TRT01P	NOINSFL = 'Y'	Sema 0.2 mg OD	0	12	0	0.05	SUPERIORITY	69	67	6.72531	5.18029	4.53909	5.91207		0.770268	0.674926	0.879077		-0.261017	0.0670959	Placebo	0.936579	0.7754	1.13126		-0.0655219	0.0958999	0.495079	255.804
MMRM1 - ANALYSIS OF HOMA INSULIN RESISTANCE CALCULATED - NO INSULIN AT SCREENING	MMRM1		DIABTYP FIBROBL		Sema 0.4 mg OD, Sema 0.2 mg OD, Sema 0.1 mg OD, Placebo	1000	HOMA Insulin Resistance Calculated	HOMACALC	LOGR2BASE	FASFL	TRT01P	NOINSFL = 'Y'	Sema 0.2 mg OD	0	20	0	0.05	SUPERIORITY	69	67	6.72531	5.12273	4.45021	5.89687		0.761708	0.661711	0.876817		-0.272192	0.0714654	Placebo	0.867265	0.711622	1.05695		-0.142411	0.100437	0.157445	253.389
MMRM1 - ANALYSIS OF HOMA INSULIN RESISTANCE CALCULATED - NO INSULIN AT SCREENING	MMRM1		DIABTYP FIBROBL		Sema 0.4 mg OD, Sema 0.2 mg OD, Sema 0.1 mg OD, Placebo	1000	HOMA Insulin Resistance Calculated	HOMACALC	LOGR2BASE	FASFL	TRT01P	NOINSFL = 'Y'		0	20	0	0.05	SUPERIORITY	286	0
MMRM1 - ANALYSIS OF HOMA INSULIN RESISTANCE CALCULATED - NO INSULIN AT SCREENING	MMRM1		DIABTYP FIBROBL		Sema 0.4 mg OD, Sema 0.2 mg OD, Sema 0.1 mg OD, Placebo	1000	HOMA Insulin Resistance Calculated	HOMACALC	LOGR2BASE	FASFL	TRT01P	NOINSFL = 'Y'	Placebo	0	20	0	0.05	SUPERIORITY	68	66	6.72531	5.90676	5.14598	6.78001		0.878288	0.765166	1.00813		-0.129781	0.0700081
MMRM1 - ANALYSIS OF HOMA INSULIN RESISTANCE CALCULATED - NO INSULIN AT SCREENING	MMRM1		DIABTYP FIBROBL		Sema 0.4 mg OD, Sema 0.2 mg OD, Sema 0.1 mg OD, Placebo	1000	HOMA Insulin Resistance Calculated	HOMACALC	LOGR2BASE	FASFL	TRT01P	NOINSFL = 'Y'	Sema 0.1 mg OD	0	20	0	0.05	SUPERIORITY	70	67	6.72531	5.60502	4.87581	6.44329		0.833421	0.724993	0.958065		-0.182216	0.0707772	Placebo	0.948916	0.780372	1.15386		-0.0524351	0.0992954	0.597911	253.537
MMRM1 - ANALYSIS OF HOMA INSULIN RESISTANCE CALCULATED - NO INSULIN AT SCREENING	MMRM1		DIABTYP FIBROBL		Sema 0.4 mg OD, Sema 0.2 mg OD, Sema 0.1 mg OD, Placebo	1000	HOMA Insulin Resistance Calculated	HOMACALC	LOGR2BASE	FASFL	TRT01P	NOINSFL = 'Y'	Sema 0.4 mg OD	0	20	0	0.05	SUPERIORITY	78	76	6.72531	4.23547	3.71333	4.83104		0.629781	0.552142	0.718337		-0.462383	0.0668121	Placebo	0.717056	0.592009	0.868516		-0.332602	0.0973067	0.000734569	253.555
MMRM1 - ANALYSIS OF HOMA INSULIN RESISTANCE CALCULATED - NO INSULIN AT SCREENING	MMRM1		DIABTYP FIBROBL		Sema 0.4 mg OD, Sema 0.2 mg OD, Sema 0.1 mg OD, Placebo	1000	HOMA Insulin Resistance Calculated	HOMACALC	LOGR2BASE	FASFL	TRT01P	NOINSFL = 'Y'	Sema 0.1 mg OD	0	28	0	0.05	SUPERIORITY	70	67	6.72531	5.35307	4.68483	6.11664		0.795959	0.696596	0.909495		-0.228207	0.0677137	Placebo	0.969619	0.804123	1.16918		-0.0308522	0.0950321	0.745713	254.062
MMRM1 - ANALYSIS OF HOMA INSULIN RESISTANCE CALCULATED - NO INSULIN AT SCREENING	MMRM1		DIABTYP FIBROBL		Sema 0.4 mg OD, Sema 0.2 mg OD, Sema 0.1 mg OD, Placebo	1000	HOMA Insulin Resistance Calculated	HOMACALC	LOGR2BASE	FASFL	TRT01P	NOINSFL = 'Y'	Placebo	0	28	0	0.05	SUPERIORITY	68	66	6.72531	5.5208	4.83785	6.30016		0.820899	0.71935	0.936784		-0.197355	0.0670493
MMRM1 - ANALYSIS OF HOMA INSULIN RESISTANCE CALCULATED - NO INSULIN AT SCREENING	MMRM1		DIABTYP FIBROBL		Sema 0.4 mg OD, Sema 0.2 mg OD, Sema 0.1 mg OD, Placebo	1000	HOMA Insulin Resistance Calculated	HOMACALC	LOGR2BASE	FASFL	TRT01P	NOINSFL = 'Y'		0	28	0	0.05	SUPERIORITY	286	0
MMRM1 - ANALYSIS OF HOMA INSULIN RESISTANCE CALCULATED - NO INSULIN AT SCREENING	MMRM1		DIABTYP FIBROBL		Sema 0.4 mg OD, Sema 0.2 mg OD, Sema 0.1 mg OD, Placebo	1000	HOMA Insulin Resistance Calculated	HOMACALC	LOGR2BASE	FASFL	TRT01P	NOINSFL = 'Y'	Sema 0.4 mg OD	0	28	0	0.05	SUPERIORITY	78	76	6.72531	4.06814	3.59166	4.60782		0.604899	0.534051	0.685146		-0.502693	0.0632522	Placebo	0.736874	0.613825	0.88459		-0.305338	0.0927712	0.00114006	251.682
MMRM1 - ANALYSIS OF HOMA INSULIN RESISTANCE CALCULATED - NO INSULIN AT SCREENING	MMRM1		DIABTYP FIBROBL		Sema 0.4 mg OD, Sema 0.2 mg OD, Sema 0.1 mg OD, Placebo	1000	HOMA Insulin Resistance Calculated	HOMACALC	LOGR2BASE	FASFL	TRT01P	NOINSFL = 'Y'	Sema 0.2 mg OD	0	28	0	0.05	SUPERIORITY	69	67	6.72531	4.32075	3.77452	4.94604		0.642461	0.56124	0.735437		-0.442449	0.0686356	Placebo	0.782631	0.647397	0.946115		-0.245094	0.0963281	0.0115398	254.327
MMRM1 - ANALYSIS OF HOMA INSULIN RESISTANCE CALCULATED - NO INSULIN AT SCREENING	MMRM1		DIABTYP FIBROBL		Sema 0.4 mg OD, Sema 0.2 mg OD, Sema 0.1 mg OD, Placebo	1000	HOMA Insulin Resistance Calculated	HOMACALC	LOGR2BASE	FASFL	TRT01P	NOINSFL = 'Y'	Sema 0.1 mg OD	0	36	0	0.05	SUPERIORITY	70	67	6.72531	5.69268	4.90662	6.60467		0.846456	0.729575	0.982062		-0.166697	0.0754379	Placebo	0.958766	0.776706	1.1835		-0.0421083	0.10691	0.694024	243.689
MMRM1 - ANALYSIS OF HOMA INSULIN RESISTANCE CALCULATED - NO INSULIN AT SCREENING	MMRM1		DIABTYP FIBROBL		Sema 0.4 mg OD, Sema 0.2 mg OD, Sema 0.1 mg OD, Placebo	1000	HOMA Insulin Resistance Calculated	HOMACALC	LOGR2BASE	FASFL	TRT01P	NOINSFL = 'Y'	Sema 0.4 mg OD	0	36	0	0.05	SUPERIORITY	78	76	6.72531	3.87343	3.3623	4.46226		0.575947	0.499946	0.663502		-0.551739	0.0718496	Placebo	0.652365	0.530085	0.802853		-0.427151	0.105382	6.77737e-05	245.937
MMRM1 - ANALYSIS OF HOMA INSULIN RESISTANCE CALCULATED - NO INSULIN AT SCREENING	MMRM1		DIABTYP FIBROBL		Sema 0.4 mg OD, Sema 0.2 mg OD, Sema 0.1 mg OD, Placebo	1000	HOMA Insulin Resistance Calculated	HOMACALC	LOGR2BASE	FASFL	TRT01P	NOINSFL = 'Y'	Placebo	0	36	0	0.05	SUPERIORITY	68	66	6.72531	5.93751	5.10995	6.89909		0.88286	0.759809	1.02584		-0.124588	0.0762039
MMRM1 - ANALYSIS OF HOMA INSULIN RESISTANCE CALCULATED - NO INSULIN AT SCREENING	MMRM1		DIABTYP FIBROBL		Sema 0.4 mg OD, Sema 0.2 mg OD, Sema 0.1 mg OD, Placebo	1000	HOMA Insulin Resistance Calculated	HOMACALC	LOGR2BASE	FASFL	TRT01P	NOINSFL = 'Y'	Sema 0.2 mg OD	0	36	0	0.05	SUPERIORITY	69	67	6.72531	4.40957	3.78369	5.13898		0.655668	0.562605	0.764125		-0.422101	0.0777254	Placebo	0.742663	0.598876	0.920973		-0.297513	0.109256	0.00692712	247.883
MMRM1 - ANALYSIS OF HOMA INSULIN RESISTANCE CALCULATED - NO INSULIN AT SCREENING	MMRM1		DIABTYP FIBROBL		Sema 0.4 mg OD, Sema 0.2 mg OD, Sema 0.1 mg OD, Placebo	1000	HOMA Insulin Resistance Calculated	HOMACALC	LOGR2BASE	FASFL	TRT01P	NOINSFL = 'Y'		0	36	0	0.05	SUPERIORITY	286	0
MMRM1 - ANALYSIS OF HOMA INSULIN RESISTANCE CALCULATED - NO INSULIN AT SCREENING	MMRM1		DIABTYP FIBROBL		Sema 0.4 mg OD, Sema 0.2 mg OD, Sema 0.1 mg OD, Placebo	1000	HOMA Insulin Resistance Calculated	HOMACALC	LOGR2BASE	FASFL	TRT01P	NOINSFL = 'Y'		0	40	0	0.05	SUPERIORITY	286	0
MMRM1 - ANALYSIS OF HOMA INSULIN RESISTANCE CALCULATED - NO INSULIN AT SCREENING	MMRM1		DIABTYP FIBROBL		Sema 0.4 mg OD, Sema 0.2 mg OD, Sema 0.1 mg OD, Placebo	1000	HOMA Insulin Resistance Calculated	HOMACALC	LOGR2BASE	FASFL	TRT01P	NOINSFL = 'Y'		0	44	0	0.05	SUPERIORITY	286	0
MMRM1 - ANALYSIS OF HOMA INSULIN RESISTANCE CALCULATED - NO INSULIN AT SCREENING	MMRM1		DIABTYP FIBROBL		Sema 0.4 mg OD, Sema 0.2 mg OD, Sema 0.1 mg OD, Placebo	1000	HOMA Insulin Resistance Calculated	HOMACALC	LOGR2BASE	FASFL	TRT01P	NOINSFL = 'Y'	Sema 0.1 mg OD	0	44	0	0.05	SUPERIORITY	70	67	6.72531	5.37939	4.68718	6.17383		0.799872	0.696946	0.918		-0.223303	0.0699389	Placebo	0.841912	0.693064	1.02273		-0.172079	0.0987812	0.0827391	248.976
MMRM1 - ANALYSIS OF HOMA INSULIN RESISTANCE CALCULATED - NO INSULIN AT SCREENING	MMRM1		DIABTYP FIBROBL		Sema 0.4 mg OD, Sema 0.2 mg OD, Sema 0.1 mg OD, Placebo	1000	HOMA Insulin Resistance Calculated	HOMACALC	LOGR2BASE	FASFL	TRT01P	NOINSFL = 'Y'	Sema 0.2 mg OD	0	44	0	0.05	SUPERIORITY	69	67	6.72531	4.48331	3.89179	5.16474		0.666632	0.578678	0.767955		-0.405517	0.0718501	Placebo	0.701669	0.575295	0.855805		-0.354293	0.100832	0.00052356	252.463
MMRM1 - ANALYSIS OF HOMA INSULIN RESISTANCE CALCULATED - NO INSULIN AT SCREENING	MMRM1		DIABTYP FIBROBL		Sema 0.4 mg OD, Sema 0.2 mg OD, Sema 0.1 mg OD, Placebo	1000	HOMA Insulin Resistance Calculated	HOMACALC	LOGR2BASE	FASFL	TRT01P	NOINSFL = 'Y'	Placebo	0	44	0	0.05	SUPERIORITY	68	66	6.72531	6.38949	5.56459	7.33667		0.950066	0.82741	1.0909		-0.0512238	0.0701833
MMRM1 - ANALYSIS OF HOMA INSULIN RESISTANCE CALCULATED - NO INSULIN AT SCREENING	MMRM1		DIABTYP FIBROBL		Sema 0.4 mg OD, Sema 0.2 mg OD, Sema 0.1 mg OD, Placebo	1000	HOMA Insulin Resistance Calculated	HOMACALC	LOGR2BASE	FASFL	TRT01P	NOINSFL = 'Y'	Sema 0.4 mg OD	0	44	0	0.05	SUPERIORITY	78	76	6.72531	3.90217	3.42522	4.44552		0.580221	0.509303	0.661014		-0.544346	0.0661926	Placebo	0.610716	0.50442	0.739413		-0.493123	0.0970914	7.43615e-07	249.465
MMRM1 - ANALYSIS OF HOMA INSULIN RESISTANCE CALCULATED - NO INSULIN AT SCREENING	MMRM1		DIABTYP FIBROBL		Sema 0.4 mg OD, Sema 0.2 mg OD, Sema 0.1 mg OD, Placebo	1000	HOMA Insulin Resistance Calculated	HOMACALC	LOGR2BASE	FASFL	TRT01P	NOINSFL = 'Y'	Sema 0.2 mg OD	0	52	0	0.05	SUPERIORITY	69	67	6.72531	4.10635	3.55978	4.73684		0.610581	0.529311	0.70433		-0.493344	0.0725296	Placebo	0.75507	0.617389	0.923455		-0.280944	0.10222	0.00642005	252.571
MMRM1 - ANALYSIS OF HOMA INSULIN RESISTANCE CALCULATED - NO INSULIN AT SCREENING	MMRM1		DIABTYP FIBROBL		Sema 0.4 mg OD, Sema 0.2 mg OD, Sema 0.1 mg OD, Placebo	1000	HOMA Insulin Resistance Calculated	HOMACALC	LOGR2BASE	FASFL	TRT01P	NOINSFL = 'Y'		0	52	0	0.05	SUPERIORITY	286	0
MMRM1 - ANALYSIS OF HOMA INSULIN RESISTANCE CALCULATED - NO INSULIN AT SCREENING	MMRM1		DIABTYP FIBROBL		Sema 0.4 mg OD, Sema 0.2 mg OD, Sema 0.1 mg OD, Placebo	1000	HOMA Insulin Resistance Calculated	HOMACALC	LOGR2BASE	FASFL	TRT01P	NOINSFL = 'Y'	Placebo	0	52	0	0.05	SUPERIORITY	68	66	6.72531	5.43837	4.72446	6.26015		0.808642	0.70249	0.930834		-0.212399	0.0714528
MMRM1 - ANALYSIS OF HOMA INSULIN RESISTANCE CALCULATED - NO INSULIN AT SCREENING	MMRM1		DIABTYP FIBROBL		Sema 0.4 mg OD, Sema 0.2 mg OD, Sema 0.1 mg OD, Placebo	1000	HOMA Insulin Resistance Calculated	HOMACALC	LOGR2BASE	FASFL	TRT01P	NOINSFL = 'Y'	Sema 0.1 mg OD	0	52	0	0.05	SUPERIORITY	70	67	6.72531	5.52985	4.81828	6.34651		0.822245	0.71644	0.943674		-0.195717	0.0699275	Placebo	1.01682	0.83559	1.23736		0.016682	0.0996623	0.867204	246.359
MMRM1 - ANALYSIS OF HOMA INSULIN RESISTANCE CALCULATED - NO INSULIN AT SCREENING	MMRM1		DIABTYP FIBROBL		Sema 0.4 mg OD, Sema 0.2 mg OD, Sema 0.1 mg OD, Placebo	1000	HOMA Insulin Resistance Calculated	HOMACALC	LOGR2BASE	FASFL	TRT01P	NOINSFL = 'Y'	Sema 0.4 mg OD	0	52	0	0.05	SUPERIORITY	78	76	6.72531	3.65391	3.19928	4.17315		0.543307	0.475707	0.620513		-0.61008	0.0674701	Placebo	0.671876	0.552938	0.816398		-0.397681	0.0989273	7.69013e-05	252.501
MMRM1 - ANALYSIS OF HOMA INSULIN RESISTANCE CALCULATED - NO INSULIN AT SCREENING	MMRM1		DIABTYP FIBROBL		Sema 0.4 mg OD, Sema 0.2 mg OD, Sema 0.1 mg OD, Placebo	1000	HOMA Insulin Resistance Calculated	HOMACALC	LOGR2BASE	FASFL	TRT01P	NOINSFL = 'Y'	Sema 0.4 mg OD	0	62	0	0.05	SUPERIORITY	78	76	6.72531	3.55555	3.09103	4.08989		0.528682	0.459611	0.608134		-0.637368	0.0710815	Placebo	0.575176	0.467662	0.707408		-0.553079	0.105067	3.03954e-07	249.463
MMRM1 - ANALYSIS OF HOMA INSULIN RESISTANCE CALCULATED - NO INSULIN AT SCREENING	MMRM1		DIABTYP FIBROBL		Sema 0.4 mg OD, Sema 0.2 mg OD, Sema 0.1 mg OD, Placebo	1000	HOMA Insulin Resistance Calculated	HOMACALC	LOGR2BASE	FASFL	TRT01P	NOINSFL = 'Y'	Sema 0.1 mg OD	0	62	0	0.05	SUPERIORITY	70	67	6.72531	5.78638	4.99687	6.70063		0.860388	0.742994	0.99633		-0.150372	0.07447	Placebo	0.936053	0.759079	1.15429		-0.0660836	0.106398	0.53511	246.251
MMRM1 - ANALYSIS OF HOMA INSULIN RESISTANCE CALCULATED - NO INSULIN AT SCREENING	MMRM1		DIABTYP FIBROBL		Sema 0.4 mg OD, Sema 0.2 mg OD, Sema 0.1 mg OD, Placebo	1000	HOMA Insulin Resistance Calculated	HOMACALC	LOGR2BASE	FASFL	TRT01P	NOINSFL = 'Y'		0	62	0	0.05	SUPERIORITY	286	0
MMRM1 - ANALYSIS OF HOMA INSULIN RESISTANCE CALCULATED - NO INSULIN AT SCREENING	MMRM1		DIABTYP FIBROBL		Sema 0.4 mg OD, Sema 0.2 mg OD, Sema 0.1 mg OD, Placebo	1000	HOMA Insulin Resistance Calculated	HOMACALC	LOGR2BASE	FASFL	TRT01P	NOINSFL = 'Y'	Sema 0.2 mg OD	0	62	0	0.05	SUPERIORITY	69	67	6.72531	4.26318	3.66672	4.95666		0.6339	0.545212	0.737015		-0.455864	0.0765212	Placebo	0.689647	0.556872	0.85408		-0.371575	0.108577	0.000725684	249.623
MMRM1 - ANALYSIS OF HOMA INSULIN RESISTANCE CALCULATED - NO INSULIN AT SCREENING	MMRM1		DIABTYP FIBROBL		Sema 0.4 mg OD, Sema 0.2 mg OD, Sema 0.1 mg OD, Placebo	1000	HOMA Insulin Resistance Calculated	HOMACALC	LOGR2BASE	FASFL	TRT01P	NOINSFL = 'Y'	Placebo	0	62	0	0.05	SUPERIORITY	68	66	6.72531	6.18168	5.31813	7.18545		0.919166	0.790763	1.06842		-0.0842886	0.0764015
MMRM1 - ANALYSIS OF HOMA INSULIN RESISTANCE CALCULATED - NO INSULIN AT SCREENING	MMRM1		DIABTYP FIBROBL		Sema 0.4 mg OD, Sema 0.2 mg OD, Sema 0.1 mg OD, Placebo	1000	HOMA Insulin Resistance Calculated	HOMACALC	LOGR2BASE	FASFL	TRT01P	NOINSFL = 'Y'	Sema 0.4 mg OD	0	72	0	0.05	SUPERIORITY	78	76	6.72531	3.52207	3.01141	4.11933		0.523704	0.447773	0.612512		-0.646828	0.0795206	Placebo	0.596016	0.473002	0.751023		-0.517487	0.11736	1.55497e-05	243.974
MMRM1 - ANALYSIS OF HOMA INSULIN RESISTANCE CALCULATED - NO INSULIN AT SCREENING	MMRM1		DIABTYP FIBROBL		Sema 0.4 mg OD, Sema 0.2 mg OD, Sema 0.1 mg OD, Placebo	1000	HOMA Insulin Resistance Calculated	HOMACALC	LOGR2BASE	FASFL	TRT01P	NOINSFL = 'Y'	Placebo	0	72	0	0.05	SUPERIORITY	68	66	6.72531	5.90936	4.99587	6.98988		0.878674	0.742845	1.03934		-0.129341	0.0852555
MMRM1 - ANALYSIS OF HOMA INSULIN RESISTANCE CALCULATED - NO INSULIN AT SCREENING	MMRM1		DIABTYP FIBROBL		Sema 0.4 mg OD, Sema 0.2 mg OD, Sema 0.1 mg OD, Placebo	1000	HOMA Insulin Resistance Calculated	HOMACALC	LOGR2BASE	FASFL	TRT01P	NOINSFL = 'Y'	Sema 0.1 mg OD	0	72	0	0.05	SUPERIORITY	70	67	6.72531	4.98905	4.23085	5.88312		0.741831	0.629093	0.874773		-0.298634	0.083682	Placebo	0.844262	0.66766	1.06758		-0.169293	0.119143	0.156619	243.23
MMRM1 - ANALYSIS OF HOMA INSULIN RESISTANCE CALCULATED - NO INSULIN AT SCREENING	MMRM1		DIABTYP FIBROBL		Sema 0.4 mg OD, Sema 0.2 mg OD, Sema 0.1 mg OD, Placebo	1000	HOMA Insulin Resistance Calculated	HOMACALC	LOGR2BASE	FASFL	TRT01P	NOINSFL = 'Y'		0	72	0	0.05	SUPERIORITY	286	0
MMRM1 - ANALYSIS OF HOMA INSULIN RESISTANCE CALCULATED - NO INSULIN AT SCREENING	MMRM1		DIABTYP FIBROBL		Sema 0.4 mg OD, Sema 0.2 mg OD, Sema 0.1 mg OD, Placebo	1000	HOMA Insulin Resistance Calculated	HOMACALC	LOGR2BASE	FASFL	TRT01P	NOINSFL = 'Y'	Sema 0.2 mg OD	0	72	0	0.05	SUPERIORITY	69	67	6.72531	3.54725	2.98518	4.21516		0.527448	0.443872	0.62676		-0.639706	0.0875941	Placebo	0.600277	0.471293	0.76456		-0.510365	0.122825	4.47285e-05	248.668

## Sheet: 2A_nonhdl
ID	MODEL	IMPCVAR	CATVAR	CONTVAR	ARMS	NIMP	PARAM	PARAMCD	CHGTYPE	POPVAR	GROUPVAR	SUBSEL	MGROUP	BLWEEK	LMWEEK	BLAVISIT	ALPHA	TESTHYP	NOBSPOP	NOBS	BASELINE	EST	ESTLL	ESTUL	ESTSE	CFB	CFBLL	CFBUL	CFBSE	CFBL	CFBSEL	CGROUP	CONTR	CONTRLL	CONTRUL	CONTRSE	CONTRL	CONTRSEL	PVAL2S	DF
MMRM1 - ANALYSIS OF NON-HDL CHOLESTEROL (MMOL/L)	MMRM1		DIABTYP FIBROBL		Sema 0.4 mg OD, Sema 0.2 mg OD, Sema 0.1 mg OD, Placebo	1000	Non-HDL Cholesterol (mmol/L)	NONHDL	LOGR2BASE	FASFL	TRT01P			0	12	0	0.05	SUPERIORITY	320	0
MMRM1 - ANALYSIS OF NON-HDL CHOLESTEROL (MMOL/L)	MMRM1		DIABTYP FIBROBL		Sema 0.4 mg OD, Sema 0.2 mg OD, Sema 0.1 mg OD, Placebo	1000	Non-HDL Cholesterol (mmol/L)	NONHDL	LOGR2BASE	FASFL	TRT01P		Sema 0.4 mg OD	0	12	0	0.05	SUPERIORITY	82	82	3.65122	3.09633	2.96597	3.23243		0.848026	0.812322	0.8853		-0.164844	0.021856	Placebo	0.879171	0.826871	0.934778		-0.128776	0.0311618	4.69113e-05	292.305
MMRM1 - ANALYSIS OF NON-HDL CHOLESTEROL (MMOL/L)	MMRM1		DIABTYP FIBROBL		Sema 0.4 mg OD, Sema 0.2 mg OD, Sema 0.1 mg OD, Placebo	1000	Non-HDL Cholesterol (mmol/L)	NONHDL	LOGR2BASE	FASFL	TRT01P		Placebo	0	12	0	0.05	SUPERIORITY	80	80	3.65122	3.52188	3.37201	3.6784		0.964575	0.92353	1.00744		-0.036068	0.0220943
MMRM1 - ANALYSIS OF NON-HDL CHOLESTEROL (MMOL/L)	MMRM1		DIABTYP FIBROBL		Sema 0.4 mg OD, Sema 0.2 mg OD, Sema 0.1 mg OD, Placebo	1000	Non-HDL Cholesterol (mmol/L)	NONHDL	LOGR2BASE	FASFL	TRT01P		Sema 0.2 mg OD	0	12	0	0.05	SUPERIORITY	78	75	3.65122	3.27583	3.13183	3.42644		0.897186	0.857748	0.938437		-0.108492	0.0228412	Placebo	0.930136	0.873681	0.990239		-0.0724243	0.0318155	0.0235437	293.275
MMRM1 - ANALYSIS OF NON-HDL CHOLESTEROL (MMOL/L)	MMRM1		DIABTYP FIBROBL		Sema 0.4 mg OD, Sema 0.2 mg OD, Sema 0.1 mg OD, Placebo	1000	Non-HDL Cholesterol (mmol/L)	NONHDL	LOGR2BASE	FASFL	TRT01P		Sema 0.1 mg OD	0	12	0	0.05	SUPERIORITY	80	78	3.65122	3.4272	3.27943	3.58164		0.938645	0.898173	0.980941		-0.0633179	0.0223951	Placebo	0.973118	0.91453	1.03546		-0.0272499	0.0315509	0.38847	293.063
MMRM1 - ANALYSIS OF NON-HDL CHOLESTEROL (MMOL/L)	MMRM1		DIABTYP FIBROBL		Sema 0.4 mg OD, Sema 0.2 mg OD, Sema 0.1 mg OD, Placebo	1000	Non-HDL Cholesterol (mmol/L)	NONHDL	LOGR2BASE	FASFL	TRT01P		Sema 0.1 mg OD	0	28	0	0.05	SUPERIORITY	80	78	3.65122	3.55193	3.39024	3.72133		0.972805	0.928521	1.0192		-0.0275716	0.0236693	Placebo	1.02442	0.959317	1.09394		0.0241283	0.0333577	0.470083	281.819
MMRM1 - ANALYSIS OF NON-HDL CHOLESTEROL (MMOL/L)	MMRM1		DIABTYP FIBROBL		Sema 0.4 mg OD, Sema 0.2 mg OD, Sema 0.1 mg OD, Placebo	1000	Non-HDL Cholesterol (mmol/L)	NONHDL	LOGR2BASE	FASFL	TRT01P		Placebo	0	28	0	0.05	SUPERIORITY	80	80	3.65122	3.46725	3.31137	3.63048		0.949614	0.906919	0.994318		-0.0516999	0.0233694
MMRM1 - ANALYSIS OF NON-HDL CHOLESTEROL (MMOL/L)	MMRM1		DIABTYP FIBROBL		Sema 0.4 mg OD, Sema 0.2 mg OD, Sema 0.1 mg OD, Placebo	1000	Non-HDL Cholesterol (mmol/L)	NONHDL	LOGR2BASE	FASFL	TRT01P		Sema 0.2 mg OD	0	28	0	0.05	SUPERIORITY	78	75	3.65122	3.41324	3.25156	3.58296		0.93482	0.890539	0.981303		-0.0674011	0.0246558	Placebo	0.984421	0.920675	1.05258		-0.0157012	0.0340125	0.644699	285.344
MMRM1 - ANALYSIS OF NON-HDL CHOLESTEROL (MMOL/L)	MMRM1		DIABTYP FIBROBL		Sema 0.4 mg OD, Sema 0.2 mg OD, Sema 0.1 mg OD, Placebo	1000	Non-HDL Cholesterol (mmol/L)	NONHDL	LOGR2BASE	FASFL	TRT01P		Sema 0.4 mg OD	0	28	0	0.05	SUPERIORITY	82	82	3.65122	3.26896	3.12229	3.42253		0.895307	0.855134	0.937367		-0.110589	0.0233229	Placebo	0.942811	0.883339	1.00629		-0.058889	0.0331015	0.0763093	282.086
MMRM1 - ANALYSIS OF NON-HDL CHOLESTEROL (MMOL/L)	MMRM1		DIABTYP FIBROBL		Sema 0.4 mg OD, Sema 0.2 mg OD, Sema 0.1 mg OD, Placebo	1000	Non-HDL Cholesterol (mmol/L)	NONHDL	LOGR2BASE	FASFL	TRT01P			0	28	0	0.05	SUPERIORITY	320	0
MMRM1 - ANALYSIS OF NON-HDL CHOLESTEROL (MMOL/L)	MMRM1		DIABTYP FIBROBL		Sema 0.4 mg OD, Sema 0.2 mg OD, Sema 0.1 mg OD, Placebo	1000	Non-HDL Cholesterol (mmol/L)	NONHDL	LOGR2BASE	FASFL	TRT01P			0	40	0	0.05	SUPERIORITY	320	0
MMRM1 - ANALYSIS OF NON-HDL CHOLESTEROL (MMOL/L)	MMRM1		DIABTYP FIBROBL		Sema 0.4 mg OD, Sema 0.2 mg OD, Sema 0.1 mg OD, Placebo	1000	Non-HDL Cholesterol (mmol/L)	NONHDL	LOGR2BASE	FASFL	TRT01P			0	52	0	0.05	SUPERIORITY	320	0
MMRM1 - ANALYSIS OF NON-HDL CHOLESTEROL (MMOL/L)	MMRM1		DIABTYP FIBROBL		Sema 0.4 mg OD, Sema 0.2 mg OD, Sema 0.1 mg OD, Placebo	1000	Non-HDL Cholesterol (mmol/L)	NONHDL	LOGR2BASE	FASFL	TRT01P		Sema 0.1 mg OD	0	52	0	0.05	SUPERIORITY	80	78	3.65122	3.41098	3.25218	3.57754		0.934203	0.89071	0.97982		-0.0680618	0.0242175	Placebo	1.03867	0.970478	1.11165		0.0379375	0.0344945	0.272366	277.783
MMRM1 - ANALYSIS OF NON-HDL CHOLESTEROL (MMOL/L)	MMRM1		DIABTYP FIBROBL		Sema 0.4 mg OD, Sema 0.2 mg OD, Sema 0.1 mg OD, Placebo	1000	Non-HDL Cholesterol (mmol/L)	NONHDL	LOGR2BASE	FASFL	TRT01P		Sema 0.2 mg OD	0	52	0	0.05	SUPERIORITY	78	75	3.65122	3.43595	3.26601	3.61473		0.941041	0.894498	0.990005		-0.0607689	0.0257692	Placebo	1.04627	0.975504	1.12217		0.0452303	0.0355774	0.204663	281.852
MMRM1 - ANALYSIS OF NON-HDL CHOLESTEROL (MMOL/L)	MMRM1		DIABTYP FIBROBL		Sema 0.4 mg OD, Sema 0.2 mg OD, Sema 0.1 mg OD, Placebo	1000	Non-HDL Cholesterol (mmol/L)	NONHDL	LOGR2BASE	FASFL	TRT01P		Placebo	0	52	0	0.05	SUPERIORITY	80	80	3.65122	3.284	3.12966	3.44595		0.899425	0.857155	0.94378		-0.105999	0.0244543
MMRM1 - ANALYSIS OF NON-HDL CHOLESTEROL (MMOL/L)	MMRM1		DIABTYP FIBROBL		Sema 0.4 mg OD, Sema 0.2 mg OD, Sema 0.1 mg OD, Placebo	1000	Non-HDL Cholesterol (mmol/L)	NONHDL	LOGR2BASE	FASFL	TRT01P		Sema 0.4 mg OD	0	52	0	0.05	SUPERIORITY	82	82	3.65122	3.2206	3.06933	3.37932		0.88206	0.840629	0.925532		-0.125495	0.0244407	Placebo	0.980693	0.916016	1.04994		-0.0194962	0.0346598	0.574221	281.693
MMRM1 - ANALYSIS OF NON-HDL CHOLESTEROL (MMOL/L)	MMRM1		DIABTYP FIBROBL		Sema 0.4 mg OD, Sema 0.2 mg OD, Sema 0.1 mg OD, Placebo	1000	Non-HDL Cholesterol (mmol/L)	NONHDL	LOGR2BASE	FASFL	TRT01P		Sema 0.1 mg OD	0	72	0	0.05	SUPERIORITY	80	78	3.65122	3.43857	3.27008	3.61574		0.941757	0.895611	0.990281		-0.0600077	0.0255212	Placebo	1.01975	0.949194	1.09556		0.01956	0.0364246	0.591696	278.472
MMRM1 - ANALYSIS OF NON-HDL CHOLESTEROL (MMOL/L)	MMRM1		DIABTYP FIBROBL		Sema 0.4 mg OD, Sema 0.2 mg OD, Sema 0.1 mg OD, Placebo	1000	Non-HDL Cholesterol (mmol/L)	NONHDL	LOGR2BASE	FASFL	TRT01P		Placebo	0	72	0	0.05	SUPERIORITY	80	80	3.65122	3.37196	3.20465	3.54801		0.923515	0.877691	0.971732		-0.0795678	0.0258544
MMRM1 - ANALYSIS OF NON-HDL CHOLESTEROL (MMOL/L)	MMRM1		DIABTYP FIBROBL		Sema 0.4 mg OD, Sema 0.2 mg OD, Sema 0.1 mg OD, Placebo	1000	Non-HDL Cholesterol (mmol/L)	NONHDL	LOGR2BASE	FASFL	TRT01P		Sema 0.2 mg OD	0	72	0	0.05	SUPERIORITY	78	75	3.65122	3.54179	3.35496	3.73902		0.970029	0.91886	1.02405		-0.0304296	0.0275326	Placebo	1.05037	0.974945	1.13162		0.0491381	0.0378555	0.195323	284.678
MMRM1 - ANALYSIS OF NON-HDL CHOLESTEROL (MMOL/L)	MMRM1		DIABTYP FIBROBL		Sema 0.4 mg OD, Sema 0.2 mg OD, Sema 0.1 mg OD, Placebo	1000	Non-HDL Cholesterol (mmol/L)	NONHDL	LOGR2BASE	FASFL	TRT01P			0	72	0	0.05	SUPERIORITY	320	0
MMRM1 - ANALYSIS OF NON-HDL CHOLESTEROL (MMOL/L)	MMRM1		DIABTYP FIBROBL		Sema 0.4 mg OD, Sema 0.2 mg OD, Sema 0.1 mg OD, Placebo	1000	Non-HDL Cholesterol (mmol/L)	NONHDL	LOGR2BASE	FASFL	TRT01P		Sema 0.4 mg OD	0	72	0	0.05	SUPERIORITY	82	82	3.65122	3.192	3.03593	3.35609		0.874226	0.831482	0.919168		-0.134416	0.0254652	Placebo	0.946629	0.881219	1.01689		-0.0548484	0.0363731	0.132701	279.143

## Sheet: 2A_bw_chg
ci	estimatec	PARAM	PARAMCD	fas	nn	estimate	lower	upper	trtp	trtpn	LMWEEK	LMAVISIT	ord	parfl	CHGTYPE	catlabel	PVAL2S	ord2
	93.42	Body Weight (kg)	C25208X	80	80	93.4164	91.8479	94.9849	Sema 0.1 mg OD	1	72	Week 72 (EOT)	1	1	CHG	Mean at week 72 (EOT)		1
	88.80	Body Weight (kg)	C25208X	78	78	88.8002	87.1601	90.4403	Sema 0.2 mg OD	2	72	Week 72 (EOT)	1	1	CHG	Mean at week 72 (EOT)		2
	85.75	Body Weight (kg)	C25208X	82	82	85.7463	84.1652	87.3275	Sema 0.4 mg OD	3	72	Week 72 (EOT)	1	1	CHG	Mean at week 72 (EOT)		3
	98.04	Body Weight (kg)	C25208X	80	80	98.0404	96.4568	99.624	Placebo	0	72	Week 72 (EOT)	1	1	CHG	Mean at week 72 (EOT)		4
	-4.95	Body Weight (kg)	C25208X	80	80	-4.946	-6.51449	-3.37752	Sema 0.1 mg OD	1	72	Week 72 (EOT)	2	1	CHG	Change from baseline at week 72 (EOT)		1
	-9.56	Body Weight (kg)	C25208X	78	78	-9.56219	-11.2023	-7.92206	Sema 0.2 mg OD	2	72	Week 72 (EOT)	2	1	CHG	Change from baseline at week 72 (EOT)		2
	-12.62	Body Weight (kg)	C25208X	82	82	-12.6161	-14.1972	-11.0349	Sema 0.4 mg OD	3	72	Week 72 (EOT)	2	1	CHG	Change from baseline at week 72 (EOT)		3
	-0.32	Body Weight (kg)	C25208X	80	80	-0.322033	-1.90563	1.26156	Placebo	0	72	Week 72 (EOT)	2	1	CHG	Change from baseline at week 72 (EOT)		4
[ -6.85; -2.39]	-4.62	Body Weight (kg)	C25208X			-4.62397	-6.85471	-2.39324	Sema 0.1 mg OD - Placebo	1	72	Week 72 (EOT)	3	1	CHG	Treatment difference at week 72 (EOT)	5.83455e-05	1
[ -11.53; -6.95]	-9.24	Body Weight (kg)	C25208X			-9.24015	-11.527	-6.95333	Sema 0.2 mg OD - Placebo	2	72	Week 72 (EOT)	3	1	CHG	Treatment difference at week 72 (EOT)	3.90342e-14	2
[ -14.54;-10.05]	-12.29	Body Weight (kg)	C25208X			-12.294	-14.5418	-10.0463	Sema 0.4 mg OD - Placebo	3	72	Week 72 (EOT)	3	1	CHG	Treatment difference at week 72 (EOT)	5.57014e-23	3

## Sheet: 2A_bw_pchg
ci	estimatec	PARAM	PARAMCD	fas	nn	estimate	lower	upper	trtp	trtpn	LMWEEK	LMAVISIT	ord	parfl	CHGTYPE	catlabel	PVAL2S	ord2
	94.84	Body Weight (kg)	C25208X	80	80	94.8382	93.2554	96.4211	Sema 0.1 mg OD	1	72	Week 72 (EOT)	1	1	PCHG	Mean at week 72 (EOT)		1
	90.18	Body Weight (kg)	C25208X	78	78	90.1811	88.5277	91.8345	Sema 0.2 mg OD	2	72	Week 72 (EOT)	1	1	PCHG	Mean at week 72 (EOT)		2
	86.49	Body Weight (kg)	C25208X	82	82	86.4917	84.897	88.0864	Sema 0.4 mg OD	3	72	Week 72 (EOT)	1	1	PCHG	Mean at week 72 (EOT)		3
	99.61	Body Weight (kg)	C25208X	80	80	99.612	98.0153	101.209	Placebo	0	72	Week 72 (EOT)	1	1	PCHG	Mean at week 72 (EOT)		4
	-5.16	Body Weight (kg)	C25208X	80	80	-5.16177	-6.74459	-3.57895	Sema 0.1 mg OD	1	72	Week 72 (EOT)	2	1	PCHG	Relative change from baseline (%) at week 72 (EOT)		1
	-9.82	Body Weight (kg)	C25208X	78	78	-9.81889	-11.4723	-8.16549	Sema 0.2 mg OD	2	72	Week 72 (EOT)	2	1	PCHG	Relative change from baseline (%) at week 72 (EOT)		2
	-13.51	Body Weight (kg)	C25208X	82	82	-13.5083	-15.103	-11.9136	Sema 0.4 mg OD	3	72	Week 72 (EOT)	2	1	PCHG	Relative change from baseline (%) at week 72 (EOT)		3
	-0.39	Body Weight (kg)	C25208X	80	80	-0.388029	-1.98465	1.2086	Placebo	0	72	Week 72 (EOT)	2	1	PCHG	Relative change from baseline (%) at week 72 (EOT)		4
[ -7.02; -2.52]	-4.77	Body Weight (kg)	C25208X			-4.77374	-7.02388	-2.5236	Sema 0.1 mg OD - Placebo	1	72	Week 72 (EOT)	3	1	PCHG	Treatment difference (%-points) at week 72 (EOT)	3.93881e-05	1
[ -11.74; -7.13]	-9.43	Body Weight (kg)	C25208X			-9.43087	-11.7364	-7.12535	Sema 0.2 mg OD - Placebo	2	72	Week 72 (EOT)	3	1	PCHG	Treatment difference (%-points) at week 72 (EOT)	2.03179e-14	2
[ -15.39;-10.85]	-13.12	Body Weight (kg)	C25208X			-13.1203	-15.387	-10.8536	Sema 0.4 mg OD - Placebo	3	72	Week 72 (EOT)	3	1	PCHG	Treatment difference (%-points) at week 72 (EOT)	4.06061e-25	3

## Sheet: 2A_ffa
ci	estimatec	PARAM	PARAMCD	fas	nn	estimate	lower	upper	trtp	trtpn	LMWEEK	LMAVISIT	ord	parfl	CHGTYPE	catlabel	PVAL2S	ord2
	0.47	Free Fatty Acids (mmol/L)	C80200S	80	77	0.473491	0.417535	0.536945	Sema 0.1 mg OD	1	72	Week 72 (EOT)	1	1	LOGR2BASE	Mean at week 72 (EOT)		1
	0.52	Free Fatty Acids (mmol/L)	C80200S	78	75	0.517458	0.451254	0.593375	Sema 0.2 mg OD	2	72	Week 72 (EOT)	1	1	LOGR2BASE	Mean at week 72 (EOT)		2
	0.38	Free Fatty Acids (mmol/L)	C80200S	82	79	0.383023	0.337851	0.434235	Sema 0.4 mg OD	3	72	Week 72 (EOT)	1	1	LOGR2BASE	Mean at week 72 (EOT)		3
	0.55	Free Fatty Acids (mmol/L)	C80200S	80	77	0.549811	0.4829	0.625994	Placebo	0	72	Week 72 (EOT)	1	1	LOGR2BASE	Mean at week 72 (EOT)		4
	0.87	Free Fatty Acids (mmol/L)	C80200S	80	77	0.867068	0.764601	0.983268	Sema 0.1 mg OD	1	72	Week 72 (EOT)	2	1	LOGR2BASE	Ratio to baseline at week 72 (EOT)		1
	0.95	Free Fatty Acids (mmol/L)	C80200S	78	75	0.947582	0.826348	1.0866	Sema 0.2 mg OD	2	72	Week 72 (EOT)	2	1	LOGR2BASE	Ratio to baseline at week 72 (EOT)		2
	0.70	Free Fatty Acids (mmol/L)	C80200S	82	79	0.701402	0.618682	0.795181	Sema 0.4 mg OD	3	72	Week 72 (EOT)	2	1	LOGR2BASE	Ratio to baseline at week 72 (EOT)		3
	1.01	Free Fatty Acids (mmol/L)	C80200S	80	77	1.00683	0.884299	1.14634	Placebo	0	72	Week 72 (EOT)	2	1	LOGR2BASE	Ratio to baseline at week 72 (EOT)		4
[ 0.72; 1.03]	0.86	Free Fatty Acids (mmol/L)	C80200S			0.861188	0.717721	1.03333	Sema 0.1 mg OD / Placebo	1	72	Week 72 (EOT)	3	1	LOGR2BASE	Treatment ratio at week 72 (EOT)	0.107561	1
[ 0.78; 1.14]	0.94	Free Fatty Acids (mmol/L)	C80200S			0.941156	0.778069	1.13843	Sema 0.2 mg OD / Placebo	2	72	Week 72 (EOT)	3	1	LOGR2BASE	Treatment ratio at week 72 (EOT)	0.530848	2
[ 0.58; 0.84]	0.70	Free Fatty Acids (mmol/L)	C80200S			0.696645	0.581214	0.835	Sema 0.4 mg OD / Placebo	3	72	Week 72 (EOT)	3	1	LOGR2BASE	Treatment ratio at week 72 (EOT)	0.000109362	3
	13.35	Free Fatty Acids (mg/dL)	FFAU	80	77	13.3524	11.7745	15.1419	Sema 0.1 mg OD	1	72	Week 72 (EOT)	1	2	LOGR2BASE	Mean at week 72 (EOT)		1
	14.59	Free Fatty Acids (mg/dL)	FFAU	78	75	14.5923	12.7254	16.7332	Sema 0.2 mg OD	2	72	Week 72 (EOT)	1	2	LOGR2BASE	Mean at week 72 (EOT)		2
	10.80	Free Fatty Acids (mg/dL)	FFAU	82	79	10.8012	9.5274	12.2454	Sema 0.4 mg OD	3	72	Week 72 (EOT)	1	2	LOGR2BASE	Mean at week 72 (EOT)		3
	15.50	Free Fatty Acids (mg/dL)	FFAU	80	77	15.5047	13.6178	17.653	Placebo	0	72	Week 72 (EOT)	1	2	LOGR2BASE	Mean at week 72 (EOT)		4
	0.87	Free Fatty Acids (mg/dL)	FFAU	80	77	0.867068	0.764601	0.983268	Sema 0.1 mg OD	1	72	Week 72 (EOT)	2	2	LOGR2BASE	Ratio to baseline at week 72 (EOT)		1
	0.95	Free Fatty Acids (mg/dL)	FFAU	78	75	0.947582	0.826348	1.0866	Sema 0.2 mg OD	2	72	Week 72 (EOT)	2	2	LOGR2BASE	Ratio to baseline at week 72 (EOT)		2
	0.70	Free Fatty Acids (mg/dL)	FFAU	82	79	0.701402	0.618682	0.795181	Sema 0.4 mg OD	3	72	Week 72 (EOT)	2	2	LOGR2BASE	Ratio to baseline at week 72 (EOT)		3
	1.01	Free Fatty Acids (mg/dL)	FFAU	80	77	1.00683	0.884299	1.14634	Placebo	0	72	Week 72 (EOT)	2	2	LOGR2BASE	Ratio to baseline at week 72 (EOT)		4
[ 0.72; 1.03]	0.86	Free Fatty Acids (mg/dL)	FFAU			0.861188	0.717721	1.03333	Sema 0.1 mg OD / Placebo	1	72	Week 72 (EOT)	3	2	LOGR2BASE	Treatment ratio at week 72 (EOT)	0.107561	1
[ 0.78; 1.14]	0.94	Free Fatty Acids (mg/dL)	FFAU			0.941156	0.778069	1.13843	Sema 0.2 mg OD / Placebo	2	72	Week 72 (EOT)	3	2	LOGR2BASE	Treatment ratio at week 72 (EOT)	0.530848	2
[ 0.58; 0.84]	0.70	Free Fatty Acids (mg/dL)	FFAU			0.696645	0.581214	0.835	Sema 0.4 mg OD / Placebo	3	72	Week 72 (EOT)	3	2	LOGR2BASE	Treatment ratio at week 72 (EOT)	0.000109362	3

## Sheet: 2A_fpg_t2d
ci	estimatec	PARAM	PARAMCD	fas	nn	estimate	lower	upper	trtp	trtpn	LMWEEK	LMAVISIT	ord	parfl	CHGTYPE	catlabel	PVAL2S	ord2
	7.15	Fasting Plasma Glucose (mmol/L)	C105585P	49	48	7.14854	6.59852	7.69856	Sema 0.1 mg OD	1	72	Week 72 (EOT)	1	1	CHG	Mean at week 72 (EOT)		1
	5.70	Fasting Plasma Glucose (mmol/L)	C105585P	51	49	5.69852	5.13053	6.26652	Sema 0.2 mg OD	2	72	Week 72 (EOT)	1	1	CHG	Mean at week 72 (EOT)		2
	6.09	Fasting Plasma Glucose (mmol/L)	C105585P	49	49	6.08597	5.5466	6.62534	Sema 0.4 mg OD	3	72	Week 72 (EOT)	1	1	CHG	Mean at week 72 (EOT)		3
	7.97	Fasting Plasma Glucose (mmol/L)	C105585P	50	50	7.96761	7.42472	8.5105	Placebo	0	72	Week 72 (EOT)	1	1	CHG	Mean at week 72 (EOT)		4
	-1.14	Fasting Plasma Glucose (mmol/L)	C105585P	49	48	-1.1435	-1.69353	-0.593477	Sema 0.1 mg OD	1	72	Week 72 (EOT)	2	1	CHG	Change from baseline at week 72 (EOT)		1
	-2.59	Fasting Plasma Glucose (mmol/L)	C105585P	51	49	-2.59352	-3.16151	-2.02552	Sema 0.2 mg OD	2	72	Week 72 (EOT)	2	1	CHG	Change from baseline at week 72 (EOT)		2
	-2.21	Fasting Plasma Glucose (mmol/L)	C105585P	49	49	-2.20607	-2.74544	-1.6667	Sema 0.4 mg OD	3	72	Week 72 (EOT)	2	1	CHG	Change from baseline at week 72 (EOT)		3
	-0.32	Fasting Plasma Glucose (mmol/L)	C105585P	50	50	-0.324429	-0.867321	0.218463	Placebo	0	72	Week 72 (EOT)	2	1	CHG	Change from baseline at week 72 (EOT)		4
[ -1.59; -0.05]	-0.82	Fasting Plasma Glucose (mmol/L)	C105585P			-0.819073	-1.5918	-0.0463486	Sema 0.1 mg OD - Placebo	1	72	Week 72 (EOT)	3	1	CHG	Treatment difference at week 72 (EOT)	0.037881	1
[ -3.06; -1.48]	-2.27	Fasting Plasma Glucose (mmol/L)	C105585P			-2.26909	-3.05995	-1.47823	Sema 0.2 mg OD - Placebo	2	72	Week 72 (EOT)	3	1	CHG	Treatment difference at week 72 (EOT)	5.74074e-08	2
[ -2.65; -1.11]	-1.88	Fasting Plasma Glucose (mmol/L)	C105585P			-1.88164	-2.65082	-1.11246	Sema 0.4 mg OD - Placebo	3	72	Week 72 (EOT)	3	1	CHG	Treatment difference at week 72 (EOT)	2.97596e-06	3

## Sheet: 2A_hba1c_t2d
ci	estimatec	PARAM	PARAMCD	fas	nn	estimate	lower	upper	trtp	trtpn	LMWEEK	LMAVISIT	ord	parfl	CHGTYPE	catlabel	PVAL2S	ord2
	6.58	HbA1c (%)	C64849B	49	49	6.58048	6.33235	6.82861	Sema 0.1 mg OD	1	72	Week 72 (EOT)	1	1	CHG	Mean at week 72 (EOT)		1
	6.02	HbA1c (%)	C64849B	51	51	6.01996	5.76601	6.2739	Sema 0.2 mg OD	2	72	Week 72 (EOT)	1	1	CHG	Mean at week 72 (EOT)		2
	6.08	HbA1c (%)	C64849B	49	49	6.07539	5.82772	6.32307	Sema 0.4 mg OD	3	72	Week 72 (EOT)	1	1	CHG	Mean at week 72 (EOT)		3
	7.34	HbA1c (%)	C64849B	50	50	7.3367	7.08966	7.58373	Placebo	0	72	Week 72 (EOT)	1	1	CHG	Mean at week 72 (EOT)		4
	-0.72	HbA1c (%)	C64849B	49	49	-0.717513	-0.965642	-0.469385	Sema 0.1 mg OD	1	72	Week 72 (EOT)	2	1	CHG	Change from baseline at week 72 (EOT)		1
	-1.28	HbA1c (%)	C64849B	51	51	-1.27803	-1.53198	-1.02409	Sema 0.2 mg OD	2	72	Week 72 (EOT)	2	1	CHG	Change from baseline at week 72 (EOT)		2
	-1.22	HbA1c (%)	C64849B	49	49	-1.2226	-1.47027	-0.974917	Sema 0.4 mg OD	3	72	Week 72 (EOT)	2	1	CHG	Change from baseline at week 72 (EOT)		3
	0.04	HbA1c (%)	C64849B	50	50	0.0387057	-0.208331	0.285743	Placebo	0	72	Week 72 (EOT)	2	1	CHG	Change from baseline at week 72 (EOT)		4
[ -1.11; -0.41]	-0.76	HbA1c (%)	C64849B			-0.756219	-1.10665	-0.405786	Sema 0.1 mg OD - Placebo	1	72	Week 72 (EOT)	3	1	CHG	Treatment difference at week 72 (EOT)	3.35277e-05	1
[ -1.67; -0.96]	-1.32	HbA1c (%)	C64849B			-1.31674	-1.67272	-0.960762	Sema 0.2 mg OD - Placebo	2	72	Week 72 (EOT)	3	1	CHG	Treatment difference at week 72 (EOT)	9.31295e-12	2
[ -1.61; -0.91]	-1.26	HbA1c (%)	C64849B			-1.2613	-1.61296	-0.90964	Sema 0.4 mg OD - Placebo	3	72	Week 72 (EOT)	3	1	CHG	Treatment difference at week 72 (EOT)	3.44604e-11	3
	48.42	HbA1c (mmol/mol)	HBA1CONV	49	49	48.4246	45.7126	51.1367	Sema 0.1 mg OD	1	72	Week 72 (EOT)	1	2	CHG	Mean at week 72 (EOT)		1
	42.30	HbA1c (mmol/mol)	HBA1CONV	51	51	42.2981	39.5225	45.0738	Sema 0.2 mg OD	2	72	Week 72 (EOT)	1	2	CHG	Mean at week 72 (EOT)		2
	42.90	HbA1c (mmol/mol)	HBA1CONV	49	49	42.9041	40.1969	45.6112	Sema 0.4 mg OD	3	72	Week 72 (EOT)	1	2	CHG	Mean at week 72 (EOT)		3
	56.69	HbA1c (mmol/mol)	HBA1CONV	50	50	56.6901	53.99	59.3902	Placebo	0	72	Week 72 (EOT)	1	2	CHG	Mean at week 72 (EOT)		4
	-31.34	HbA1c (mmol/mol)	HBA1CONV	49	49	-31.3424	-34.0545	-28.6304	Sema 0.1 mg OD	1	72	Week 72 (EOT)	2	2	CHG	Change from baseline at week 72 (EOT)		1
	-37.47	HbA1c (mmol/mol)	HBA1CONV	51	51	-37.4689	-40.2446	-34.6933	Sema 0.2 mg OD	2	72	Week 72 (EOT)	2	2	CHG	Change from baseline at week 72 (EOT)		2
	-36.86	HbA1c (mmol/mol)	HBA1CONV	49	49	-36.863	-39.5701	-34.1558	Sema 0.4 mg OD	3	72	Week 72 (EOT)	2	2	CHG	Change from baseline at week 72 (EOT)		3
	-23.08	HbA1c (mmol/mol)	HBA1CONV	50	50	-23.0769	-25.7771	-20.3768	Placebo	0	72	Week 72 (EOT)	2	2	CHG	Change from baseline at week 72 (EOT)		4
[ -1.11; -0.41]	-0.76	HbA1c (mmol/mol)	HBA1CONV			-0.756219	-1.10665	-0.405786	Sema 0.1 mg OD - Placebo	1	72	Week 72 (EOT)	3	2	CHG	Treatment difference at week 72 (EOT)	3.35277e-05	1
[ -1.67; -0.96]	-1.32	HbA1c (mmol/mol)	HBA1CONV			-1.31674	-1.67272	-0.960762	Sema 0.2 mg OD - Placebo	2	72	Week 72 (EOT)	3	2	CHG	Treatment difference at week 72 (EOT)	9.31295e-12	2
[ -1.61; -0.91]	-1.26	HbA1c (mmol/mol)	HBA1CONV			-1.2613	-1.61296	-0.90964	Sema 0.4 mg OD - Placebo	3	72	Week 72 (EOT)	3	2	CHG	Treatment difference at week 72 (EOT)	3.44604e-11	3

## Sheet: 2A_hdl
ci	estimatec	PARAM	PARAMCD	fas	nn	estimate	lower	upper	trtp	trtpn	LMWEEK	LMAVISIT	ord	parfl	CHGTYPE	catlabel	PVAL2S	ord2
	1.17	HDL Cholesterol (mmol/L)	C105587S	80	78	1.16748	1.13085	1.2053	Sema 0.1 mg OD	1	72	Week 72 (EOT)	1	1	LOGR2BASE	Mean at week 72 (EOT)		1
	1.17	HDL Cholesterol (mmol/L)	C105587S	78	75	1.17247	1.13257	1.21378	Sema 0.2 mg OD	2	72	Week 72 (EOT)	1	1	LOGR2BASE	Mean at week 72 (EOT)		2
	1.22	HDL Cholesterol (mmol/L)	C105587S	82	82	1.22044	1.18213	1.25999	Sema 0.4 mg OD	3	72	Week 72 (EOT)	1	1	LOGR2BASE	Mean at week 72 (EOT)		3
	1.14	HDL Cholesterol (mmol/L)	C105587S	80	80	1.14235	1.10613	1.17976	Placebo	0	72	Week 72 (EOT)	1	1	LOGR2BASE	Mean at week 72 (EOT)		4
	1.03	HDL Cholesterol (mmol/L)	C105587S	80	78	1.0313	0.998939	1.06471	Sema 0.1 mg OD	1	72	Week 72 (EOT)	2	1	LOGR2BASE	Ratio to baseline at week 72 (EOT)		1
	1.04	HDL Cholesterol (mmol/L)	C105587S	78	75	1.03571	1.00046	1.0722	Sema 0.2 mg OD	2	72	Week 72 (EOT)	2	1	LOGR2BASE	Ratio to baseline at week 72 (EOT)		2
	1.08	HDL Cholesterol (mmol/L)	C105587S	82	82	1.07808	1.04424	1.11302	Sema 0.4 mg OD	3	72	Week 72 (EOT)	2	1	LOGR2BASE	Ratio to baseline at week 72 (EOT)		3
	1.01	HDL Cholesterol (mmol/L)	C105587S	80	80	1.0091	0.977106	1.04215	Placebo	0	72	Week 72 (EOT)	2	1	LOGR2BASE	Ratio to baseline at week 72 (EOT)		4
[ 0.98; 1.07]	1.02	HDL Cholesterol (mmol/L)	C105587S			1.022	0.976664	1.06943	Sema 0.1 mg OD / Placebo	1	72	Week 72 (EOT)	3	1	LOGR2BASE	Treatment ratio at week 72 (EOT)	0.345968	1
[ 0.98; 1.08]	1.03	HDL Cholesterol (mmol/L)	C105587S			1.02637	0.978789	1.07626	Sema 0.2 mg OD / Placebo	2	72	Week 72 (EOT)	3	1	LOGR2BASE	Treatment ratio at week 72 (EOT)	0.281384	2
[ 1.02; 1.12]	1.07	HDL Cholesterol (mmol/L)	C105587S			1.06836	1.02084	1.11808	Sema 0.4 mg OD / Placebo	3	72	Week 72 (EOT)	3	1	LOGR2BASE	Treatment ratio at week 72 (EOT)	0.00454249	3
	45.08	HDL Cholesterol (mg/dL)	HDL_SU	80	78	45.0764	43.662	46.5366	Sema 0.1 mg OD	1	72	Week 72 (EOT)	1	2	LOGR2BASE	Mean at week 72 (EOT)		1
	45.27	HDL Cholesterol (mg/dL)	HDL_SU	78	75	45.2691	43.7284	46.8641	Sema 0.2 mg OD	2	72	Week 72 (EOT)	1	2	LOGR2BASE	Mean at week 72 (EOT)		2
	47.12	HDL Cholesterol (mg/dL)	HDL_SU	82	82	47.1212	45.6421	48.6483	Sema 0.4 mg OD	3	72	Week 72 (EOT)	1	2	LOGR2BASE	Mean at week 72 (EOT)		3
	44.11	HDL Cholesterol (mg/dL)	HDL_SU	80	80	44.1062	42.7077	45.5506	Placebo	0	72	Week 72 (EOT)	1	2	LOGR2BASE	Mean at week 72 (EOT)		4
	1.03	HDL Cholesterol (mg/dL)	HDL_SU	80	78	1.0313	0.998939	1.06471	Sema 0.1 mg OD	1	72	Week 72 (EOT)	2	2	LOGR2BASE	Ratio to baseline at week 72 (EOT)		1
	1.04	HDL Cholesterol (mg/dL)	HDL_SU	78	75	1.03571	1.00046	1.0722	Sema 0.2 mg OD	2	72	Week 72 (EOT)	2	2	LOGR2BASE	Ratio to baseline at week 72 (EOT)		2
	1.08	HDL Cholesterol (mg/dL)	HDL_SU	82	82	1.07808	1.04424	1.11302	Sema 0.4 mg OD	3	72	Week 72 (EOT)	2	2	LOGR2BASE	Ratio to baseline at week 72 (EOT)		3
	1.01	HDL Cholesterol (mg/dL)	HDL_SU	80	80	1.0091	0.977106	1.04215	Placebo	0	72	Week 72 (EOT)	2	2	LOGR2BASE	Ratio to baseline at week 72 (EOT)		4
[ 0.98; 1.07]	1.02	HDL Cholesterol (mg/dL)	HDL_SU			1.022	0.976664	1.06943	Sema 0.1 mg OD / Placebo	1	72	Week 72 (EOT)	3	2	LOGR2BASE	Treatment ratio at week 72 (EOT)	0.345968	1
[ 0.98; 1.08]	1.03	HDL Cholesterol (mg/dL)	HDL_SU			1.02637	0.978789	1.07626	Sema 0.2 mg OD / Placebo	2	72	Week 72 (EOT)	3	2	LOGR2BASE	Treatment ratio at week 72 (EOT)	0.281384	2
[ 1.02; 1.12]	1.07	HDL Cholesterol (mg/dL)	HDL_SU			1.06836	1.02084	1.11808	Sema 0.4 mg OD / Placebo	3	72	Week 72 (EOT)	3	2	LOGR2BASE	Treatment ratio at week 72 (EOT)	0.00454249	3

## Sheet: 2A_hscrp
ci	estimatec	PARAM	PARAMCD	fas	nn	estimate	lower	upper	trtp	trtpn	LMWEEK	LMAVISIT	ord	parfl	CHGTYPE	catlabel	PVAL2S	ord2
	3.01	hsCRP (mg/L)	C64548S	80	80	3.0133	2.47141	3.674	Sema 0.1 mg OD	1	72	Week 72 (EOT)	1	1	LOGR2BASE	Mean at week 72 (EOT)		1
	1.84	hsCRP (mg/L)	C64548S	78	78	1.84335	1.48766	2.28407	Sema 0.2 mg OD	2	72	Week 72 (EOT)	1	1	LOGR2BASE	Mean at week 72 (EOT)		2
	1.47	hsCRP (mg/L)	C64548S	82	82	1.46612	1.19943	1.79211	Sema 0.4 mg OD	3	72	Week 72 (EOT)	1	1	LOGR2BASE	Mean at week 72 (EOT)		3
	3.52	hsCRP (mg/L)	C64548S	80	80	3.52174	2.87433	4.31496	Placebo	0	72	Week 72 (EOT)	1	1	LOGR2BASE	Mean at week 72 (EOT)		4
	0.80	hsCRP (mg/L)	C64548S	80	80	0.795529	0.652468	0.969959	Sema 0.1 mg OD	1	72	Week 72 (EOT)	2	1	LOGR2BASE	Ratio to baseline at week 72 (EOT)		1
	0.49	hsCRP (mg/L)	C64548S	78	78	0.486656	0.392753	0.60301	Sema 0.2 mg OD	2	72	Week 72 (EOT)	2	1	LOGR2BASE	Ratio to baseline at week 72 (EOT)		2
	0.39	hsCRP (mg/L)	C64548S	82	82	0.387065	0.316657	0.473128	Sema 0.4 mg OD	3	72	Week 72 (EOT)	2	1	LOGR2BASE	Ratio to baseline at week 72 (EOT)		3
	0.93	hsCRP (mg/L)	C64548S	80	80	0.929761	0.758843	1.13918	Placebo	0	72	Week 72 (EOT)	2	1	LOGR2BASE	Ratio to baseline at week 72 (EOT)		4
[ 0.64; 1.14]	0.86	hsCRP (mg/L)	C64548S			0.855627	0.643993	1.13681	Sema 0.1 mg OD / Placebo	1	72	Week 72 (EOT)	3	1	LOGR2BASE	Treatment ratio at week 72 (EOT)	0.281005	1
[ 0.39; 0.70]	0.52	hsCRP (mg/L)	C64548S			0.52342	0.389207	0.703914	Sema 0.2 mg OD / Placebo	2	72	Week 72 (EOT)	3	1	LOGR2BASE	Treatment ratio at week 72 (EOT)	2.33419e-05	2
[ 0.31; 0.55]	0.42	hsCRP (mg/L)	C64548S			0.416305	0.31255	0.554504	Sema 0.4 mg OD / Placebo	3	72	Week 72 (EOT)	3	1	LOGR2BASE	Treatment ratio at week 72 (EOT)	5.47079e-09	3

[truncated: 18 more sheets: 2A_ldl, 2A_tchol, 2A_trig, 2A_wc, 2B, 2C, 2D, 2E, 2F, 2G, 2H, 2I, 2J, hsCRP_individual data, HDL_Trigly_individual data, FPG_HbA1c_individual data, Adipo_nonHDL_HOMAndividual data, Waist_circum_individual data]
