# Supplementary material for: Modulation of metabolic, inflammatory and fibrotic pathways by semaglutide in metabolic dysfunction-associated steatohepatitis
Source: Nat Med. 2025 Jul 21;31(9):3128–40. doi: 10.1038/s41591-025-03799-0 (PMC12443624; doi:10.1038/s41591-025-03799-0)
Supplement: Supplementary file 5 — Statistical source data. [file 41591_2025_3799_MOESM5_ESM.xlsx]

## Sheet: 3A
TRT01P	TestName	w72	N	Percent		TestName	TRT01P	N		Sema 0.1 mg			Sema 0.2 mg			Sema 0.4 mg
Placebo	NASH Ballooning	Ballooning Score 0	14	28		NASH Ballooning	Placebo	50		TestName	P		TestName	P		TestName	P
Placebo	NASH Fibrosis	Fibrosis Stage 0, 1a, 1b, or 1c	9	20		NASH Ballooning	Sema 0.1 mg OD	52		NASH Ballooning	0.00946		NASH Ballooning	0.00030		NASH Ballooning	< 0.00001
Placebo	NASH Inflammation	Inflammation Score 0 or 1	13	32.5		NASH Ballooning	Sema 0.2 mg OD	51		NASH Fibrosis	0.00828		NASH Fibrosis	0.00407		NASH Fibrosis	0.00046
Placebo	NASH Steatosis	Steatosis Score 0	5	8.77193		NASH Ballooning	Sema 0.4 mg OD	52		NASH Inflammation	0.07622		NASH Inflammation	0.00032		NASH Inflammation	< 0.00001
Sema 0.1 mg OD	NASH Ballooning	Ballooning Score 0	28	53.8462		NASH Fibrosis	Placebo	45		NASH Steatosis	0.02519		NASH Steatosis	0.00007		NASH Steatosis	< 0.00001
Sema 0.1 mg OD	NASH Fibrosis	Fibrosis Stage 0, 1a, 1b, or 1c	22	46.8085		NASH Fibrosis	Sema 0.1 mg OD	47
Sema 0.1 mg OD	NASH Inflammation	Inflammation Score 0 or 1	23	53.4884		NASH Fibrosis	Sema 0.2 mg OD	46
Sema 0.1 mg OD	NASH Steatosis	Steatosis Score 0	15	25.8621		NASH Fibrosis	Sema 0.4 mg OD	45
Sema 0.2 mg OD	NASH Ballooning	Ballooning Score 0	33	64.7059		NASH Inflammation	Placebo	40
Sema 0.2 mg OD	NASH Fibrosis	Fibrosis Stage 0, 1a, 1b, or 1c	23	50		NASH Inflammation	Sema 0.1 mg OD	43
Sema 0.2 mg OD	NASH Inflammation	Inflammation Score 0 or 1	28	73.6842		NASH Inflammation	Sema 0.2 mg OD	38
Sema 0.2 mg OD	NASH Steatosis	Steatosis Score 0	21	42.8571		NASH Inflammation	Sema 0.4 mg OD	47
Sema 0.4 mg OD	NASH Ballooning	Ballooning Score 0	42	80.7692		NASH Steatosis	Placebo	57
Sema 0.4 mg OD	NASH Fibrosis	Fibrosis Stage 0, 1a, 1b, or 1c	26	57.7778		NASH Steatosis	Sema 0.1 mg OD	58
Sema 0.4 mg OD	NASH Inflammation	Inflammation Score 0 or 1	39	82.9787		NASH Steatosis	Sema 0.2 mg OD	49
Sema 0.4 mg OD	NASH Steatosis	Steatosis Score 0	32	56.1404		NASH Steatosis	Sema 0.4 mg OD	57

## Sheet: 3B Steatosis
X	Y
0.05	19.8153
0.17	12.0155
0.34	3.42946
3.49	3.19654
1.63	2.67985
0.49	3.04721
1.81	1.87615
0.59	2.17457
0.42	1.82681
1.25	0.9914
0.87	0.193142
1.61	0.812479
1.02	0.0555173

## Sheet: 3B Inflammation
x	Y
0.06	18.6345
0.09	14.4881
0.24	9.12726
0.23	6.79317
3.39	7.91009
0.53	3.51286
1.65	1.81816
0.52	1.13136
0.83	1.04431
1.93	1.79048
0.68	0.821023
1.12	0.366532
1.18	0.636388
1.66	1.67778
0.88	0.450997
1.15	0.20621
1.08	0.105684

## Sheet: 3B Ballooning
X	Y
0.05	19.8153
0.07	16.7545
0.16	11.5302
0.36	2.94692
1.03	0.0798767

## Sheet: 3B Fibrosis
X	Y
0.18	12.7932
0.16	11.5302
0.32	10.2815
0.48	5.9393
0.53	1.78252
0.84	0.310691
1.21	0.467246
0.86	0.225483
1.35	1.10182
1.36	0.463442
1.02	0.0301184
