# Supplementary material for: Modulation of metabolic, inflammatory and fibrotic pathways by semaglutide in metabolic dysfunction-associated steatohepatitis
Source: Nat Med. 2025 Jul 21;31(9):3128–40. doi: 10.1038/s41591-025-03799-0 (PMC12443624; doi:10.1038/s41591-025-03799-0)
Supplement: Supplementary file 6 — Statistical source data. Note that source data for a cannot be shared as they comprise confidential patient-level data. [file 41591_2025_3799_MOESM6_ESM.xlsx]

## Sheet: Fig 4B bars
Placebo	Sema 0.1	Sema 0.2	Sema 0.4
0.0231737	0.0653615	0	0.212599
0.162597	0.30838	0.435665	0.529216
0.220845	0.387016	0.498161	0.623535
0.220845	0.387016	0.498161	0.623535
0.220845	0.387016	0.498161	0.623535
0.307716	0.482989	0.636691	0.716551
0.571727	0.878069	0.958337	1

## Sheet: 4C
X	A	B	C
0.93	0.36251
0.93	0.206908
1.01	0.023192
1.13	0.578396
1.04	0.059982
0.69	0.769551
0.91	0.138466
1.25	0.718967
1.55	1.75945
0.75	0.530178
0.85	0.59346
0.99	0.021819
1.22	0.37059
0.86	0.170053
0.71	2.77989
1.15	0.614394
1.99	1.5157
1.62	0.906578
1.2	0.396856
0.63	0.694649
0.6	1.61618
0.88	0.219683
0.83	0.187755
1.35	0.627088
1.35	1.70774
1.01	0.006564
0.97	0.074172
0.81	0.238824
0.33	2.34969
1.49	1.09691
2.05	1.2749
0.82	0.282329
0.8	0.304518
1.14	0.856985
0.7	0.512862
1.2	0.636388
1	0.005243
0.3	2.85387
0.68	0.744727
0.51	1.40894
0.64	0.67162
0.88	0.583359
1.41	1.52288
1.1	0.088842
1.13	0.304518
0.54	2.6038
0.87	0.159267
0.54	1.09259
0.83	0.28735
0.6	0.759451
0.6	1.14509
1.15	0.677781
1.22	1.11407
0.57	1.00568
0.67	0.510042
1	0.000869
1.92	3.76955
1.16	0.335358
0.44	1.67366
0.96	0.050122
0.81	0.442493
1.27	0.296709
0.66	1.18642
0.92	0.087778
1.02	0.028724
0.54	1.18243
0.64	0.657577
1.06	0.140261
0.9	0.131356
0.89	0.132533
1.03	0.086186
0.48	2.41117
1	0.007446
1.44	1.41908
1.88	1.25259
0.47	1.9431
0.53	1.29585
0.62	0.737549
1.07	0.119758
1	0.002614
1.03	0.087778
0.87	0.193142
1.33	0.531653
0.95	0.041914
1.7	2.68194
1.12	0.154282
0.79	0.540608
0.56	1.33068
0.89	0.177178
0.8	0.238824
0.99	0.025488
1.01	0.016374
2.26	2.83565
0.8	0.263603
0.68	0.478862
0.49	1.19314
0.89	0.156767
0.94	0.125518
0.87	0.595166
0.71	0.779892
0.77	0.446117
0.99	0.020452
0.94	0.127844
1.02	0.034798
0.56	0.88941
1.02	0.024568
0.53	2.21183
0.82	0.323306
0.38	2.09151
0.73	0.619789
1.06	0.067526
0.84	0.21254
0.98	0.034328
0.64	1.51428
0.95	0.191789
0.37	2.97469
0.84	0.374688
0.99	0.007446
1.7	1.76955
0.78	0.966576
0.68	1.18642
1.1	0.218963
1.08	0.074172
2.43	1.93181
1.22	0.728158
1.36	0.739929
1.29	0.806875
1.02	0.030118
0.64	0.876148
1.52	1.61439
0.93	0.170053
0.76	0.744727
1.43	2.03433
0.89	0.229148
0.92	0.153045
0.79	0.376751
1.64	0.970616
1.04	0.06956
1.4	0.447332
0.98	0.021819
0.7	0.818156
1.05	0.06148
1.25	0.402305
0.34	3.23062
1.05	0.053057
1.03	0.025488
0.78	0.585027
0.69	0.628932
0.46	1.47108
1.16	0.47237
0.87	0.240332
1.28	0.55752
1.36	1.51428
0.6	1.15243
0.98	0.034328
0.95	0.099087
0.91	0.149967
0.83	0.270835
1.09	0.102373
1.18	0.414539
0.8	0.452225
1.44	0.995679
0.87	0.171985
1.02	0.030118
0.65	0.645892
0.88	0.137272
0.93	0.153045
1.24	0.308035
1.22	0.610834
0.82	0.455932
1.22	0.759451
0.82	0.272459
0.88	0.301899
1.06	0.075721
1.03	0.088842
0.68	1.2644
0.87	0.171985
1.35	1.06148
1.19	0.226945
0.39	1.98297
0.97	0.045757
0.84	0.605548
1.34	0.924453
0.91	1.04721
0.53	1.21254
0.63	1.47756
1.58	1.4389
1.29	0.728158
0.99	0.015473
1.07	0.126098
2.02	3.4318
1.07	0.209715
1.12	0.154902
0.86	0.254145
1.17	0.191789
1.25	0.716699
0.5	1.1798
0.33	3.82102
1	0.003488
0.8	0.447332
0.87	0.286509
1.23	0.299296
0.99	0.022734
0.72	0.412289
0.78	0.548214
1.24	1.14207
0.52	1.27572
1.74	0.935542
0.95	0.055517
1.14	0.194499
1.95	1.52143
0.74	1.19382
0.75	0.554396
1.3	0.643974
0.71	0.447332
0.36	2.44977
0.89	0.255707
0.95	0.089909
0.68	0.782516
0.67	1.21113
1.33	0.876148
1.05	0.095826
1.66	1.61798
0.95	0.134896
0.87	0.350665
1.11	0.173925
1.48	1.05502
0.88	0.268411
1.54	1.97881
3.49	3.19654
1.04	0.095826
0.97	0.057496
1.2	0.655608
0.61	1.52143
1	0.01055
0.83	0.471083
0.85	0.162412
0.31	3.22915
1.08	0.387216
1.4	0.725842
1.06	0.057992
0.6	3.07109
1.24	0.860121
0.41	3.78252
0.67	0.978811
1.33	0.573489
2.4	1.99568
0.65	0.742321
0.88	0.395774
0.81	0.325139
1.11	0.181115
0.93	0.247952
0.9	0.232844
1.29	0.38405
0.81	0.754487
1.13	0.336299
0.81	0.396856
1.52	1.33255
0.82	0.263603
0.9	0.145694
1.33	0.460924
1.2	0.258848
0.73	1.93181
1.18	0.471083
1.19	0.295849
0.77	0.838632
1.64	1.34582
0.93	0.272459
1.22	0.752027
0.59	0.954677
1.33	1.56384
0.75	0.412289
0.76	0.454693
0.86	0.551294
0.77	0.459671
0.49	1.4698
0.71	0.679854
0.75	1.32606
0.39	2.21753
0.9	0.295849
0.74	0.621602
1.2	0.247952
1.22	0.519993
1.24	0.562249
0.98	0.048177
1.38	1.19111
0.92	0.537602
0.71	0.737549
1.39	1.9101
1.22	0.939302
0.6	1.20972
1.22	0.737549
0.74	0.696804
0.75	0.832683
0.82	0.254145
1.71	1.69897
0.98	0.025949
0.79	0.423659
0.92	0.079877
1.35	1.30715
0.72	0.610834
1.41	0.653647
1.13	0.140261
0.76	0.364516
1.38	0.492144
1.18	0.372634
1.16	0.458421
0.62	0.696804
0.55	1.13018
1.39	0.777284
1.25	0.9914
1.18	0.716699
0.69	0.68403
0.76	1.87943
1.04	0.12436
1.04	0.048177
1.07	0.179799
0.58	0.764472
0.79	0.801343
0.74	0.638272
0.79	0.294992
1.26	0.68403
0.7	0.667562
0.65	0.701147
0.94	0.184422
2.15	2.73049
0.73	0.844664
1.34	3.18977
1.57	0.737549
1.12	0.367543
0.99	0.02826
0.91	0.191789
0.8	0.681937
1.17	0.258061
0.7	0.528708
0.81	0.4698
1.15	0.872895
0.88	0.406714
1.01	0.018181
1.47	1.4437
0.93	0.177832
0.86	0.332547
1	0.007005
0.46	1.451
0.98	0.052076
1.07	0.142065
1.21	0.866461
0.68	0.669586
0.65	0.896196
1.14	0.143876
1.09	0.258061
0.8	0.406714
0.93	0.112946
1.03	0.064997
1.18	0.197226
0.93	0.082494
0.73	0.621602
1.15	0.381952
0.94	0.107905
1.22	0.636388
0.38	2.39362
1.25	0.764472
0.72	0.61261
1.3	0.860121
0.92	0.156767
1.2	0.361511
0.96	0.039054
0.84	0.365523
1.18	0.187087
0.67	0.59346
0.63	0.744727
0.83	0.616185
0.95	0.154902
0.97	0.046724
1.44	0.69897
0.99	0.037157
0.75	0.580044
1.07	0.289037
1.99	1.80134
0.81	0.28567
0.61	1.011
1	0.002614
0.57	0.782516
0.53	2.41341
0.97	0.053057
1.89	2.19586
1.16	0.17134
1.09	0.268411
0.93	0.075721
0.76	0.510042
1.31	0.595166
1.17	0.484126
1.25	0.481486
1.15	0.524329
1.12	0.335358
1.45	0.524329
0.63	0.732828
1.06	0.137272
0.6	0.966576
0.86	0.163676
0.78	0.501689
0.99	0.013228
0.42	1.82681
0.9	0.122053
0.85	0.565431
1.22	0.576754
0.54	1.07417
1.32	0.754487
0.83	0.35164
1.18	0.543634
1.44	2.01682
0.33	2.92082
0.71	0.434152
0.69	0.497573
0.56	1.02503
0.72	0.453457
0.78	0.282329
1.03	0.042393
0.61	1.15739
1.45	0.655608
0.99	0.015023
1.54	1.02136
0.83	0.200659
0.45	2.63264
1.08	0.352617
0.96	0.093126
0.72	0.427128
0.74	0.353596
1.11	0.200659
0.73	0.815309
1.05	0.049149
1.44	0.679854
0.59	0.785156
0.63	0.787812
1.86	3.70774
1.26	0.508638
0.7	1.48812
0.72	1.0752
0.57	1.3363
0.86	0.242604
0.79	0.545155
0.55	1.70115
1.25	0.361511
1.34	1.82681
0.85	0.313364
0.88	0.278189
1.9	3.64589
1.22	0.785156
0.69	0.583359
0.47	1.2668
1.82	2.74958
1.13	0.333482
0.75	0.474955
0.76	0.742321
1.13	0.266803
0.69	0.578396
0.86	0.166853
0.57	1.70774
0.86	0.278189
0.74	0.377786
0.57	1.41117
0.59	1.17718
0.84	0.301899
0.54	1.24872
1	0.002614
0.79	0.66354
1.03	0.037631
2.09	2.56864
1.11	0.199971
0.82	0.276544
1.34	0.721246
0.77	0.319664
0.55	1.17328
1.18	0.186419
0.74	0.452225
0.83	0.552842
0.88	0.269218
0.55	0.847712
0.55	1.00393
0.86	0.159894
0.87	0.161151
1.31	0.835647
1.28	0.319664
0.87	0.230623
0.63	0.826814
0.95	0.047692
1	0.005243
0.7	0.772113
0.56	1.31426
1.25	0.534617
0.94	0.067526
1.69	2.8729
0.63	0.686133
0.57	1.05651
1.56	1
1.32	0.838632
0.76	0.417937
0.53	1.32975
0.99	0.013228
1.02	0.059982
0.87	0.152427
0.61	1.05899
0.85	0.178486
1.4	1.26043
0.93	0.08831
0.78	0.405607
0.81	0.270026
1.29	0.598599
1.22	0.312471
1.47	2.02045
0.87	0.16877
0.56	0.958607
1.13	0.230623
1.4	0.815309
0.98	0.040959
0.83	0.437707
0.55	1.09963
0.98	0.024109
1.44	0.607303
1.06	0.164309
0.92	0.120331
0.49	2.25026
0.67	0.667562
0.98	0.030118
0.87	0.330683
1.19	0.374688
1.03	0.041436
0.94	0.087247
0.96	0.127844
0.83	0.230623
0.63	0.943095
0.63	0.610834
0.59	1.40671
0.61	0.89279
0.75	0.623423
0.8	0.242604
0.94	0.074172
1.31	0.524329
0.76	0.437707
0.63	0.962574
0.66	1.06349
0.75	0.607303
0.85	0.303644
0.86	0.223299
1.39	0.696804
0.71	0.493495
1.02	0.044793
1.08	0.374688
1.02	0.070581
0.77	0.9914
0.42	1.57512
1.08	0.177178
0.61	0.651695
1.46	0.91364
1.02	0.045757
1.24	0.575118
1.17	0.686133
1.3	1.00833
0.94	0.144481
0.27	4.3019
0.65	0.559091
0.67	0.555955
1.33	1.3851
0.27	4.5867
0.74	0.657577
1.12	0.274088
0.8	0.480172
0.34	3.83863
1.02	0.042872
0.72	1.3279
0.74	0.578396
1.49	0.59176
1.22	1.3019
1.04	0.034798
1.14	0.385103
0.59	0.987163
0.78	0.882729
0.75	0.723538
0.84	0.390406
1.46	1.49894
0.7	1.59346
0.97	0.066007
0.65	0.68403
0.58	1.17849
1.14	0.150581
0.55	1.08566
0.82	0.536107
0.91	0.29073
0.98	0.03574
1.06	0.09691
0.9	0.116339
0.99	0.012781
0.92	0.229148
1.08	0.29073
0.97	0.052076
0.97	0.027334
1.7	1.14752
0.62	0.66354
0.98	0.114074
0.95	0.068034
1	0.009661
1.04	0.102373
1.21	0.61261
1.06	0.111259
0.66	0.60206
0.81	0.361511
0.77	0.38405
1.01	0.022276
0.91	0.185752
1.09	0.20412
1.8	1.29328
0.89	0.140261
0.75	0.688246
0.89	0.252588
1.01	0.011441
0.42	1.67162
1.46	0.759451
1.15	0.425969
0.88	0.21254
0.54	1.06198
1.12	0.119186
0.72	0.853872
0.72	0.88941
1.99	2.00043
0.97	0.029653
0.45	1.4908
0.26	4.32239
0.67	1.47886
0.54	1.25964
1.08	0.202732
1.34	1.41454
0.75	0.452225
0.93	0.237321
1.11	0.120904
0.68	0.703335
1.31	0.625252
0.75	0.345823
0.82	0.441291
0.78	0.281498
0.5	2.16431
1.64	1.73049
0.87	0.280669
1.05	0.111259
1.4	1.51286
0.65	0.653647
1.32	1.72354
1.36	0.661544
0.93	0.181774
0.97	0.113509
1.22	0.452225
0.98	0.06098
0.82	0.454693
0.32	2.8041
0.84	0.299296
0.7	0.675718
0.34	2.37059
0.8	0.809668
0.91	0.128427
0.79	0.359519
1.08	0.376751
0.86	0.399027
1.3	0.563837
1.23	0.338187
0.9	0.086716
1.01	0.012334
1.22	0.347754
0.98	0.034328
0.45	1.31426
0.93	0.164309
1.1	0.101824
1.4	1.73518
0.99	0.008774
1.66	2.48945
1.18	0.346787
1.24	0.89279
0.81	0.349692
1.67	1.22915
0.95	0.081445
1.22	0.91364
1.29	0.308035
0.47	1.9101
0.59	0.970616
1.27	0.30103
1.68	1.58004
1.27	1.09528
0.59	0.739929
0.7	0.486782
0.85	0.403403
1.7	0.939302
1	0.003488
1.15	0.623423
1.01	0.025028
0.84	0.303644
0.68	1.03858
1.25	0.488117
1.94	1.2204
0.93	0.133122
1.1	0.118045
1.18	0.243364
0.49	2.44249
1.15	0.182435
0.63	0.614394
0.95	0.167491
1.47	0.540608
0.42	1.83565
1.1	0.356547
0.91	0.275724
0.81	0.381952
1.17	0.229885
0.83	0.199971
0.77	0.782516
0.41	1.8962
0.96	0.036212
1.22	0.565431
1.09	0.118615
0.71	0.90309
0.95	0.085657
1.66	0.801343
0.26	3.16558
1.47	2.70553
0.84	0.224026
1.1	0.167491
0.65	0.809668
1.57	1.74473
1.19	0.787812
0.4	2.07212
0.99	0.008774
0.88	0.120904
1.42	0.447332
0.63	0.605548
1.37	0.747147
1.07	0.134896
0.9	0.338187
0.62	0.764472
0.89	0.153663
1.13	0.355561
0.72	0.545155
1.08	0.161151
0.88	0.132533
0.32	2.24565
0.64	0.882729
0.65	1.55752
0.55	3.41454
1.68	1.35164
1.77	1.96658
0.8	0.28567
0.59	1.09963
1.15	0.36251
0.65	1.76955
0.93	0.186419
1.01	0.013228
0.92	0.152427
0.67	0.563837
0.75	0.428291
0.67	1.24109
0.89	0.217527
0.82	0.607303
1.04	0.048177
1.05	0.07007
0.89	0.174574
0.7	0.551294
0.63	0.67162
1.07	0.097997
0.36	3.06753
0.94	0.19044
0.59	0.850781
1.31	0.444906
1.31	1.11238
1.36	0.826814
0.72	0.392545
0.84	0.465974
0.57	0.790485
0.88	0.484126
1.21	0.211832
1.14	0.464706
1.27	0.321482
1.14	0.154902
1.14	0.638272
0.93	0.118615
0.46	1.51713
0.61	0.79588
0.9	0.10902
1.13	0.431798
0.97	0.078834
0.57	1.08831
0.93	0.08302
0.9	0.143876
0.64	0.90309
0.87	0.219683
0.69	0.519993
0.4	2.26201
1.25	0.376751
0.58	0.91364
1.05	0.089909
1.01	0.010105
0.59	1.32883
0.8	0.286509
0.71	1.27819
0.63	0.924453
1.82	2.11238
0.85	0.321482
0.97	0.10513
0.65	1.02091
1.06	0.059484
1.24	1.02411
1.32	1.29158
1.41	0.447332
0.56	1.1261
0.71	1.02503
0.82	0.371611
1	0.010105
0.99	0.018634
0.79	0.681937
1.11	0.229885
1.63	2.67985
0.32	3.42713
0.97	0.089376
1.39	1
2.14	3.11126
1.28	1.11295
0.92	0.194499
1.13	0.368556
0.67	0.89279
1.1	0.260428
1.73	2.50724
0.83	0.296709
0.71	1.00436
0.73	0.860121
0.58	2.04144
0.95	0.059982
1.23	0.600326
1.03	0.050122
1.12	0.232844
1	0.012334
1.11	0.253366
1.12	0.29243
1.14	0.325139
0.9	0.218245
0.98	0.080399
0.9	0.120331
0.68	1.05948
1.04	0.0846
0.78	0.413413
1.07	0.148742
0.79	0.739929
1.07	0.073658
0.94	0.08831
0.97	0.103474
0.44	1.86967
1.94	2.77989
1.22	0.665546
1.31	0.696804
0.92	0.181115
0.76	0.59346
0.84	0.464706
1.09	0.172631
1.06	0.096367
1.22	0.756962
0.93	0.294992
0.83	0.335358
0.92	0.143876
0.6	0.920819
1.55	0.756962
1.03	0.043351
1.07	0.247184
1.3	1.92082
1.07	0.238072
1.04	0.093126
0.96	0.060481
0.49	1.47756
1.3	0.769551
1.3	0.69037
0.88	0.224754
0.98	0.06098
1.12	0.543634
0.88	0.149354
0.99	0.027334
1.07	0.098542
1.41	1.59346
0.74	0.514279
1.39	1.06803
1	0.000869
1.06	0.216811
0.86	0.326058
1.14	0.571865
0.67	0.560667
0.64	1.20273
1.13	0.251037
2.25	3.70774
0.78	0.570248
1.13	0.317855
0.84	0.545155
1.27	0.772113
1.03	0.067019
0.9	0.307153
1.06	0.102373
1.16	0.679854
1.22	0.950782
0.99	0.022734
0.69	0.744727
0.78	0.336299
0.84	0.385103
1.26	0.390406
0.75	0.462181
1.22	0.305395
0.78	0.308919
0.73	1.30627
0.58	0.89279
0.69	0.537602
1.77	1.44249
0.63	0.714443
1.22	0.277366
0.53	1.1549
1	0.003926
0.51	1.06956
0.89	0.243364
1.15	0.143876
0.86	0.312471
0.73	0.543634
0.7	0.847712
1.09	0.100179
0.89	0.436519
1.39	1.2749
0.65	0.767004
0.38	2.19179
0.61	1.59688
1.38	0.4698
0.68	0.511449
0.63	0.67162
0.67	0.651695
0.56	1.01278
0.63	0.962574
0.33	3.95861
1.58	0.982967
0.79	0.452225
0.91	0.199283
0.67	0.638272
1.66	1.65365
0.92	0.122629
1.09	0.237321
0.89	0.120331
1.05	0.085128
0.69	0.712198
1.01	0.026872
0.49	1.15739
0.83	0.237321
0.87	0.14813
0.89	0.144481
0.79	0.514279
0.58	1.16241
0.79	0.61261
0.79	0.38405
0.9	0.126679
0.77	0.551294
0.84	0.183759
1.37	0.519993
1.01	0.039529
0.86	0.152427
1.39	0.528708
2.05	1.72584
2.24	2.64975
1.15	0.400117
1.76	2.04721
2.02	2.27246
1.34	1.2321
1.01	0.010995
1.46	0.616185
0.81	0.379864
1	0.006564
1.14	0.289883
1.03	0.039054
0.51	1.5391
1.23	1.86012
2.06	3.46725
0.89	0.284833
1.31	0.473661
0.53	2.21968
1.25	0.474955
1.01	0.017277
1.61	1.34872
1.42	1.02182
1.14	0.158015
0.64	0.853872
0.71	1.49214
0.87	0.235077
0.99	0.009217
1.01	0.02826
1	0.004365
1.08	0.104577
0.8	0.345823
1.19	0.49485
0.99	0.015923
0.53	1.78252
1.11	0.309804
1.17	0.401209
1.66	1.44977
0.82	0.387216
1.1	0.133713
0.28	3.56067
1.34	1.11014
0.97	0.053548
0.98	0.020452
1.14	0.368556
1	0.007005
1.25	0.701147
1.64	1.70115
1.36	1.46852
0.46	2.18376
1.2	0.769551
2.14	3.4034
1.3	1.2993
0.64	0.818156
0.95	0.237321
0.86	0.242604
0.97	0.098542
0.59	1.04721
1.09	0.408935
0.26	4.23359
0.85	0.640165
1.85	1.42251
1.16	0.531653
0.84	0.493495
1.06	0.075204
1.05	0.057496
1.1	0.192465
0.99	0.012334
0.82	0.455932
1.41	0.88941
1.21	0.224026
1.21	0.438899
1.56	1.03339
0.96	0.080922
1.26	0.305395
1.08	0.136083
0.88	0.414539
0.43	1.61798
1.08	0.137869
0.93	0.154902
1.06	0.06098
1.05	0.123782
0.97	0.031984
0.99	0.011441
1.25	0.316053
0.65	0.756962
1.15	0.510042
1.45	1.9101
1.36	0.489455
1.22	0.88941
0.7	0.638272
0.64	0.850781
1.23	0.580044
1.25	0.58838
0.74	1.01818
0.97	0.082494
0.78	0.29073
0.95	0.194499
1	0.004804
0.82	0.317855
1.02	0.042393
0.56	1.04527
0.64	0.74958
0.82	0.267606
0.95	0.100727
1.38	1.95078
0.89	0.148742
1.58	1.73993
0.96	0.087247
1.13	0.167491
1.34	0.554396
1.16	0.220404
1.47	0.782516
1.12	0.58838
1.11	0.275724
1.03	0.080399
1.53	1.33255
0.99	0.010995
0.93	0.161781
1.07	0.109579
0.95	0.10902
1.24	0.777284
0.94	0.089909
0.56	1.12263
1.83	1.17328
0.89	0.417937
0.62	0.954677
0.74	0.511449
1.1	0.102373
0.92	0.228413
1.07	0.241845
0.7	0.573489
0.86	0.485452
0.52	1.54212
1.01	0.038579
1.25	0.632644
1.1	0.107349
0.82	0.465974
0.65	1.34679
1.45	0.899629
2.52	3.18243
0.72	1.24336
0.96	0.100727
0.92	0.132533
0.98	0.048177
0.51	1.26043
0.56	0.924453
0.95	0.151195
2.02	1.49214
1.12	0.391474
0.76	0.387216
0.47	2.62709
0.99	0.018634
0.91	0.197911
1.21	1.50864
0.91	0.221126
0.29	2.78516
1.08	0.465974
0.64	0.628932
1.41	1.51004
1.12	0.126679
0.67	0.575118
1.1	0.203426
0.55	1.46597
0.76	0.340084
1.1	0.166853
0.65	1.44491
0.98	0.02826
1.1	0.14691
1.09	0.369572
0.69	0.607303
0.71	0.681937
1.05	0.045275
0.94	0.171985
0.57	1.01278
0.38	2.01457
0.74	0.402305
1.35	0.431798
0.81	0.353596
1.36	1.25493
1.08	0.082494
1.17	0.657577
0.66	1.87289
0.95	0.082494
0.51	1.45223
0.67	0.510042
0.33	2.61619
1.44	1.34679
1.01	0.007005
1.15	0.332547
0.85	0.234331
1.04	0.123205
1.16	0.245652
0.93	0.094744
0.87	0.156767
0.65	1.61261
1.11	0.127844
1.18	0.489455
0.97	0.03292
0.93	0.126098
1.58	1.36151
1.21	0.247952
1.98	1.56067
0.79	0.440093
0.74	0.376751
0.94	0.08302
1.18	0.306273
0.69	0.493495
1.19	0.197226
0.91	0.247184
1.2	0.744727
1.3	0.44855
0.95	0.060481
1.54	4.06349
1.07	0.247184
1	0.007005
0.77	0.383
0.94	0.154282
0.6	0.970616
1.07	0.145694
0.66	0.962574
2.19	3.66959
2.73	2.42136
1.07	0.090979
0.89	0.304518
0.69	0.517126
0.89	0.149354
1.16	0.255707
1.5	2.25181
0.39	2.39686
1.12	0.14752
0.69	0.821023
0.62	2.01954
1.25	0.939302
1.13	0.254925
0.7	0.521434
0.57	1.47366
0.68	0.486782
0.47	1.2668
0.77	0.49485
0.84	0.201349
0.88	0.429457
1.64	2.17653
0.2	4.39686
0.72	0.458421
1.03	0.040005
0.64	0.844664
1.08	0.085657
0.95	0.17134
0.87	0.30103
1.88	1.83268
0.6	0.809668
1.22	0.247952
1.21	0.823909
0.23	4.48545
0.85	0.480172
0.75	0.417937
0.8	0.262013
0.69	0.815309
0.56	0.818156
1.27	0.50724
1.16	0.295849
1.03	0.031517
1.32	0.527244
1.08	0.313364
1.2	0.349692
0.86	0.271646
0.92	0.098542
0.94	0.238072
1.12	0.527244
0.22	3.86646
1.07	0.14691
0.29	4.67162
1.08	0.339135
0.71	0.465974
0.59	0.723538
0.75	0.500313
1.19	0.754487
1.2	0.264401
1.19	0.598599
0.44	2.95861
0.76	0.850781
1.14	0.471083
0.72	0.906578
0.93	0.146302
0.85	0.425969
1.2	0.39794
1.21	0.939302
1	0.004804
0.9	0.182435
1.28	1.01728
1.3	0.872895
1.39	0.739929
0.8	0.310691
1.12	0.366532
1.3	1.06449
0.98	0.046724
0.55	1.1891
1.2	0.320572
0.51	1.70553
0.94	0.119186
1.23	0.274088
1.14	0.241845
1.06	0.125518
0.87	0.28735
0.89	0.244888
0.68	0.818156
1.1	0.247952
1.74	1.07212
1.26	0.638272
1.52	0.896196
1	0.003488
0.93	0.16813
1.17	0.537602
1.32	0.725842
0.55	2.10735
1.47	0.653647
1.06	0.071604
0.84	0.277366
1.72	1.7986
1.23	0.375718
1.03	0.108463
1.35	1.93181
1.14	0.204815
2.32	2.83863
1.57	1.87615
0.39	1.97881
0.54	2.38195
0.84	0.283162
1.77	3.37675
1.39	0.468521
0.82	0.252588
0.98	0.033389
0.54	1.20412
1.24	0.735182
0.55	1.10958
1.05	0.075721
1.28	0.850781
1.17	0.336299
1.45	0.844664
1.67	1.28567
0.96	0.038579
0.38	2.39255
0.89	0.181774
0.71	0.677781
1.24	0.651695
0.78	0.294992
0.63	0.675718
1.35	0.391474
1.04	0.08197
0.69	0.703335
0.36	2.50864
1.28	0.675718
0.68	0.481486
0.71	0.423659
1.12	0.20412
1.1	0.277366
1.53	0.744727
0.99	0.015473
1.33	0.416801
0.7	0.521434
0.75	0.340084
1.22	0.462181
1.05	0.057496
1.11	0.403403
0.75	0.442493
0.82	0.339135
1.41	0.661544
1.32	0.546682
0.58	0.90309
2.45	2.87943
0.76	0.519993
1.24	0.266001
0.94	0.131356
0.82	0.368556
1.29	0.376751
0.93	0.161781
0.79	0.264401
0.89	0.122053
0.21	4.59517
1.08	0.160522
0.84	0.181115
0.6	1.4908
0.44	1.41908
1.06	0.149967
0.69	1.09152
0.78	0.659556
0.57	0.987163
0.77	0.761954
0.42	1.88941
0.32	2.66959
0.9	0.219683
0.99	0.019997
0.62	1.09044
1.32	0.801343
0.88	0.162412
1.14	0.160522
1.05	0.052566
0.97	0.049635
0.71	0.500313
0.77	0.655608
0.94	0.08831
0.64	0.732828
1.69	1.1549
0.42	1.76955
1.32	0.910095
2.13	2.52578
1.43	0.554396
0.78	0.29243
1.15	0.20621
0.96	0.179799
0.91	0.189767
0.44	1.88606
0.81	0.420216
0.58	1.35853
0.58	0.9914
1.26	0.413413
0.72	0.453457
0.66	0.546682
0.97	0.041914
0.56	0.863279
0.73	0.747147
0.85	0.217527
0.81	0.437707
0.89	0.216811
1.71	0.787812
0.57	0.987163
1.73	1.65365
1.49	0.640165
1.68	1.16431
1.21	0.341989
0.84	0.596879
1.06	0.075721
1.31	0.37059
0.74	0.504456
2.11	3.13253
1.14	0.148742
0.58	1.53462
1.13	0.484126
0.81	0.787812
1.59	1.58004
1.3	0.764472
2.35	2.61979
0.88	0.255707
0.4	2.1107
0.7	2.00612
0.93	0.073658
0.62	2.07572
0.92	0.085128
1.02	0.020907
1.18	0.386158
0.6	0.886057
0.93	0.140862
0.77	0.284833
0.32	3.28735
0.51	1.42481
0.3	3.06651
1.21	0.393619
1.22	0.371611
0.37	2.16558
0.71	0.555955
0.59	1.1891
1.75	0.876148
0.67	0.681937
1.23	0.935542
0.72	0.730487
1.25	0.28567
1.12	0.308919
1.81	1.87615
0.69	1.10735
0.66	0.705534
0.82	1.09205
1.17	0.779892
2.36	2.30803
1.81	2.52578
1.2	0.437707
0.95	0.112946
0.64	1.03621
0.6	1.48545
1.58	1.05552
0.89	3.57025
1.06	0.173925
0.61	0.954677
0.66	0.798603
1.38	0.661544
1.46	1.48545
1.96	1.59176
0.87	0.573489
1.08	0.142065
1.29	1.22988
1	0.003051
1.58	1.22185
1.69	1.88606
0.58	0.809668
1.29	0.380907
1.13	0.238824
0.45	1.97881
1.17	0.391474
0.77	0.4698
1.22	1.07831
1.17	0.171985
0.87	0.216096
0.61	0.66354
1.28	1.29073
1.22	0.59346
0.74	0.818156
1.28	0.793174
1.26	0.530178
1.15	0.737549
1.4	0.779892
0.81	0.50724
0.63	1.34969
0.45	2.3363
1.02	0.022734
1.45	0.718967
1.5	0.573489
0.52	2.5376
1.13	0.232102
1.93	1.18709
1.34	0.614394
0.75	0.565431
0.51	2.17849
0.49	3.04721
1.47	1.51145
0.87	0.253366
0.55	0.886057
2.85	4.37059
0.86	0.353596
1.76	1.4034
1.33	0.721246
1.09	0.213959
1.11	0.156767
1.62	1.23807
1.21	0.331614
0.92	0.260428
1.16	0.301899
0.43	2.37779
1.59	1.24412
1.73	1.80134
1.45	1.4318
1.55	1.51856
1.15	0.326058
0.7	0.931814
0.54	1.87615
0.48	1.70115
0.52	2.32239
1.45	0.978811
1.56	1.00174
0.37	2.03012
0.58	0.899629
0.71	0.850781
1.13	0.133713
1.57	1.20481
0.42	3.96257
1.94	2.69465
0.94	0.058489
1.17	0.268411
1.86	2.29243
0.82	0.238072
0.67	0.826814
1.05	0.137272
2.31	2.7122
1.43	0.707744
1.24	0.438899
1.03	0.459671
0.82	0.310691
0.77	0.473661
1.19	0.335358
0.72	0.530178
0.6	2.19314
1.28	0.573489
1.18	0.257275
0.78	0.68403
1.5	1.27819
1.42	2.08355
1.43	1.08831
0.98	0.063989
0.97	0.077275
1.08	0.102373
1.48	0.906578
0.67	1.33255
1.46	0.545155
0.46	1.46344
0.54	0.906578
1.28	0.673664
1.31	1.10347
0.31	3.74958
0.48	1.71444
0.26	3.88941
1.09	0.171985
0.34	2.82102
0.34	4.5544
3.17	4.41908
0.88	0.316953
0.98	0.045275
0.89	0.149354
1.9	1.82681
1.85	2.31515
0.9	0.164309
0.99	0.03105
0.62	1.34103
0.43	1.71444
0.96	0.05061
1.24	0.385103
1.04	0.104577
0.53	1.85387
1.55	1.66555
1.06	0.105684
0.9	0.141463
2.15	1.77469
0.6	0.906578
1.93	1.98297
0.99	0.025949
0.58	1.266
0.55	1.08197
0.72	0.600326
0.63	0.978811
1.39	0.61261
0.52	1.04866
1.86	1.32975
1.02	0.055517
1.23	0.345823
1.26	0.257275
0.48	1.47625
1.01	0.010995
0.48	2.05404
0.66	0.600326
0.86	0.225483
0.59	1.04383
1.06	0.056011
1.37	0.435334
1.1	0.20412
1.73	3.21325
1.28	0.316053
0.75	0.359519
1.92	2.15739
0.93	0.083546
0.8	0.485452
0.9	0.299296
0.91	0.279841
0.78	0.844664
1.38	0.560667
0.94	0.065502
0.91	0.104025
1	0.007889
0.92	0.198596
0.96	0.114639
0.63	1.14935
0.84	0.310691
1.26	0.257275
1.05	0.090979
1.01	0.019997
0.77	0.761954
1.37	0.920819
0.63	1.05948
0.87	0.148742
0.83	0.339135
1.21	0.395774
0.84	0.281498
0.83	0.220404
0.62	1.33536
0.63	0.696804
1.06	0.059982
0.77	0.274905
1.09	0.130182
0.52	1.5986
0.59	0.718967
0.99	0.032452
0.87	0.250264
1.37	1.30892
0.56	1.18575
2.35	1.72125
1.19	0.37366
0.85	0.420216
0.82	0.764472
0.87	0.16877
1.05	0.104577
0.53	2.88273
0.42	1.81248
1	0.004365
0.71	0.596879
0.62	1.01547
1.07	0.169411
0.73	0.679854
0.58	1.52578
1.24	0.603801
1.18	0.350665
0.42	1.7986
1.42	0.4698
2.07	1.76955
1.04	0.105684
0.85	0.38405
2.65	3.49757
1.08	0.119758
2.58	3.42946
0.96	0.407823
0.86	0.21467
0.86	0.254145
0.79	0.257275
0.45	1.42022
0.94	0.110138
0.29	3.10347
0.7	0.521434
0.47	2.5817
0.55	0.910095
0.5	1.14207
1.08	0.111259
0.77	0.300162
1.34	1.1296
1.13	0.338187
0.92	0.229148
0.28	4.15304
1.07	0.134896
1.19	0.380907
0.83	0.263603
0.94	0.07263
0.93	0.189096
1.34	1.12436
1.15	0.420216
1.25	0.429457
0.93	0.099087
0.85	0.607303
0.53	3.51286
0.77	0.328827
0.94	0.10513
0.61	0.712198
0.7	0.645892
1.23	0.226945
1.32	1.41908
1.47	1.02687
0.52	3.45222
1.63	1.11407
0.77	1.73993
1.36	1.77469
1.67	1.2644
1.8	1.90658
1.69	1.13787
0.73	0.655608
1.4	0.703335
0.77	1.47625
0.37	2.3279
1.38	0.625252
1.91	1.39686
1.29	0.454693
0.87	0.213249
0.91	0.316953
0.86	0.191114
1.74	1.07417
1.82	2.18112
0.63	0.640165
0.67	0.522879
1.27	0.970616
1.03	0.120904
0.79	0.348722
0.65	0.66354
1.06	0.066007
0.88	0.170053
1.14	0.260428
1.6	0.818156
1.26	0.359519
1.3	0.438899
1.09	0.136677
0.96	0.044312
0.99	0.048662
0.79	0.304518
0.44	1.68613
0.63	0.735182
1.12	0.551294
0.82	0.355561
0.62	0.826814
1.15	0.226945
1.45	2.2233
0.85	0.20621
0.5	2.09691
0.86	0.334419
2.52	3.40121
0.97	0.041914
1.34	0.482804
0.29	2.94692
0.63	0.627088
1.33	0.716699
1.47	1.08513
0.54	2.50584
0.37	2.01368
0.93	0.136083
0.91	0.25649
1.12	0.314258
0.84	0.207608
0.54	1.38195
2.12	2.90309
1.62	0.954677
0.98	0.029653
1.52	0.962574
0.81	0.225483
0.88	0.305395
0.86	0.163676
1.18	0.296709
0.95	0.092051
1.08	0.148742
0.9	0.183759
1	0.004365
0.92	0.106238
0.58	1.29671
0.54	1.24033
0.42	2.47108
1.33	1.09963
0.49	1.18843
0.68	0.531653
1.3	1.23284
0.97	0.040959
1.02	0.028724
1.1	0.29243
0.98	0.028724
1.15	0.355561
1.09	0.349692
1.11	0.166216
0.98	0.021363
1.03	0.087778
0.87	0.337242
0.35	2.24718
0.76	0.423659
1.3	0.735182
0.84	0.29073
1.03	0.085128
0.53	0.995679
1.41	1.02965
0.87	0.170696
0.37	1.98297
1.04	0.075204
0.9	0.134304
0.67	1.15739
1.02	0.02641
0.68	0.651695
1.12	0.245652
1.18	0.266001
0.37	3.93181
1.07	0.087778
0.87	0.133122
1.33	0.617983
0.92	0.082494
1.34	0.396856
1.24	0.232844
0.5	1.46852
0.84	0.437707
0.67	0.531653
0.41	2.19314
1.09	0.096367
0.82	0.219683
1.1	0.134896
0.67	0.5157
1.41	0.866461
1.06	0.113509
0.61	0.785156
1.03	0.027334
0.71	0.423659
1.28	1.04383
1	0.006564
0.53	1.12668
1.61	0.853872
0.92	0.079877
0.45	3.13194
1.14	0.312471
0.53	1.10182
1.14	0.21254
0.7	0.453457
0.98	0.048177
1.21	0.511449
1.44	0.728158
0.88	0.136083
0.7	1.86967
0.32	3.71444
0.54	1.59517
1.14	0.332547
1.05	0.059484
0.92	0.127261
1.02	0.034328
1.24	0.244888
1.18	0.239578
0.72	0.399027
0.84	0.221126
0.66	0.616185
0.75	0.401209
1.02	0.033389
0.44	1.70774
1.04	0.123205
0.46	2.21896
0.77	0.343902
1	0.001741
0.81	0.235824
0.38	2.65365
0.64	0.939302
1.14	0.440093
0.96	0.041914
1.48	1.16813
0.75	0.343902
0.88	0.127844
0.3	2.99568
0.72	0.417937
0.85	0.21254
0.93	0.077794
0.43	1.6038
1.27	0.844664
0.76	0.488117
0.6	0.869666
1.22	0.270026
0.94	0.104577
1.22	0.345823
0.93	0.120331
0.37	2.73049
1.19	0.192465
1.69	1.11014
0.69	0.519993
0.42	1.82681
0.84	0.412289
1.21	0.610834
1.02	0.036684
1.03	0.043351
1	0.003488
0.34	2.42481
0.71	0.917215
0.79	0.549751
0.72	0.625252
0.65	0.533132
1.08	0.159267
0.94	0.143271
0.93	0.080399
0.66	0.737549
0.59	1.32422
0.88	0.249492
0.44	2.98297
0.38	2.10568
0.97	0.062482
0.75	0.514279
0.68	0.50307
0.83	0.226945
0.37	2.30803
0.66	0.801343
0.55	1.57512
0.6	0.747147
1.19	1.32883
2.63	2.84771
1.34	1.97469
0.98	0.051587
1.19	0.61261
0.42	3.7986
0.5	1.3098
0.27	3.21254
0.71	0.454693
1.06	0.216096
0.51	1.0804
0.67	0.653647
1.06	0.130182
0.81	0.335358
0.99	0.025488
0.82	0.254145
0.81	0.459671
1.47	0.920819
0.94	0.110698
0.51	1.0511
0.32	4.57512
1.42	1.01323
0.55	1.84771
0.49	1.24795
0.45	2.55752
0.59	0.737549
0.56	1.10403
0.88	0.330683
1.18	0.381952
0.35	2.68194
0.68	0.585027
0.91	0.083546
0.31	2.51145
0.69	1.06956
0.22	4.1349
1.03	0.04624
0.55	1.07469
0.53	1.12843
0.92	0.093126
0.87	0.184422
0.57	1.01457
0.77	0.829738
1.16	0.197911
0.84	0.300162
0.52	1.01011
0.95	0.072117
0.81	0.404504
0.78	0.436519
0.59	0.694649
0.57	0.832683
0.37	1.82102
0.82	0.346787
0.57	0.812479
0.37	2.58004
0.71	0.422508
0.69	0.478862
0.47	1.49214
1.22	0.886057
0.89	0.215383
0.49	1.4318
0.62	0.651695
1.05	0.047208
0.94	0.110138
0.76	0.498941
0.51	1.81816
0.92	0.134304
0.52	1.29328
0.76	0.320572
0.66	1.0511
1.02	0.047208
1.3	0.539102
1.26	1.18977
0.86	0.289883
1.18	0.404504
0.91	0.2652
0.85	0.437707
0.8	0.304518
0.82	0.493495
1.14	0.359519
0.48	1.97881
0.89	0.414539
1.31	0.617983
0.23	4.01144
0.92	0.138466
1.48	1.24033
1.36	0.525784
0.74	0.471083
1.21	0.5157
0.96	0.066513
0.81	0.419075
1.33	0.721246
0.78	0.449772
0.33	3.1296
0.48	1.15243
0.51	1.80688
0.59	1.14874
0.84	0.181115
0.76	0.349692
0.73	0.5867
0.93	0.074172
1.13	0.254925
0.32	2.77211
[truncated: 2,980 more rows]
