# Supplementary material for: Modulation of metabolic, inflammatory and fibrotic pathways by semaglutide in metabolic dysfunction-associated steatohepatitis
Source: Nat Med. 2025 Jul 21;31(9):3128–40. doi: 10.1038/s41591-025-03799-0 (PMC12443624; doi:10.1038/s41591-025-03799-0)
Supplement: Supplementary file 7 — Statistical source data. [file 41591_2025_3799_MOESM7_ESM.xlsx]

## Sheet: 5A left
Healthy	NASH
16.8125	16.4877
17.1426	16.9259
17.273	17.0496
17.273	17.0496
17.273	17.0496
17.3627	17.218
17.6928	17.6561

## Sheet: 5A right
X	Placebo			Semaglutide 0.1 mg			Semaglutide 0.2 mg			Semaglutide 0.4 mg
0	-0.215435	0.094	0.094	-0.26425	0.112452	0.112452	-0.14029	0.113497	0.113497	-0.436371	0.131435	0.131435
28	-0.204046	0.100613	0.100613	-0.0667647	0.132684	0.132684	0.324756	0.122671	0.122671	0.0551656	0.123731	0.123731
52	-0.0282806	0.102586	0.102586	0.0751089	0.149015	0.149015	0.3743	0.130749	0.130749	0.459046	0.129373	0.129373
72	-0.134468	0.094245	0.094245	-0.228979	0.121558	0.121558	0.25165	0.115187	0.115187	0.477381	0.120196	0.120196
	mean	upper limit	lower limit	mean	upper limit	lower limit	mean	upper limit	lower limit	mean	upper limit	lower limit

## Sheet: 5B left
Healthy	NASH
11.6995	10.2261
12.5139	11.2089
12.8367	11.6
12.8367	11.6
12.8367	11.6
13.0568	12.0333
13.8712	13.2699

## Sheet: 5B right
x	Placebo			Semaglutide 0.1 mg			Semaglutide 0.2 mg			Semaglutide 0.4 mg
0	-0.401921	-0.304551	-0.499291	-0.385477	-0.275531	-0.495422	-0.466311	-0.337106	-0.595517	-0.520092	-0.413815	-0.626369
28	-0.276562	-0.172254	-0.38087	0.1637	0.287475	0.0399256	0.23868	0.375918	0.101443	0.366745	0.463555	0.269935
52	-0.207384	-0.0893777	-0.325391	0.231179	0.350104	0.112253	0.233719	0.365592	0.101847	0.453087	0.561226	0.344947
72	-0.133523	-0.0140092	-0.253036	0.168335	0.293365	0.0433048	0.326971	0.450387	0.203555	0.534019	0.638257	0.42978
	mean	upper limit	lower limit	mean	upper limit	lower limit	mean	upper limit	lower limit	mean	upper limit	lower limit

## Sheet: 5C left
Healthy	NASH
9.71331	9.9683
10.0803	10.662
10.2156	10.9915
10.2156	10.9915
10.2156	10.9915
10.325	11.3217
10.6921	12.2573

## Sheet: 5C right
x	Placebo			Semaglutide 0.1 mg			Semaglutide 0.2 mg			Semaglutide 0.4 mg
0	0.203058	0.314775	0.0913414	0.444819	0.551937	0.337702	0.464314	0.562997	0.365632	0.427965	0.545639	0.310291
28	0.192962	0.301433	0.0844905	-0.030783	0.0768355	-0.138401	0.0340292	0.165517	-0.0974582	-0.244254	-0.0839666	-0.404541
52	0.140342	0.258563	0.0221209	-0.123995	-0.0218554	-0.226135	-0.307846	-0.208167	-0.407524	-0.468549	-0.356824	-0.580274
72	0.0489879	0.17585	-0.0778743	-0.1768	-0.0629264	-0.290673	-0.31955	-0.213059	-0.42604	-0.634297	-0.530277	-0.738317
	mean	upper limit	lower limit	mean	upper limit	lower limit	mean	upper limit	lower limit	mean	upper limit	lower limit

## Sheet: 5d left
Healthy	NASH
10.2541	11.8449
11.3191	13.2613
11.65	13.7574
11.65	13.7574
11.65	13.7574
12.0291	14.2055
13.094	15.6219

## Sheet: 5D right
	Placebo			Semaglutide 0.1 mg			Semaglutide 0.2 mg			Semaglutide 0.4 mg
0	0.571441	0.672331	0.470551	0.626369	0.729987	0.522751	0.554944	0.645707	0.464181	0.607301	0.706629	0.507973
28	0.322218	0.434373	0.210064	0.0427703	0.156537	-0.0709965	-0.308619	-0.210428	-0.40681	-0.64296	-0.548132	-0.737788
52	0.316966	0.411241	0.222691	-0.0965216	0.0359672	-0.22901	-0.412024	-0.304891	-0.519158	-0.844847	-0.739684	-0.950009
72	0.329572	0.428474	0.23067	-0.152146	-0.0272118	-0.277081	-0.488271	-0.39044	-0.586102	-0.919626	-0.815608	-1.02364
	mean	upper limit	lower limit	mean	upper limit	lower limit	mean	upper limit	lower limit	mean	upper limit	lower limit
