# Supplementary material for: Modulation of metabolic, inflammatory and fibrotic pathways by semaglutide in metabolic dysfunction-associated steatohepatitis
Source: Nat Med. 2025 Jul 21;31(9):3128–40. doi: 10.1038/s41591-025-03799-0 (PMC12443624; doi:10.1038/s41591-025-03799-0)
Supplement: Supplementary file 8 — Statistical source data. [file 41591_2025_3799_MOESM8_ESM.xlsx]

## Sheet: SomaScan assay
X	AptName	p1	p2	pmax	fdr	anno_biomarker	est1	est2	regp	rege	Gene	effect_size	conf.low	conf.high	AveExpr	t	p_value	adj.P.Val	B	term	padj	Signif	Mediator_proteins	JYNR_genes
1	seq.11265.8	2,73384112265051e-10	0,00046090509152275	0,00046090509152275	0.00833305	ALDH1A1; 11265-8; Retinal dehydrogenase 1	-1.07941	-1.39851	0,0118955058477419	1,59495012554154	ALDH1A1	1.77579	1.07732	2.47427	11.3553	11.6944	2.81608e-25	2.27883e-22	46.706	disease status	2.27883e-22	Y	Y	N
2	seq.13967.14	2,67107245315498e-10	0,000289697383065266	0,000289697383065266	0.00833305	TXNRD1; 13967-14; Thioredoxin reductase 1	-1.02872	-1.6972	0,00158819659499862	2,10172154364182	TXNRD1	1.11528	0.628148	1.60242	11.722	10.531	1.50576e-21	4.56937e-19	38.2831	disease status	4.56937e-19	Y	Y	Y
3	seq.15487.164	1,18795011795269e-08	0,000389821635990519	0,000389821635990519	0.00833305	CES1; 15487-164; carboxylesterase, liver	-0.942438	-1.36658	3,08231900768765e-05	2,85276419382746	CES1	0.58506	0.226211	0.943908	12.6943	7.49938	1.25445e-12	7.80871e-11	18.1782	disease status	7.80871e-11	Y	Y	N
4	seq.15525.294	4,72030151947417e-12	0,000228102671467285	0,000228102671467285	0.00833305	ADH1C; 15525-294; ADH1G	-1.1248	-1.30819	0,011025213669279	1,90018895543053	ADH1C	2.10584	1.22571	2.98596	12.6383	11.0057	4.68919e-23	1.76568e-20	41.6865	disease status	1.76568e-20	Y	Y	N
5	seq.15534.26	7,94985157311235e-06	0,000474007008829329	0,000474007008829329	0.00833305	MDH2; 15534-26; Malate dehydrogenase 2	-0.730229	-1.26456	0,0262585456995703	1,42699691410693	MDH2	0.712919	0.148652	1.27719	13.3375	5.81155	1.96985e-08	6.61125e-07	8.79478	disease status	6.61125e-07	Y	Y	N
6	seq.15562.24	5,00329986812188e-10	0,000330617175690595	0,000330617175690595	0.00833305	GUSB; 15562-24; BGLR	-0.821649	-1.58368	0,00998590622281849	2,8626080145079	GUSB	0.838649	0.38132	1.29598	12.7212	8.43506	3.1861e-15	3.13572e-13	24.0141	disease status	3.13572e-13	Y	Y	N
7	seq.17755.5	7,82990695765365e-13	0,00015008993928439	0,00015008993928439	0.00833305	UGDH; 17755-5; UGDH	-1.20207	-1.4324	0,0150696585408203	1,77729099221077	UGDH	2.35489	1.50398	3.2058	12.6934	12.7298	1.11747e-28	4.03197e-25	54.3929	disease status	4.03197e-25	Y	Y	N
8	seq.18173.11	5,00534158422707e-10	0,000328239136402929	0,000328239136402929	0.00833305	AKR7A3; 18173-11; ARK73	-0.942376	-1.57008	0,0149758234813444	1,80407407351235	AKR7A3	1.76692	0.957102	2.57673	11.0847	10.0361	5.29158e-20	1.20433e-17	34.7925	disease status	1.20433e-17	Y	Y	N
9	seq.18185.118	1,43278161064252e-13	0,000459104746013405	0,000459104746013405	0.00833305	ALDOB; 18185-118; ALDOB	-1.14414	-1.33141	0,000596411872927119	2,75672447340249	ALDOB	1.48857	0.850703	2.12644	12.7449	10.7343	3.42919e-22	1.13522e-19	39.7345	disease status	1.13522e-19	Y	Y	N
10	seq.18206.18	3,12351235652158e-08	0,00042965265694103	0,00042965265694103	0.00833305	ADH6; 18206-18; ADH6	-1.03396	-1.46363	0,104403127569653	0,901349780960576	ADH6	1.01755	0.541134	1.49396	11.7352	9.82442	2.3777e-19	4.94765e-17	33.3194	disease status	4.94765e-17	Y	Y	N
11	seq.19262.219	2,14171838561619e-05	0,000437247414890515	0,000437247414890515	0.00833305	ACADVL; 19262-219; ACADV	-0.723541	-1.4026	0,0894053061652554	1,074597615219	ACADVL	0.687078	0.213177	1.16098	10.9914	6.6689	1.77461e-10	8.39253e-09	13.3577	disease status	8.39253e-09	Y	Y	N
12	seq.19617.5	2,25574360043263e-14	0,000325491356431676	0,000325491356431676	0.00833305	PTGR1; 19617-5; LTB4DH	-1.25823	-1.33447	0,00283834014087862	2,36891026545203	PTGR1	1.86122	1.18594	2.53651	14.4438	12.6778	1.66084e-28	4.03197e-25	54.0039	disease status	4.03197e-25	Y	Y	N
13	seq.3344.60	8,61532912301223e-08	0,000297123091320648	0,000297123091320648	0.00833305	SERPINC1; 3344-60; Antithrombin III	0.734227	1.51532	0,965948660595007	-0,0379504772401334	SERPINC1	-0.189025	-0.384273	0.00622274	16.7939	-4.45311	1.29992e-05	0.00023492	2.56906	disease status	0.00023492	Y	Y	Y
14	seq.6379.62	7,28383717111726e-11	0,00043070597371669	0,00043070597371669	0.00833305	ADAMTSL2; 6379-62; ATL2	-0.801511	-1.8538	4,67079538392332e-07	4,46553935103466	ADAMTSL2	0.778493	0.387308	1.16968	10.8588	9.15396	2.53415e-17	3.69124e-15	28.7449	disease status	3.69124e-15	Y	Y	N
15	seq.9213.24	1,64055441571625e-11	0,00011373859704605	0,00011373859704605	0.00833305	FTCD; 9213-24; FTCD	-1.07235	-1.51648	0,0104728423540008	2,00348145285815	FTCD	2.23604	1.00223	3.46985	13.1709	8.3362	6.09795e-15	5.69377e-13	23.3794	disease status	5.69377e-13	Y	Y	N
16	seq.17758.79	4,42814551689313e-10	0,000563795382592665	0,000563795382592665	0.009572	DCXR; 17758-79; DCXR	-0.997472	-1.2574	0,0130260421551541	1,82258243898751	DCXR	1.80812	1.0849	2.53134	11.1038	11.4999	1.20453e-24	7.31049e-22	45.2797	disease status	7.31049e-22	Y	Y	N
17	seq.3343.1	1,08106587108759e-14	0,00079057919953465	0,00079057919953465	0.0134887	ACY1; 3343-1; Aminoacylase-1	-1.23462	-1.27081	0,000342734800975195	2,93641612408545	ACY1	1.94406	1.26318	2.62495	12.9003	13.1332	5.10419e-30	3.71738e-26	57.4217	disease status	3.71738e-26	Y	Y	N
18	seq.6049.64	6,46940682865395e-06	0,00104222637731748	0,00104222637731748	0.0179563	PTPRS; 6049-64; PTPRS	0.744176	1.11669	0,417106843311263	-0,57572092754721	PTPRS	-0.226956	-0.442335	-0.0115773	15.631	-4.84696	2.25785e-06	4.82226e-05	4.23685	disease status	4.82226e-05	Y	Y	N
19	seq.11441.11	4,78290713634898e-09	0,00113148602487782	0,00113148602487782	0.01864	PYGL; 11441-11; PYGL	-0.97881	-1.16232	0,0602214813119727	1,34137055428751	PYGL	1.31388	0.73349	1.89427	13.5572	10.4129	3.5412e-21	9.91946e-19	37.4443	disease status	9.91946e-19	Y	Y	N
20	seq.17675.17	0,000197711282470787	0,00117000381567613	0,00117000381567613	0.01864	ACOT13; 17675-17; ACO13	-0.653357	-1.08284	0,478378178743145	0,430301201730731	ACOT13	0.608057	0.044023	1.17209	11.4463	4.95879	1.34646e-06	3.02663e-05	4.73127	disease status	3.02663e-05	Y	Y	N
21	seq.2625.53	1,70199075671659e-08	0,00121343780556131	0,00121343780556131	0.01864	HSP90AA1; 2625-53; HSP 90a	-1.02334	-1.34633	0,0822856461588403	0,989373463392044	HSP90AA1	0.832982	0.460712	1.20525	11.3436	10.2923	8.44865e-21	2.27895e-18	36.5915	disease status	2.27895e-18	Y	Y	N
22	seq.17808.37	1,89162887080321e-05	0,00133246591602991	0,00133246591602991	0.0195586	NIT2; 17808-37; NIT2	-0.738099	-1.21441	0,0248354947213281	1,50461843729771	NIT2	0.98198	0.428072	1.53589	10.2144	8.15457	1.98898e-14	1.62761e-12	22.2239	disease status	1.62761e-12	Y	Y	N
23	seq.18397.5	2,61587582257052e-11	0,00136786290323406	0,00136786290323406	0.0195586	AKR1C4; 18397-5; AK1C4	-1.02276	-1.1214	0,0635215743563534	1,47108090083591	AKR1C4	2.0543	1.01973	3.08887	11.662	9.13355	2.91452e-17	4.16206e-15	28.608	disease status	4.16206e-15	Y	Y	N
24	seq.12370.30	1,38207311767881e-08	0,00149698460459847	0,00149698460459847	0.0200024	APOF; 12370-30; Apo F	0.847917	1.19446	0,00899017889116929	-2,38871523980311	APOF	-1.11247	-1.64677	-0.57816	12.4217	-9.57708	1.35313e-18	2.40362e-16	31.6152	disease status	2.40362e-16	Y	Y	N
25	seq.18188.12	2,36877645784467e-09	0,00149346534168578	0,00149346534168578	0.0200024	GATM; 18188-12; GATM	-0.942209	-1.19483	0,000527001836012132	2,30740811676106	GATM	1.44632	0.675214	2.21742	12.7823	8.62755	8.90034e-16	9.53253e-14	25.2615	disease status	9.53253e-14	Y	Y	N
26	seq.3503.4	3,28904278854924e-09	0,00161345426079283	0,00161345426079283	0.0202192	ITGA1 ITGB1; 3503-4; Integrin a1b1	-0.979626	-1.08677	0,000469969254828091	2,30862580169644	ITGA1 ITGB1	1.5133	0.923091	2.10351	13.398	11.7938	1.33613e-25	1.21638e-22	47.4377	disease status	1.21638e-22	Y	Y	N
27	seq.9832.33	1,98478149079838e-11	0,00157311359035802	0,00157311359035802	0.0202192	HGD; 9832-33; HGD	-1.10307	-1.19255	0,0212332793403127	1,52069702452525	HGD	1.44153	0.763905	2.11915	10.7928	9.78523	3.1358e-19	6.3439e-17	33.0482	disease status	6.3439e-17	Y	Y	N
28	seq.11241.8	2,38360940819236e-11	0,00198159099746196	0,00198159099746196	0.0205101	ASL; 11241-8; ARLY	-1.06874	-1.05585	0,000200904980759511	2,87819358161819	ASL	1.81526	1.08762	2.5429	13.6132	11.4752	1.44791e-24	8.11162e-22	45.0991	disease status	8.11162e-22	Y	Y	N
29	seq.12334.25	4,64151640492109e-07	0,00187190520895286	0,00187190520895286	0.0205101	SHMT1; 12334-25; cSHMT	-0.80963	-1.24071	0,0574647607895401	1,19590780877442	SHMT1	1.04515	0.463408	1.62688	9.8669	8.26392	9.77784e-15	8.57976e-13	22.9178	disease status	8.57976e-13	Y	Y	N
30	seq.17150.8	1,47100398039355e-06	0,00205023214655198	0,00205023214655198	0.0205101	HSPE1; 17150-8; HSP 10	-0.779077	-1.10805	0,00662079488860907	1,8032799549843	HSPE1	1.0329	0.443781	1.62202	11.8319	8.06477	3.55027e-14	2.87295e-12	21.6578	disease status	2.87295e-12	Y	Y	N
31	seq.17341.89	1,55495553415576e-08	0,00207947711770021	0,00207947711770021	0.0205101	ACAT2; 17341-89; THIC	-0.913885	-1.17006	0,0338566094161983	1,44477769780854	ACAT2	1.74646	0.779186	2.71373	10.3121	8.30511	7.47305e-15	6.80328e-13	23.1806	disease status	6.80328e-13	Y	Y	N
32	seq.17396.23	2,93521645861293e-10	0,00208624007353747	0,00208624007353747	0.0205101	ADH1A; 17396-23; ADH1A	-1.0523	-1.05	0,0169669570468874	1,56419956067076	ADH1A	1.42113	0.824744	2.01751	12.9414	10.9609	6.52146e-23	2.2617e-20	41.3629	disease status	2.2617e-20	Y	Y	N
33	seq.17783.9	0,000339984259490256	0,00209216209817702	0,00209216209817702	0.0205101	MMAB; 17783-9; MMAB	-0.531706	-1.21353	0,000762872538805548	2,38432356512426	MMAB	0.161797	-0.0229296	0.346524	11.7129	4.02876	7.5381e-05	0.00111585	0.906779	disease status	0.00111585	Y	Y	N
34	seq.18186.15	2,8089956126333e-05	0,00213096203544538	0,00213096203544538	0.0205101	TARS; 18186-15; SYTC	-0.739896	-1.12807	0,246064843715024	0,700550050732309	TARS	0.790194	0.360105	1.22028	12.6184	8.45108	2.86689e-15	2.86021e-13	24.1173	disease status	2.86021e-13	Y	Y	N
35	seq.2731.29	1,20072093192122e-08	0,0018139816671077	0,0018139816671077	0.0205101	POR; 2731-29; NADPH-P450 Oxidoreductase	-0.896531	-1.13703	0,00240760190552638	2,12837727389799	POR	1.34481	0.784361	1.90526	12.6175	11.0372	3.71728e-23	1.50555e-20	41.9144	disease status	1.50555e-20	Y	Y	N
36	seq.3009.3	0,000108909365709397	0,00190761348785046	0,00190761348785046	0.0205101	TGFBR3; 3009-3; TGF-b R III	0.502498	1.27953	0,41682755527725	0,728568919629218	TGFBR3	-0.299813	-0.521564	-0.0780624	14.7551	-6.21893	2.21748e-09	8.72967e-08	10.9076	disease status	8.72967e-08	Y	Y	Y
37	seq.7206.20	1,58320983585151e-11	0,00186940668052754	0,00186940668052754	0.0205101	FBP1; 7206-20; F16P1	-1.05644	-1.04218	0,00111207300843808	2,57885713974182	FBP1	1.85505	1.1485	2.5616	13.6265	12.0767	1.58951e-26	2.31528e-23	49.5272	disease status	2.31528e-23	Y	Y	N
38	seq.18342.2	3,40110696437131e-12	0,00241621309637833	0,00241621309637833	0.023085	PSAT1; 18342-2; SERC	-1.14359	-0.972523	0,000757140024502385	2,61732826154496	PSAT1	1.81528	1.10923	2.52133	14.0096	11.8262	1.04781e-25	1.21638e-22	47.6763	disease status	1.21638e-22	Y	Y	N
39	seq.19197.95	2,80335880924637e-07	0,00251154506804284	0,00251154506804284	0.0235299	ACAT1; 19197-95; THIL	-0.810772	-1.04389	0,00141372235226285	2,24217100675168	ACAT1	2.00381	1.03066	2.97696	12.2843	9.47142	2.82792e-18	4.68086e-16	30.8929	disease status	4.68086e-16	Y	Y	N
40	seq.16081.38	1,20339212013052e-10	0,00268247839062175	0,00268247839062175	0.024428	AKR1B10; 16081-38; Aldose reductase-like	-1.11104	-1.04024	0,00451354328651248	1,80635486096582	AKR1B10	1.67903	0.880404	2.47765	11.7732	9.67057	7.02816e-19	1.347e-16	32.2572	disease status	1.347e-16	Y	Y	N
41	seq.17787.1	8,68823627535143e-08	0,00270605390380837	0,00270605390380837	0.024428	ECHS1; 17787-1; Enoyl-CoA hydratase	-0.874164	-0.984958	0,006214819722553	1,78507122082976	ECHS1	1.42804	0.582486	2.27359	13.0077	7.76848	2.34163e-13	1.60888e-11	19.8157	disease status	1.60888e-11	Y	Y	N
42	seq.13954.9	1,00999267855558e-07	0,00280180862609892	0,00280180862609892	0.0248456	GNPNAT1; 13954-9; GNA1	-0.940529	-1.04263	0,154966323452487	0,830639812575428	GNPNAT1	0.967136	0.465623	1.46865	10.7615	8.87038	1.74545e-16	2.11868e-14	26.8556	disease status	2.11868e-14	Y	Y	N
43	seq.17748.21	1,79139899207818e-07	0,00292732311490613	0,00292732311490613	0.0255629	TP53I3; 17748-21; QORX	-0.821108	-1.16987	0,00229609779311683	2,00116497024435	TP53I3	0.908095	0.447532	1.36866	10.9221	9.06941	4.51838e-17	6.09396e-15	28.1786	disease status	6.09396e-15	Y	Y	N
44	seq.15447.45	6,33313980260241e-11	0,00304990006886333	0,00304990006886333	0.0257814	SORD; 15447-45; Sorbitol dehydrogenase	-1.09484	-0.966168	0,0211565881687926	1,57129807636568	SORD	1.81182	1.06331	2.56033	13.8068	11.1341	1.81934e-23	8.83351e-21	42.6155	disease status	8.83351e-21	Y	Y	N
45	seq.16307.22	1,27831221798722e-09	0,00311948289358215	0,00311948289358215	0.0257814	UNC5D; 16307-22; UNC5H4	0.698774	1.39677	0,134732288824642	-1,58588550937406	UNC5D	-0.29398	-0.584036	-0.00392323	10.6966	-4.66199	5.21119e-06	0.000103415	3.4387	disease status	0.000103415	Y	Y	N
46	seq.18338.26	1,15177495847787e-09	0,00308575806764683	0,00308575806764683	0.0257814	IDH1; 18338-26; IDH	-0.98069	-0.966198	0,0170963531341803	1,76125488198055	IDH1	1.33261	0.805548	1.85968	13.4674	11.6299	4.5633e-25	3.02132e-22	46.2323	disease status	3.02132e-22	Y	Y	N
47	seq.11424.4	8,67282472018769e-11	0,00351349158495583	0,00351349158495583	0.0291367	FAH; 11424-4; FAAA	-1.03704	-0.957681	4,86190539297283e-05	2,83497186572277	FAH	1.11089	0.647921	1.57386	13.7093	11.0371	3.72097e-23	1.50555e-20	41.9134	disease status	1.50555e-20	Y	Y	N
48	seq.15308.108	0,00200302325553168	0,00361457754052124	0,00361457754052124	0.0295358	VWC2; 15308-108; VWC2	0.399719	1.26107	0,680795274656218	-0,325293041761054	VWC2	-0.192307	-0.457003	0.0723903	12.5332	-3.34179	0.000966	0.00986729	-1.47226	disease status	0.00986729	Y	Y	N
49	seq.13460.4	4,52980121145601e-06	0,0036873379541273	0,0036873379541273	0.0296487	CHAD; 13460-4; CHAD	0.615828	1.06285	0,919420539221296	-0,105439769724277	CHAD	-0.174956	-0.567715	0.217803	13.2778	-2.04898	0.0415568	0.174846	-4.82755	disease status	0.174846	N	Y	N
50	seq.17377.1	2,34914632528776e-07	0,00423464564798566	0,00423464564798566	0.0340096	AKR1C3; 17377-1; Aldose reductase-like C3	-0.709574	-1.33071	0,0120016922607762	1,74318755707064	AKR1C3	0.535721	0.199127	0.872314	10.1011	7.32097	3.74474e-12	2.18184e-10	17.1121	disease status	2.18184e-10	Y	Y	N
51	seq.5467.15	9,59423871134191e-09	0,00425775669930656	0,00425775669930656	0.0340096	HSP90AB1; 5467-15; HSP 90b	-1.01514	-1.03958	0,0670400813950223	1,10077795066477	HSP90AB1	0.84834	0.493634	1.20305	14.1571	11.0012	4.84877e-23	1.76568e-20	41.6537	disease status	1.76568e-20	Y	Y	N
52	seq.17138.8	2,20543378450633e-09	0,00434908010446027	0,00434908010446027	0.0342444	GSTA1; 17138-8; GST A1-1	-1.05634	-1.01083	0,202794811679164	0,770024326415159	GSTA1	1.00672	0.494663	1.51878	11.5109	9.04327	5.40016e-17	7.15079e-15	28.0041	disease status	7.15079e-15	Y	Y	N
53	seq.11257.1	1,56435217813907e-09	0,00460569277412538	0,00460569277412538	0.0348709	QDPR; 11257-1; DHPR	-1.07028	-1.0625	0,0451100267688778	1,1551060638725	QDPR	0.84956	0.446042	1.25308	12.5085	9.68428	6.38271e-19	1.25636e-16	32.3516	disease status	1.25636e-16	Y	Y	N
54	seq.17712.7	2,59522675339818e-07	0,00449015738178622	0,00449015738178622	0.0348709	IDI1; 17712-7; IDI1	-0.789527	-1.13451	0,0644905580019381	1,25549221196477	IDI1	0.588349	0.129221	1.04748	12.4251	5.89437	1.27426e-08	4.52703e-07	9.21562	disease status	4.52703e-07	Y	Y	N
55	seq.7179.69	7,22350750361831e-08	0,00466845792947908	0,00466845792947908	0.0348709	NFASC; 7179-69; NFASC	-0.742382	-1.36744	6,35113044005625e-07	3,82558978753298	NFASC	0.349668	0.067047	0.632288	10.6153	5.69099	3.68496e-08	1.15183e-06	8.19021	disease status	1.15183e-06	Y	Y	N
56	seq.9359.9	1,04472063703082e-05	0,00468267988795765	0,00468267988795765	0.0348709	DLK2; 9359-9; EGFL9	0.459863	1.46243	0,821926634977195	0,263463332323379	DLK2	-0.284195	-0.634351	0.0659611	11.4933	-3.73328	0.000236331	0.00298819	-0.164949	disease status	0.00298819	Y	Y	Y
57	seq.18398.1	2,35141706855875e-09	0,00495992247928429	0,00495992247928429	0.0368223	AKR1D1; 18398-1; AK1D1	-0.932912	-1.02617	0,00410587138846898	1,87617122332777	AKR1D1	1.08691	0.537798	1.63602	9.77507	9.1048	3.54812e-17	4.87565e-15	28.4153	disease status	4.87565e-15	Y	Y	N
58	seq.8325.37	1,65763997205844e-10	0,0052530000986329	0,0052530000986329	0.0389033	ADH4; 8325-37; ADH4	-1.05611	-0.850989	0,0483524976345586	1,46341343818442	ADH4	1.98243	1.20928	2.75557	13.7463	11.7943	1.3316e-25	1.21638e-22	47.441	disease status	1.21638e-22	Y	Y	N
59	seq.15481.45	0,00537267903711794	0,00562099692319349	0,00562099692319349	0.0414819	CAMP; 15481-45; LL-37	0.30766	1.19999	0,274466840571174	-1,17887102653447	CAMP	-0.0629754	-0.468354	0.342403	15.324	-0.714573	0.475571	0.724886	-6.64251	disease status	0.724886	N	Y	N
60	seq.9805.51	0,00103682561319997	0,00567502236301191	0,00567502236301191	0.0414819	SEMA4B; 9805-51; SEM4B	0.324954	1.39908	0,24084281489659	-1,51068845379372	SEMA4B	-0.140039	-0.395052	0.114974	10.6456	-2.52594	0.0121868	0.0729904	-3.76668	disease status	0.0729904	N	Y	N
61	seq.8229.1	0,00586335556047931	0,00569765421686001	0,00586335556047931	0.0418529	GXYLT1; 8229-1; GXLT1	0.268424	1.42074	0,593390503260403	-0,663696741106701	GXYLT1	0.0303664	-0.325018	0.38575	10.9392	0.393036	0.694644	0.861122	-6.81928	disease status	0.861122	N	Y	N
62	seq.9876.20	2,61730460763513e-09	0,00583433194622564	0,00583433194622564	0.0418529	ALDOC; 9876-20; aldolase C	-0.915649	-0.957068	0,000400268394902309	2,4927200772979	ALDOC	0.827251	0.373332	1.28117	12.7834	8.38292	4.48927e-15	4.30202e-13	23.6788	disease status	4.30202e-13	Y	Y	N
63	seq.11368.32	1,91824728379309e-07	0,00624700338789457	0,00624700338789457	0.043301	AK2; 11368-32; KAD2	-0.870908	-0.864433	0,0433562565170589	1,30465345033878	AK2	0.873973	0.386498	1.36145	13.2608	8.24674	1.09352e-14	9.36954e-13	22.8085	disease status	9.36954e-13	Y	Y	N
64	seq.13983.27	3,80610365088636e-08	0,00621990544816799	0,00621990544816799	0.043301	CRYZ; 13983-27; QOR	-0.743901	-1.11016	0,000332109099446151	2,89214509998305	CRYZ	1.19637	0.455363	1.93737	11.9092	7.42644	1.96548e-12	1.15874e-10	17.7404	disease status	1.15874e-10	Y	Y	N
65	seq.4430.44	5,14533025534656e-06	0,00612457905107968	0,00612457905107968	0.043301	COLEC11; 4430-44; Collectin Kidney 1	-0.526865	-1.30947	1,10122444331909e-06	4,72007897043246	COLEC11	0.939965	0.255183	1.62475	12.2197	6.31387	1.31521e-09	5.26299e-08	11.4139	disease status	5.26299e-08	Y	Y	N
66	seq.13580.2	0,00325932126619908	0,00659347993730836	0,00659347993730836	0.0453847	UAP1; 13580-2; Sperm-associated antigen 2	-0.342638	-1.48029	0,0456449459833077	1,96690060387295	UAP1	0.197319	-0.100696	0.495334	9.51368	3.04555	0.00258306	0.0221809	-2.37381	disease status	0.0221809	Y	Y	N
67	seq.5463.22	0,000639268455868729	0,00663215763901758	0,00663215763901758	0.0453847	GAS1; 5463-22; GAS1	0.426171	1.07492	0,887211178154304	0,148635940913876	GAS1	-0.199176	-0.474563	0.0762102	12.84	-3.32682	0.00101697	0.0103013	-1.51966	disease status	0.0103013	Y	Y	Y
68	seq.15499.11	0,00696930776030238	0,00318561757932519	0,00696930776030238	0.0467252	ATRN; 15499-11; Attractin	-0.398148	-0.9914	0,0611565314927482	1,46840981559839	ATRN	0.0604275	-0.146669	0.267524	10.6328	1.34213	0.180829	0.441198	-6.00408	disease status	0.441198	N	Y	N
69	seq.4962.52	0,00253118694525473	0,00687811380865115	0,00687811380865115	0.0467252	CDNF; 4962-52; ARMEL	0.255805	1.62123	0,581117530189627	0,805215729260334	CDNF	-0.200075	-0.401184	0.00103361	11.0528	-4.57609	7.61785e-06	0.000146775	3.07709	disease status	0.000146775	Y	Y	N
70	seq.6392.7	9,87067469126192e-05	0,00701948937466363	0,00701948937466363	0.0467252	WISP2; 6392-7; WISP-2	0.484823	1.05496	0,472142372505757	-0,651341213557451	WISP2	-0.138239	-0.413755	0.137277	13.4674	-2.3079	0.0218603	0.111883	-4.27791	disease status	0.111883	N	Y	Y
71	seq.6627.25	1,35891041962176e-13	0,00712186465542882	0,00712186465542882	0.0469368	PNLIPRP1; 6627-25; LIPR1	0.938492	1.08087	0,741659316227193	0,451901818753305	PNLIPRP1	0.114994	-0.403787	0.633775	12.3174	1.01959	0.308953	0.590424	-6.38045	disease status	0.590424	N	Y	N
72	seq.18882.7	0,00737717084957788	0,000449840585924908	0,00737717084957788	0.0484483	CLSTN2; 18882-7; CSTN2	-0.28454	-2.48341	0,00024992343718223	3,33308338803959	CLSTN2	0.246273	-0.132102	0.624647	9.99255	2.99385	0.00304435	0.0253394	-2.52324	disease status	0.0253394	Y	Y	N
73	seq.11278.4	3,91978073774293e-06	0,00822371079307412	0,00822371079307412	0.0510021	COL11A2; 11278-4; COL11A2	0.586727	1.08611	0,857987725891011	0,190163414530248	COL11A2	-0.212227	-0.615902	0.191449	12.8078	-2.41826	0.016344	0.0908653	-4.02463	disease status	0.0908653	N	N	N
74	seq.13496.19	2,2299373513062e-07	0,00808242296270346	0,00808242296270346	0.0510021	HMGCS1; 13496-19; HMCS1	-0.794936	-0.874501	0,0123954976434043	1,95966748598686	HMGCS1	1.74074	0.899248	2.58223	14.5347	9.51526	2.08365e-18	3.52912e-16	31.1922	disease status	3.52912e-16	Y	N	N
75	seq.13998.26	4,54493564980026e-10	0,00847252354344294	0,00847252354344294	0.0510021	ADSSL1; 13998-26; PURA1	-0.947264	-0.981632	0,00120510746524554	2,36375806124012	ADSSL1	1.22989	0.547879	1.91189	10.2965	8.29492	7.98743e-15	7.18178e-13	23.1155	disease status	7.18178e-13	Y	N	N
76	seq.17782.23	1,18976053593242e-05	0,00840046346822837	0,00840046346822837	0.0510021	ACAA1; 17782-23; THIK	-0.704164	-0.826336	0,00117235484868382	2,15530624838413	ACAA1	1.28978	0.499384	2.08018	13.0507	7.50598	1.2044e-12	7.56176e-11	18.2179	disease status	7.56176e-11	Y	N	N
77	seq.18373.13	1,74573526072436e-07	0,00806676501150821	0,00806676501150821	0.0510021	RDX; 18373-13; Radixin	-0.911561	-0.94396	0,149540597158891	0,835203707742013	RDX	0.758854	0.383049	1.13466	11.6244	9.28821	1.00659e-17	1.62911e-15	29.6492	disease status	1.62911e-15	Y	N	N
78	seq.3046.31	0,000390217916953552	0,00807960372054598	0,00807960372054598	0.0510021	RETN; 3046-31; resistin	0.355741	1.26043	0,385015250992911	-0,977717807779371	RETN	0.0229542	-0.339049	0.384958	14.9582	0.291666	0.770795	0.903281	-6.85376	disease status	0.903281	N	N	N
79	seq.5242.37	5,65405956172522e-06	0,00832071120944019	0,00832071120944019	0.0510021	MAP2K4; 5242-37; MP2K4	0.472412	1.23044	0,164962096287483	-1,48398097902963	MAP2K4	-0.144045	-0.489015	0.200926	14.2077	-1.92067	0.0559648	0.212842	-5.07658	disease status	0.212842	N	N	N
80	seq.8296.117	1,67516304652539e-05	0,00846582346721963	0,00846582346721963	0.0510021	KDELC2; 8296-117; KDEL2	-0.574423	-1.07589	0,00515207423250924	2,50999777329396	KDELC2	0.139008	-0.243537	0.521552	10.441	1.67145	0.095943	0.299688	-5.51554	disease status	0.299688	N	N	N
81	seq.8403.18	1,66850544249733e-06	0,00810236893456056	0,00810236893456056	0.0510021	FASN; 8403-18; Fatty acid synthase	-0.817192	-1.2752	0,0353122932976329	1,22499169683177	FASN	0.487316	0.130779	0.843854	10.4595	6.28699	1.52604e-09	6.07332e-08	11.2697	disease status	6.07332e-08	Y	N	N
82	seq.8925.25	2,48063401290014e-05	0,00829131904425918	0,00829131904425918	0.0510021	RRM2B; 8925-25; RIR2B	-0.719362	-0.98451	0,0043319342714636	1,89885091154351	RRM2B	0.509604	0.218516	0.800692	11.3216	8.05277	3.83505e-14	3.05735e-12	21.5824	disease status	3.05735e-12	Y	N	N
83	seq.18184.28	0,00423819476381663	0,00953961695584796	0,00953961695584796	0.0588053	GMPS; 18184-28; GUAA	-0.520646	-0.789336	0,478327501985211	0,408689323689243	GMPS	0.465279	-0.0293992	0.959957	11.6643	4.3264	2.22894e-05	0.000381961	2.05763	disease status	0.000381961	Y	N	N
84	seq.11313.100	4,04250892465266e-10	0,00988739401137949	0,00988739401137949	0.06008	PCBD1; 11313-100; PHS	-1.03676	-0.836321	0,0183498118917979	1,54866140389364	PCBD1	1.20662	0.674189	1.73904	11.8247	10.4243	3.26281e-21	9.50523e-19	37.5246	disease status	9.50523e-19	Y	N	N
85	seq.3028.36	0,00995865367769709	0,00808181995606723	0,00995865367769709	0.06008	CCL23; 3028-36; Ck-b-8-1	0.326787	1.01647	0,381837755653967	-0,760425921137689	CCL23	-0.283266	-0.640259	0.0737263	15.2854	-3.64982	0.000322335	0.00386749	-0.454527	disease status	0.00386749	Y	N	N
86	seq.8028.22	0,00286946736000982	0,0100495197846216	0,0100495197846216	0.06008	SPINK5; 8028-22; SPINK5	0.283165	1.31543	0,146765992902409	1,72954570158048	SPINK5	-0.0999962	-0.291944	0.0919515	10.7899	-2.39624	0.0173339	0.0950576	-4.07605	disease status	0.0950576	N	N	N
87	seq.8660.5	0,000265204866977644	0,010041787975142	0,010041787975142	0.06008	OLFML3; 8660-5; OLFL3	-0.504083	-0.927566	7,93256013168287e-05	3,37062646970763	OLFML3	0.326214	0.0707028	0.581726	13.8268	5.87252	1.42933e-08	5.02891e-07	9.10459	disease status	5.02891e-07	Y	N	N
88	seq.7957.2	1,58302994215702e-10	0,0102500696892188	0,0102500696892188	0.0609711	SCG3; 7957-2; SCG3	0.752025	1.16051	0,404917180822623	-0,865653114103585	SCG3	-0.190677	-0.49126	0.109907	12.4199	-2.91788	0.00386041	0.030527	-2.73852	disease status	0.030527	Y	N	N
89	seq.16907.3	9,59349182092559e-08	0,0107748348124606	0,0107748348124606	0.0622952	CADM2; 16907-3; Nectin-like protein 3	0.583164	1.17334	0,513614078789679	-0,673619048614844	CADM2	-0.252937	-0.512355	0.00648214	10.7712	-4.48484	1.13398e-05	0.000207507	2.69882	disease status	0.000207507	Y	N	N
90	seq.17794.6	0,0107598202020158	0,00737596156444274	0,0107598202020158	0.0622952	PMM2; 17794-6; Phosphomannomutase 2	-0.424705	-0.879426	0,796852446476782	0,162938307541743	PMM2	0.661547	0.251765	1.07133	11.6306	7.42582	1.97286e-12	1.15874e-10	17.7367	disease status	1.15874e-10	Y	N	N
91	seq.2590.69	0,0105856454321971	0,0106337406511748	0,0106337406511748	0.0622952	ROR1; 2590-69; ROR1	0.293105	1.061	0,448286854920051	0,793588832833244	ROR1	-0.195541	-0.467221	0.0761389	14.3473	-3.31065	0.00107479	0.010782	-1.57061	disease status	0.010782	Y	N	N
92	seq.7841.84	0,0105322502159402	0,00373410707594962	0,0105322502159402	0.0622952	ESAM; 7841-84; ESAM	0.34813	1.16668	0,932681826458658	0,070478414551961	ESAM	-0.228883	-0.423784	-0.0339825	14.4001	-5.40171	1.59321e-07	4.3296e-06	6.77956	disease status	4.3296e-06	Y	N	N
93	seq.15431.31	1,44976485527867e-09	0,0112255626341693	0,0112255626341693	0.0635836	OTC; 15431-31; OTCase	-0.886585	-0.917778	0,000366370965871856	2,71532857942422	OTC	1.74074	0.802543	2.67894	12.0843	8.53446	1.6521e-15	1.71889e-13	24.6564	disease status	1.71889e-13	Y	N	N
94	seq.3045.72	0,0110826300558391	0,011209244525635	0,011209244525635	0.0635836	PTN; 3045-72; PTN	0.286812	1.38983	0,804928372788733	0,295615345805992	PTN	-0.108129	-0.450653	0.234396	12.6787	-1.45206	0.147797	0.394496	-5.85265	disease status	0.394496	N	N	N
95	seq.8252.2	0,00465204523926737	0,0111516400688207	0,0111516400688207	0.0635836	NOTUM; 8252-2; NOTUM	-0.420549	-0.851971	0,0114117674877154	2,07322781503476	NOTUM	0.397912	-0.0481544	0.843979	11.7105	4.10321	5.59367e-05	0.000868629	1.1879	disease status	0.000868629	Y	N	N
96	seq.4559.64	4,08826183049471e-07	0,011345125813833	0,011345125813833	0.0637854	KYNU; 4559-64; KYNU	-0.741641	-0.949659	0,00131900508689889	2,30604212867023	KYNU	0.369883	0.122902	0.616865	11.7922	6.88867	4.95588e-11	2.54181e-09	14.5976	disease status	2.54181e-09	Y	N	N
97	seq.5301.7	0,00442192616688144	0,011458423899731	0,011458423899731	0.0639419	CCL11; 5301-7; Eotaxin	0.319172	1.05227	0,583948586589514	-0,542894504972387	CCL11	-0.248592	-0.656571	0.159388	13.7332	-2.80275	0.0054829	0.0398125	-3.05494	disease status	0.0398125	Y	N	N
98	seq.7970.315	1,42942789920313e-07	0,0118949722176885	0,0118949722176885	0.0664279	ART3; 7970-315; NAR3	0.556709	1.19928	0,44013538955482	-0,863409886959955	ART3	-0.339083	-0.611257	-0.0669078	12.9864	-5.73049	3.00373e-08	9.55292e-07	8.38743	disease status	9.55292e-07	Y	N	N
99	seq.19506.6	1,22088982132111e-06	0,0122706376200355	0,0122706376200355	0.0684727	GLYAT; 19506-6; GLYAT	-0.826848	-0.830565	0,00347692358631269	1,72552397830374	GLYAT	0.650949	0.102471	1.19943	11.8455	5.45914	1.19703e-07	3.31481e-06	7.05475	disease status	3.31481e-06	Y	N	N
100	seq.13098.93	0,00462110585430492	0,0125572456866428	0,0125572456866428	0.0698653	FIGF; 13098-93; VEGF-D	0.282768	1.2136	0,0257817206379751	2,56099304004417	FIGF	-0.18361	-0.585151	0.217932	13.7076	-2.1033	0.0364862	0.159406	-4.71745	disease status	0.159406	N	N	N
101	seq.3630.27	8,46945880067457e-05	0,0129505336699507	0,0129505336699507	0.0720287	CADM3; 3630-27; Nectin-like protein 1	0.382718	1.35311	0,456030487351439	-0,967149970143613	CADM3	-0.0945097	-0.32211	0.13309	11.0486	-1.91002	0.0573284	0.215663	-5.09654	disease status	0.215663	N	N	N
102	seq.2948.58	1,41938424021276e-11	0,0132540937820432	0,0132540937820432	0.0735329	GHR; 2948-58; Growth hormone receptor	-0.878319	-0.997412	0,000409416400511201	3,90148004810325	GHR	0.605392	0.286609	0.924176	10.7364	8.73529	4.33206e-16	4.92974e-14	25.966	disease status	4.92974e-14	Y	N	N
103	seq.3216.2	3,24532361552659e-07	0,0136690313073929	0,0136690313073929	0.0751213	PIGR; 3216-2; PIGR	-0.614994	-1.05752	0,000248800513366859	3,41824629469359	PIGR	1.07657	0.460688	1.69245	12.1322	8.04045	4.15071e-14	3.21592e-12	21.5051	disease status	3.21592e-12	Y	N	N
104	seq.7778.104	0,0010148775458474	0,0136185777708337	0,0136185777708337	0.0751213	C9orf89; 7778-104; BINCA	-0.465346	-0.796289	0,135539386777525	1,19460393390392	C9orf89	0.0895803	-0.0599498	0.23911	10.813	2.75559	0.00631016	0.0445751	-3.18109	disease status	0.0445751	Y	N	N
105	seq.18917.53	0,00163201740252464	0,0138872297520845	0,0138872297520845	0.0759877	AMY2A; 18917-53; Pancreatic alpha-amylase	0.414212	0.952323	0,309061748284675	-0,899329679323916	AMY2A	-0.240395	-0.675543	0.194753	14.0136	-2.54111	0.011684	0.0709714	-3.72948	disease status	0.0709714	N	N	N
106	seq.19238.12	6,31333765567393e-06	0,0143291110215357	0,0143291110215357	0.0784815	GLUL; 19238-12; GLNA	-0.703063	-0.816739	0,0433750974693717	1,40636229473147	GLUL	0.955724	0.499589	1.41186	12.371	9.63775	8.84814e-19	1.65233e-16	32.0315	disease status	1.65233e-16	Y	N	N
107	seq.9296.15	5,99050442940297e-07	0,0144919332538231	0,0144919332538231	0.0789326	PTPRD; 9296-15; PTPRD	0.584105	1.00351	0,857155095422257	-0,194518069994193	PTPRD	-0.166224	-0.438817	0.106369	12.4973	-2.80487	0.00544808	0.0397805	-3.04921	disease status	0.0397805	Y	N	N
108	seq.12618.50	2,92134804067414e-05	0,0146433801408687	0,0146433801408687	0.0792994	AKR1C1; 12618-50; Aldo-keto reductase 1C1	-0.657454	-0.750638	0,0342735017577107	1,36446215598002	AKR1C1	0.14224	-0.0673222	0.351803	9.91287	3.12207	0.00201725	0.0178948	-2.1483	disease status	0.0178948	Y	N	N
109	seq.15526.33	2,58230163089977e-06	0,014862189883756	0,014862189883756	0.0801533	GSS; 15526-33; GSHB	-0.771291	-0.795177	0,000252384955839686	2,239560699922	GSS	0.501206	0.211593	0.79082	11.0858	7.96038	6.93161e-14	5.31399e-12	21.0042	disease status	5.31399e-12	Y	N	N
110	seq.11369.23	3,02302415980843e-08	0,0150869033337693	0,0150869033337693	0.0803162	ADH5; 11369-23; ADHX	-0.985085	-0.825676	0,0418638873218652	1,20070852373393	ADH5	0.660779	0.319853	1.00171	12.0484	8.91522	1.28885e-16	1.59096e-14	27.1524	disease status	1.59096e-14	Y	N	N
111	seq.15539.15	3,0505517113945e-07	0,0150082860835973	0,0150082860835973	0.0803162	SLITRK1; 15539-15; SLIK1	0.609758	1.05813	0,575561723858359	-0,601771369624682	SLITRK1	-0.174064	-0.477557	0.129428	10.6138	-2.63814	0.00888403	0.0579251	-3.48658	disease status	0.0579251	N	N	N
112	seq.5864.10	0,0161640538404452	0,00387630806314889	0,0161640538404452	0.0874049	ALDOA; 5864-10; aldolase A	-0.400134	-1.15517	0,811006212545197	0,141463837524906	ALDOA	0.0285104	-0.308517	0.365538	9.34764	0.389111	0.697541	0.862364	-6.82081	disease status	0.862364	N	N	N
113	seq.10514.5	0,00482807884529283	0,0163733813354838	0,0163733813354838	0.0881675	PTGDS; 10514-5; PGD2 synthase	0.376126	0.886373	0,606863785906862	0,522884699580884	PTGDS	-0.0891489	-0.364122	0.185824	14.5089	-1.49128	0.137207	0.376086	-5.7958	disease status	0.376086	N	N	N
114	seq.15544.25	0,00584760069855348	0,0168188156278595	0,0168188156278595	0.0898805	KLK14; 15544-25; kallikrein 14	0.281941	1.11866	0,344514881715522	1,05393813965752	KLK14	-0.144858	-0.492554	0.202837	11.7773	-1.91638	0.0565109	0.213992	-5.08464	disease status	0.213992	N	N	N
115	seq.8469.41	4,71931743807486e-11	0,0167409475729486	0,0167409475729486	0.0898805	IGFBP2; 8469-41; IGFBP-2	0.891309	0.898397	0,919985503777137	0,120875116154563	IGFBP2	-0.558021	-1.04746	-0.0685788	14.4455	-5.24428	3.45563e-07	8.83065e-06	6.03532	disease status	8.83065e-06	Y	N	N
116	seq.10803.22	8,44948595934614e-07	0,0172577125148213	0,0172577125148213	0.0923225	HSPA1A; 10803-22; HSP 70	-0.846212	-0.784543	0,0751113683156579	1,1424385054403	HSPA1A	0.615134	0.288815	0.941454	12.1137	8.67087	6.66631e-16	7.24637e-14	25.5442	disease status	7.24637e-14	Y	N	N
117	seq.13639.101	0,0176060712574454	0,00275885054016475	0,0176060712574454	0.0940969	USO1; 13639-101; USO1	-0.415233	-1.16796	0,907197348754104	-0,0686806299489731	USO1	0.170959	-0.00508555	0.347003	9.25022	4.46683	1.22534e-05	0.000221994	2.62518	disease status	0.000221994	Y	N	N
118	seq.11105.171	6,14821167228676e-05	0,018365292840147	0,018365292840147	0.0982637	ENO1; 11105-171; Alpha enolase	-0.700982	-0.763752	0,548169083955636	0,353220544884889	ENO1	0.486787	0.142189	0.831386	12.943	6.49773	4.70326e-10	2.0578e-08	12.4113	disease status	2.0578e-08	Y	N	N
119	seq.4217.49	0,000115497946124802	0,0183866005645736	0,0183866005645736	0.0982637	HSD17B10; 4217-49; ERAB	-0.591176	-0.843928	0,169499061586492	0,921571013008315	HSD17B10	0.494105	-0.0331083	1.02132	10.2669	4.31091	2.37881e-05	0.000401968	1.99599	disease status	0.000401968	Y	N	N
120	seq.15321.8	1,8819342448721e-05	0,0186699575688374	0,0186699575688374	0.0995485	CPLX2; 15321-8; CPLX2	0.458912	1.11572	0,514777960384542	-0,775630879716667	CPLX2	-0.296572	-0.603698	0.0105537	10.031	-4.44171	1.36552e-05	0.000246165	2.52235	disease status	0.000246165	Y	N	N
121	seq.2687.2	0,000102298419417086	0,0192689897395615	0,0192689897395615	0.103179	MIA; 2687-2; MIA	0.427054	0.971333	0,211726437523999	-1,39080543881269	MIA	-0.171309	-0.426354	0.0837354	11.274	-3.08959	0.00224181	0.0195769	-2.24467	disease status	0.0195769	Y	N	N
122	seq.9391.60	0,0196944858123381	0,0142967744010738	0,0196944858123381	0.105503	PCSK1N; 9391-60; PCSK1	0.218578	1.30348	0,98979064416831	-0,0195783820228757	PCSK1N	-0.0387845	-0.299383	0.221814	10.7421	-0.684577	0.494274	0.740013	-6.66333	disease status	0.740013	N	N	N
123	seq.13697.51	1,68211376820277e-10	0,0199367781753388	0,0199367781753388	0.106453	GPD1; 13697-51; GPDA	-1.044	-0.751226	0,00126364096243432	2,36891289522396	GPD1	1.40631	0.892624	1.92	12.7226	12.5927	3.17766e-28	5.78572e-25	53.3671	disease status	5.78572e-25	Y	N	N
124	seq.7100.31	0,00214152218819445	0,0204219155510615	0,0204219155510615	0.109222	CD2; 7100-31; CD2	0.496272	0.68531	0,963976556153154	0,034720345801469	CD2	-0.474845	-1.7436	0.793913	10.7524	-1.72151	0.0864537	0.282604	-5.43213	disease status	0.282604	N	N	N
125	seq.16609.106	1,06795650855224e-06	0,0206948643487822	0,0206948643487822	0.109519	KIRREL2; 16609-106; KIRR2	0.616753	0.929853	0,257515465597851	-1,03744484448054	KIRREL2	-0.0596071	-0.37151	0.252296	9.19357	-0.879052	0.380257	0.652723	-6.51258	disease status	0.652723	N	N	N
126	seq.19557.3	0,00458022626412665	0,0206445820885668	0,0206445820885668	0.109519	KLB; 19557-3; KLOTB	-0.345982	-0.91716	0,0260941831915918	2,05052835494266	KLB	0.276696	-0.0650304	0.618422	10.155	3.72444	0.0002443	0.00306765	-0.195924	disease status	0.00306765	Y	N	N
127	seq.10666.7	0,00132569872349629	0,021005604782695	0,021005604782695	0.110043	GNPTG; 10666-7; GNPTG	-0.462046	-0.787965	0,37830202138563	0,705691517426181	GNPTG	0.121339	-0.0965292	0.339208	10.0498	2.56177	0.011029	0.0679405	-3.67848	disease status	0.0679405	N	N	N
128	seq.12691.44	0,00496975871225645	0,0211481630659077	0,0211481630659077	0.110043	SHMT2; 12691-44; GLYM	-0.440806	-0.73996	0,0588484103775468	1,32514051342198	SHMT2	0.729653	0.0397872	1.41952	12.5243	4.86506	2.07844e-06	4.46528e-05	4.31602	disease status	4.46528e-05	Y	N	N
129	seq.14131.37	0,0167964732733667	0,021008628730411	0,021008628730411	0.110043	EFNB2; 14131-37; EFNB2	0.271435	0.998958	0,555488384916123	0,560759948762649	EFNB2	-0.196888	-0.495313	0.101538	13.0025	-3.03472	0.00267405	0.0227779	-2.40533	disease status	0.0227779	Y	N	N
130	seq.5737.61	0,0212484827251379	0,0118731104204201	0,0212484827251379	0.110043	SEMA4D; 5737-61; SEM4D	-0.230896	-1.22644	0,234591952366522	-1,50257083889947	SEMA4D	0.00998049	-0.274504	0.294465	11.7007	0.161372	0.871937	0.950504	-6.8831	disease status	0.950504	N	N	N
131	seq.7139.14	0,000806786012867097	0,0213438436543321	0,0213438436543321	0.110043	SLITRK4; 7139-14; SLIK4	0.323903	1.08825	0,660811715681729	0,587175484353066	SLITRK4	-0.160949	-0.418146	0.0962487	11.9956	-2.87843	0.0043589	0.033558	-2.84828	disease status	0.033558	Y	N	N
132	seq.11388.75	0,00903988999846966	0,0220138464291468	0,0220138464291468	0.114117	WFDC2; 11388-75; HE4	0.284455	0.95675	0,177264331957591	1,60182893190237	WFDC2	-0.0940924	-0.413826	0.225641	12.3251	-1.35364	0.177132	0.436123	-5.98878	disease status	0.436123	N	N	N
133	seq.2851.63	0,010429363861534	0,0223529272487653	0,0223529272487653	0.115758	C5; 2851-63; C5a	0.417432	0.679726	0,784629664663579	-0,193708892055672	C5	0.0203151	-0.205625	0.246256	13.4787	0.413576	0.679555	0.852421	-6.81105	disease status	0.852421	N	N	N
134	seq.15556.49	0,0225278096687055	0,0181416017919856	0,0225278096687055	0.116183	AMY2B; 15556-49; Alpha-amylase 2B	0.30861	1.09006	0,908360009662943	0,097670436559768	AMY2B	-0.283813	-0.697726	0.130099	10.8824	-3.15399	0.00181707	0.016419	-2.05272	disease status	0.016419	Y	N	N
135	seq.5722.78	3,4821781242847e-06	0,0230283048618669	0,0230283048618669	0.119015	PRCP; 5722-78; Prolylcarboxypeptidase	-0.660786	-0.763918	0,000968129906956669	2,67947783567023	PRCP	0.604624	0.289888	0.91936	14.9099	8.83641	2.19511e-16	2.62082e-14	26.6312	disease status	2.62082e-14	Y	N	N
136	seq.18295.102	5,79340208906231e-07	0,0232824806016337	0,0232824806016337	0.119495	GRHPR; 18295-102; GRHPR	-0.904943	-0.740032	0,0730301074853875	0,979726548663565	GRHPR	1.08611	0.546927	1.62529	11.9794	9.26561	1.17632e-17	1.82279e-15	29.4965	disease status	1.82279e-15	Y	N	N
137	seq.3516.60	5,18050450278952e-05	0,0233299832361194	0,0233299832361194	0.119495	CXCL12; 3516-60; SDF-1	0.659783	0.675849	0,563203061399793	-0,43115228057706	CXCL12	-0.130506	-0.375921	0.11491	15	-2.44601	0.015167	0.0863652	-3.95916	disease status	0.0863652	N	N	N
138	seq.5078.82	0,000348591119881211	0,0236385910988241	0,0236385910988241	0.120898	EPHB6; 5078-82; EphB6	0.443381	0.994185	0,194037337507515	1,14899187053	EPHB6	-0.155882	-0.393913	0.0821494	10.3449	-3.01229	0.00287177	0.0241514	-2.47022	disease status	0.0241514	Y	N	N
139	seq.8866.53	0,000272952073067197	0,0238124424478321	0,0238124424478321	0.121306	QPCTL; 8866-53; QPCTL	0.434805	0.940585	0,727121910049671	-0,353683266271595	QPCTL	-0.187289	-0.427639	0.0530596	12.4174	-3.5843	0.000409671	0.00475101	-0.677746	disease status	0.00475101	Y	N	N
140	seq.3853.56	3,25633709628342e-05	0,0246882485119128	0,0246882485119128	0.125154	MDH1; 3853-56; MDHC	-0.765752	-0.715441	0,213559515189505	0,696692230096999	MDH1	0.590886	0.193511	0.988261	13.5721	6.83974	6.60057e-11	3.35724e-09	14.3189	disease status	3.35724e-09	Y	N	N
141	seq.5730.60	0,0247371934763298	0,00834096025028157	0,0247371934763298	0.125154	CXCL14; 5730-60; BRAK	-0.227192	-1.39923	0,973555914869279	0,0347751861611986	CXCL14	0.11382	-0.0135978	0.241237	10.1514	4.10884	5.46696e-05	0.000852588	1.20948	disease status	0.000852588	Y	N	N
142	seq.9377.25	1,89493596426086e-07	0,0245802636330824	0,0245802636330824	0.125154	KITLG; 9377-25; SCF	0.757107	0.756411	0,000121069341924444	-3,01534803214457	KITLG	-0.334104	-0.539621	-0.128587	12.1612	-7.47763	1.4323e-12	8.84022e-11	18.0488	disease status	8.84022e-11	Y	N	N
143	seq.10419.1	8,54412402733736e-10	0,0250762080925652	0,0250762080925652	0.126564	SCARA5; 10419-1; SCAR5	0.773494	0.850016	0,708001122188114	-0,417699998227896	SCARA5	-0.00620122	-0.372878	0.360476	12.8752	-0.077791	0.938059	0.977297	-6.89303	disease status	0.977297	N	N	N
144	seq.16914.104	0,0242285211440968	0,0259775195768759	0,0259775195768759	0.128406	CD14; 16914-104; sCD14	0.297457	0.793987	0,552083025998801	0,542624267389595	CD14	-0.151547	-0.36666	0.0635656	14.6305	-3.2405	0.00136296	0.0130227	-1.7891	disease status	0.0130227	Y	N	N
145	seq.3035.80	2,99448255416523e-05	0,0256253469194664	0,0256253469194664	0.128406	IL19; 3035-80; IL-19	-0.531841	-0.945036	0,000316587738126294	3,1675900502218	IL19	0.14633	-0.166511	0.459172	13.1325	2.15152	0.0324382	0.146012	-4.61738	disease status	0.146012	N	N	N
146	seq.3235.50	5,67129218512729e-05	0,0255417499827798	0,0255417499827798	0.128406	WFIKKN2; 3235-50; WFKN2	0.379224	1.24453	0,921052076910727	-0,13025035276162	WFIKKN2	-0.19215	-0.432878	0.0485781	10.8484	-3.67155	0.000297472	0.00362896	-0.3797	disease status	0.00362896	Y	N	N
147	seq.6470.19	0,0172554596501999	0,0259235869004427	0,0259235869004427	0.128406	FBLN1; 6470-19; fibulin 1	0.319516	0.761114	0,887524314122392	0,115412106316024	FBLN1	-0.0113988	-0.254147	0.231349	15.825	-0.215991	0.829179	0.931499	-6.87285	disease status	0.931499	N	N	N
148	seq.9018.38	1,18376781476221e-09	0,0260061711319358	0,0260061711319358	0.128406	PCDH10; 9018-38; PCD10	0.631915	1.12777	0,481597079411282	-0,888524539213966	PCDH10	-0.175935	-0.405498	0.0536293	11.5546	-3.52518	0.000507145	0.00566493	-0.87605	disease status	0.00566493	Y	N	N
149	seq.11116.16	0,0276295893457078	0,015475498631133	0,0276295893457078	0.129718	C11orf87; 11116-16; CK087	0.352164	0.716678	0,73511949033216	0,281024105311924	C11orf87	-0.0556508	-0.20401	0.092708	10.5977	-1.7254	0.0857491	0.281185	-5.42555	disease status	0.281185	N	N	N
150	seq.12687.2	0,000884843143298132	0,0277285888627533	0,0277285888627533	0.129718	DECR1; 12687-2; DECR	-0.581318	-0.611113	0,464219241132706	0,439419958400797	DECR1	0.484612	0.0616192	0.907604	11.7963	5.26984	3.05104e-07	7.90772e-06	6.15494	disease status	7.90772e-06	Y	N	N
151	seq.16770.3	0,000214288635936953	0,0265364949377458	0,0265364949377458	0.129718	REG1B; 16770-3; REG1B	0.43594	0.865179	0,712318245460373	-0,367937796970257	REG1B	-0.110117	-0.518197	0.297964	14.6768	-1.2412	0.215748	0.485098	-6.13277	disease status	0.485098	N	N	N
152	seq.18271.43	2,14483986395028e-05	0,026574402227987	0,026574402227987	0.129718	OXSM; 18271-43; OXSM	-0.668462	-0.714095	0,00234847527915695	2,0381710974473	OXSM	0.668305	0.187372	1.14924	9.86552	6.39185	8.52337e-10	3.46792e-08	11.8345	disease status	3.46792e-08	Y	N	N
153	seq.19136.22	0,000927129567521665	0,0266181803375912	0,0266181803375912	0.129718	ALDH6A1; 19136-22; MMSA	-0.42337	-1.01596	0,00724224755233284	2,126427332851	ALDH6A1	0.407369	-0.017515	0.832254	11.2437	4.41016	1.563e-05	0.000277642	2.39414	disease status	0.000277642	Y	N	N
154	seq.19553.14	3,40526213253616e-08	0,0277415960658358	0,0277415960658358	0.129718	STX1A; 19553-14; STX1a	0.580532	1.04979	0,0698696944352605	-2,39882143411634	STX1A	-0.246421	-0.496301	0.00345804	10.7028	-4.53612	9.07582e-06	0.000172133	2.91052	disease status	0.000172133	Y	N	N
155	seq.3580.25	0,000742721400216698	0,0278852838167451	0,0278852838167451	0.129718	SERPINA1; 3580-25; a1-Antitrypsin	0.400795	0.825424	0,366379368663615	0,91016829473113	SERPINA1	-0.128773	-0.487612	0.230065	15.2698	-1.65068	0.100118	0.308254	-5.54943	disease status	0.308254	N	N	N
156	seq.4192.10	8,51210665099502e-06	0,0269104420767113	0,0269104420767113	0.129718	AKR1A1; 4192-10; AK1A1	-0.797424	-0.677156	0,0576936490770495	1,07198403235337	AKR1A1	0.79615	0.286188	1.30611	11.5656	7.18115	8.72676e-12	4.85168e-10	16.2879	disease status	4.85168e-10	Y	N	N
157	seq.4435.66	3,83406650926647e-08	0,0270341020691105	0,0270341020691105	0.129718	ENPP7; 4435-66; ENPP7	-0.645267	-0.895733	0,000256705937714828	3,83673050601912	ENPP7	1.21477	0.431144	1.9984	12.1646	7.13052	1.18255e-11	6.47557e-10	15.992	disease status	6.47557e-10	Y	N	N
158	seq.5462.62	9,42338776616442e-06	0,0278539736289945	0,0278539736289945	0.129718	FCN3; 5462-62; Ficolin-3	-0.469391	-1.02573	0,248048275084843	1,35465318259917	FCN3	0.172811	-0.166226	0.511847	10.6983	2.34455	0.0198701	0.105123	-4.19504	disease status	0.105123	N	N	N
159	seq.6252.62	8,55586542960709e-09	0,0268577715106532	0,0268577715106532	0.129718	SCGB3A1; 6252-62; Secretoglobin family 3A member 1	0.545735	1.11457	0,390559612649853	-1,19495758236242	SCGB3A1	-0.180142	-0.805147	0.444863	13.2107	-1.32577	0.186183	0.447784	-6.02562	disease status	0.447784	N	N	N
160	seq.6518.85	0,000168685410412368	0,0274930511216928	0,0274930511216928	0.129718	GHRL; 6518-85; ghrelin	-0.568748	-0.75538	0,0929045610762038	1,16304650338171	GHRL	0.299077	-0.0616034	0.659758	10.0849	3.81414	0.000174049	0.00231313	0.121144	disease status	0.00231313	Y	N	N
161	seq.9829.91	6,81406636422477e-08	0,0278466779358302	0,0278466779358302	0.129718	SULT2A1; 9829-91; SULT 2A1	-0.778148	-0.811259	0,0101511472833178	1,75527602646179	SULT2A1	0.778462	0.358624	1.1983	7.71425	8.52887	1.71443e-15	1.75862e-13	24.6202	disease status	1.75862e-13	Y	N	N
162	seq.3419.49	0,0085069902430591	0,0280923794871968	0,0280923794871968	0.130223	CAMK2D; 3419-49; CAMK2D	-0.474553	-0.720674	0,777312786832256	0,166251459042865	CAMK2D	0.109465	-0.0422104	0.26114	12.1698	3.31963	0.00104225	0.0105134	-1.5423	disease status	0.0105134	Y	N	N
163	seq.15381.45	0,00121028238908183	0,0288446215857721	0,0288446215857721	0.134159	DDR2; 15381-45; Discoidin domain receptor 2	0.286322	1.25262	0,739063205305007	0,445453841559575	DDR2	0.00630708	-0.256802	0.269417	9.49431	0.110262	0.912294	0.967441	-6.89	disease status	0.967441	N	N	N
164	seq.15475.4	6,62659811757e-06	0,0290802713421427	0,0290802713421427	0.134829	PLTP; 15475-4; PLTP	-0.618987	-0.821732	0,000236660384082636	2,89581322571109	PLTP	0.219377	-0.0623468	0.5011	14.0295	3.5818	0.000413409	0.00478673	-0.686188	disease status	0.00478673	Y	N	N
165	seq.9002.36	9,8733492328459e-09	0,029634079181677	0,029634079181677	0.137511	SERPINA11; 9002-36; SPA11	0.728414	0.824231	0,609952139565868	-0,566582503828277	SERPINA11	-0.0243336	-0.278566	0.229899	13.8506	-0.440258	0.660148	0.841158	-6.79974	disease status	0.841158	N	N	N
166	seq.12663.1	0,00133339243098715	0,0302574459625705	0,0302574459625705	0.138917	TST; 12663-1; THTR	-0.287829	-1.12003	0,00160491909329068	3,94680619260216	TST	0.425423	-0.00931475	0.860161	10.9033	4.50122	1.05634e-05	0.000194767	2.76622	disease status	0.000194767	Y	N	N
167	seq.14636.25	4,86715498544622e-12	0,0302289710252443	0,0302289710252443	0.138917	HRSP12; 14636-25; Ribonuclease UK114	-1.16339	-0.657456	0,00652984481446403	1,87035265911688	HRSP12	1.29656	0.647225	1.94589	13.3935	9.18461	2.05356e-17	3.05227e-15	28.9508	disease status	3.05227e-15	Y	N	N
168	seq.3504.58	0,00579104838246386	0,030128614053662	0,030128614053662	0.138917	HAMP; 3504-58; LEAP-1	0.316519	-0.843297	0,366244578250521	-0,772756605426941	HAMP	0.0200665	-1.12674	1.16688	11.5193	0.0804852	0.935919	0.976267	-6.89282	disease status	0.976267	N	N	N
169	seq.2961.1	0,0307413686398648	0,0219209570923071	0,0307413686398648	0.139545	PROC; 2961-1; Protein C	0.338864	0.701707	0,429718607356234	-0,502348078974492	PROC	-0.0789969	-0.264576	0.106582	16.5959	-1.958	0.0513943	0.202404	-5.00574	disease status	0.202404	N	N	N
170	seq.3390.72	1,46380553248245e-05	0,0307707384814329	0,0307707384814329	0.139545	PIK3CA PIK3R1; 3390-72; PIK3CA/PIK3R1	-0.632952	-0.86544	0,140587713115066	1,05214635906478	PIK3CA PIK3R1	0.240018	0.0402288	0.439807	9.27535	5.52589	8.55301e-08	2.51176e-06	7.37841	disease status	2.51176e-06	Y	N	N
171	seq.6380.23	0,00664128088634012	0,0307466133980057	0,0307466133980057	0.139545	ICT1; 6380-23; ICT1	0.333692	0.782031	0,0313252359050914	-2,2554337277965	ICT1	0.137241	-0.292016	0.566497	15.1065	1.47063	0.142709	0.386519	-5.82593	disease status	0.386519	N	N	N
172	seq.14082.56	0,0156156501420062	0,0315675231578221	0,0315675231578221	0.143514	TLN2; 14082-56; TLN2	-0.288549	-1.3786	0,344498463620338	-0,743030423850787	TLN2	0.056524	-0.0563163	0.169364	11.1597	2.30409	0.0220765	0.11283	-4.28644	disease status	0.11283	N	N	N
173	seq.18309.18	0,0318148506258294	0,00970581589730908	0,0318148506258294	0.144172	CS; 18309-18; CISY	-0.385691	-0.74401	0,549999712157534	0,381635554517712	CS	0.382775	-0.172127	0.937677	12.8566	3.17296	0.00170698	0.0155011	-1.9955	disease status	0.0155011	Y	N	N
174	seq.10749.18	6,87507109990741e-08	0,0320452504383788	0,0320452504383788	0.144726	HSPA1A; 10749-18; HSP 70	-0.914086	-0.667297	0,054455319518967	1,20225538872471	HSPA1A	0.652184	0.306292	0.998076	12.2825	8.67294	6.57496e-16	7.24637e-14	25.5577	disease status	7.24637e-14	Y	N	N
175	seq.12340.17	2,9509617927972e-05	0,0323049799032434	0,0323049799032434	0.145454	AARS; 12340-17; SYAC	-0.710236	-0.849928	0,810440147247143	0,13617425830488	AARS	0.349076	0.108999	0.589152	11.1402	6.68816	1.58864e-10	7.56212e-09	13.4653	disease status	7.56212e-09	Y	N	N
176	seq.15653.9	0,0325038408730464	0,00655960201326628	0,0325038408730464	0.145817	COL10A1; 15653-9; COAA1	0.233618	1.2128	0,526903314069226	0,621733344005286	COL10A1	-0.0204044	-0.506353	0.465544	9.89103	-0.193139	0.847014	0.93965	-6.8775	disease status	0.93965	N	N	N
177	seq.18841.1	0,0149163816665669	0,0326861818815982	0,0326861818815982	0.14608	SERPINB13; 18841-1; SPB13	0.240058	1.04257	0,736295417271992	0,448111133018702	SERPINB13	-0.107017	-0.363644	0.14961	12.0963	-1.91816	0.0562835	0.213406	-5.08129	disease status	0.213406	N	N	N
178	seq.10978.39	0,00343615284699486	0,0334054289528355	0,0334054289528355	0.148939	GH2; 10978-39; SOM2	0.473128	0.627922	0,386185861703834	-0,780483129027552	GH2	-0.385092	-1.17551	0.405324	10.2017	-2.24102	0.0259447	0.125701	-4.42589	disease status	0.125701	N	N	N
179	seq.16780.6	2,5196341622107e-06	0,0334428659824304	0,0334428659824304	0.148939	HSPA1A; 16780-6; HSP 70	-0.806556	-0.634846	0,0386270426002024	1,35106414130754	HSPA1A	0.570117	0.233631	0.906603	14.0596	7.79351	1.99976e-13	1.38707e-11	19.9697	disease status	1.38707e-11	Y	N	N
180	seq.12807.89	8,00559038805287e-06	0,0339406210279214	0,0339406210279214	0.150033	ARHGAP30; 12807-89; RHG30	-0.664273	-0.700846	0,27409203377597	0,872173943259166	ARHGAP30	0.041712	-0.0817097	0.165134	10.5839	1.55453	0.121381	0.346265	-5.70096	disease status	0.346265	N	N	N
181	seq.13629.25	0,0340444855894026	0,0272814564952696	0,0340444855894026	0.150033	ATG4B; 13629-25; ATG4B	0.0864643	2.48959	0,301535169047532	3,06545051391177	ATG4B	0.305155	-0.672355	1.28266	11.79	1.43594	0.152329	0.401379	-5.8756	disease status	0.401379	N	N	N
182	seq.19183.164	3,73011707475852e-08	0,0340074802395146	0,0340074802395146	0.150033	RPL12; 19183-164; RL12	-0.840241	-0.689357	0,00721239270670326	1,77389840385299	RPL12	0.705028	0.268316	1.14174	12.6643	7.42588	1.97219e-12	1.15874e-10	17.7371	disease status	1.15874e-10	Y	N	N
183	seq.18880.81	1,80848917655196e-06	0,0342852999740529	0,0342852999740529	0.150635	COL3A1; 18880-81; Collagen Type III	-0.723059	-0.7415	1,43272960230137e-06	3,306871474831	COL3A1	0.177693	-0.113788	0.469173	13.6407	2.8041	0.00546067	0.0397805	-3.05129	disease status	0.0397805	Y	N	N
184	seq.18901.26	5,27641543110426e-08	0,0345590365060562	0,0345590365060562	0.15143	HSPA1B; 18901-26; HS71B	-0.865462	-0.703879	0,0194014883964706	1,51771637237033	HSPA1B	0.716384	0.355435	1.07733	13.8992	9.12927	3.00109e-17	4.20325e-15	28.5793	disease status	4.20325e-15	Y	N	N
185	seq.14083.25	0,00048022938121323	0,0347834698361238	0,0347834698361238	0.151933	SEPHS1; 14083-25; SPS1	-0.597004	-0.613012	0,0339089041970754	1,43446376974016	SEPHS1	0.684209	0.353582	1.01484	13.686	9.5189	2.03139e-18	3.52253e-16	31.2171	disease status	3.52253e-16	Y	N	N
186	seq.2982.82	0,00109178387356093	0,0352058126689587	0,0352058126689587	0.152778	LGALS4; 2982-82; Galectin-4	-0.393756	-0.854592	0,593356044890641	0,546077061214055	LGALS4	0.0182406	-0.151689	0.18817	10.0204	0.493744	0.62194	0.816731	-6.77493	disease status	0.816731	N	N	N
187	seq.7219.152	0,00528201077618429	0,0351670417385045	0,0351670417385045	0.152778	HSPA1A; 7219-152; HSP 70	-0.370401	-0.794755	0,158184006671889	1,1052178052712	HSPA1A	0.155115	-0.118701	0.42893	9.54768	2.60574	0.00974372	0.0618688	-3.56866	disease status	0.0618688	N	N	N
188	seq.3805.16	2,49572625636668e-06	0,0353617923398917	0,0353617923398917	0.152877	ESM1; 3805-16; Endocan	0.647981	0.685363	0,536046750331685	-0,559049188946856	ESM1	-0.0124013	-0.24754	0.222737	11.5619	-0.242593	0.808529	0.921247	-6.86679	disease status	0.921247	N	N	N
189	seq.12758.47	0,00580281576344354	0,0362077806964015	0,0362077806964015	0.157023	GRID2; 12758-47; GRID2	0.198753	1.30574	0,264129277808942	-1,61986445947881	GRID2	0.0819084	-0.28211	0.445926	11.9286	1.035	0.301714	0.583518	-6.36478	disease status	0.583518	N	N	N
190	seq.14158.17	0,0143099462619555	0,036380570133477	0,036380570133477	0.15721	ANXA5; 14158-17; Annexin V	0.16347	1.36919	0,879087877827826	-0,139340365166318	ANXA5	-0.0462698	-0.513964	0.421424	10.1108	-0.455063	0.649477	0.835419	-6.79315	disease status	0.835419	N	N	N
191	seq.11171.25	0,0246758435791428	0,0366978622107679	0,0366978622107679	0.158246	FLNA; 11171-25; filamin A	-0.465235	-0.801905	0,86915881959676	-0,0762754936803999	FLNA	0.160072	-0.216587	0.53673	9.68985	1.95481	0.0517729	0.203377	-5.01185	disease status	0.203377	N	N	N
192	seq.12478.15	8,74427188641054e-05	0,0370375999913679	0,0370375999913679	0.15861	RPL30; 12478-15; RL30	-0.630008	-0.682476	0,106013004659622	1,05193228613663	RPL30	0.596453	0.118429	1.07448	12.6372	5.73935	2.86951e-08	9.16608e-07	8.43157	disease status	9.16608e-07	Y	N	N
193	seq.4194.26	0,00359725179169241	0,0370418122489644	0,0370418122489644	0.15861	ANP32B; 4194-26; AN32B	0.396655	0.741218	0,294561041713613	0,989700040817078	ANP32B	0.0339113	-0.289947	0.35777	10.0207	0.481644	0.6305	0.823074	-6.78079	disease status	0.823074	N	N	N
194	seq.19563.3	1,1207406249459e-06	0,037837401017339	0,037837401017339	0.162442	SEZ6L; 19563-3; SEZ6L	0.562787	0.83907	0,835599363954272	0,221060591903524	SEZ6L	-0.1111	-0.347031	0.12483	11.5069	-2.16603	0.0312986	0.14301	-4.58684	disease status	0.14301	N	N	N
195	seq.17411.55	0,00607099583948436	0,0380926340771994	0,0380926340771994	0.163104	UFD1L; 17411-55; UFD1	-0.494373	-0.812134	0,723338536282599	-0,187042811267455	UFD1L	0.238377	-0.000101144	0.476856	10.8655	4.59782	6.92459e-06	0.000135206	3.16793	disease status	0.000135206	Y	N	N
196	seq.3470.1	1,66985198403203e-08	0,0386730638068061	0,0386730638068061	0.165674	SELE; 3470-1; sE-Selectin	-0.779463	-0.733262	0,000130911515679936	3,50074662110557	SELE	0.951158	0.508587	1.39373	14.9888	9.88568	1.54135e-19	3.40171e-17	33.7443	disease status	3.40171e-17	Y	N	N
197	seq.13704.5	0,00187479995841278	0,0389567526622363	0,0389567526622363	0.166498	HMGCS2; 13704-5; HMCS2	-0.444775	-0.865818	0,0170926741617495	1,6756092061296	HMGCS2	0.27105	-0.0728154	0.614916	9.4121	3.62575	0.000352168	0.00417727	-0.536985	disease status	0.00417727	Y	N	N
198	seq.15607.56	0,000849579623496863	0,0396952814596801	0,0396952814596801	0.169422	PKLR; 15607-56; KPYR	-0.56723	-0.588667	0,0146748549944907	1,55012865784199	PKLR	1.0927	0.416099	1.7693	12.4171	7.42856	1.94004e-12	1.15874e-10	17.7531	disease status	1.15874e-10	Y	N	N
199	seq.16614.27	0,000313393056837841	0,0397422281228085	0,0397422281228085	0.169422	RSPO1; 16614-27; RSPO1	0.426989	0.814879	0,864438366660624	-0,189189082998717	RSPO1	-0.136048	-0.472138	0.200041	11.2886	-1.86198	0.0638349	0.232107	-5.18528	disease status	0.232107	N	N	N
200	seq.12396.19	1,35062553624443e-05	0,0405611244163826	0,0405611244163826	0.173397	HIBCH; 12396-19; HIBCH	-0.699275	-0.693129	0,172414929958778	0,84280513254524	HIBCH	0.529905	0.0524026	1.00741	11.3459	5.10457	6.77067e-07	1.61146e-05	5.38985	disease status	1.61146e-05	Y	N	N
201	seq.12575.30	1,22968858800197e-05	0,0413510039080667	0,0413510039080667	0.177214	MTHFD1; 12575-30; C1TC	-0.778473	-0.589503	0,259460787527857	0,680115642181617	MTHFD1	1.06146	0.426412	1.69651	12.6615	7.68835	3.87365e-13	2.6122e-11	19.3245	disease status	2.6122e-11	Y	N	N
202	seq.9913.4	0,00144096743334612	0,0416194022661642	0,0416194022661642	0.17793	RRBP1; 9913-4; RRBP1	-0.490748	-0.642874	0,00371682783528604	1,93372495738737	RRBP1	0.203769	0.0499298	0.357608	10.5043	6.09258	4.41246e-09	1.70031e-07	10.2413	disease status	1.70031e-07	Y	N	N
203	seq.15339.32	0,00805416612610602	0,0421697115517044	0,0421697115517044	0.180323	CFL2; 15339-32; COF2	-0.446938	0.553894	0,288736089205269	0,618208332751054	CFL2	0.00418331	-0.592799	0.601166	9.61999	0.0322326	0.974314	0.991169	-6.89552	disease status	0.991169	N	N	N
204	seq.11510.31	0,0424937135141833	0,033705725243073	0,0424937135141833	0.181366	APOL1; 11510-31; Apo L1	-0.222848	-0.862399	0,91241708625939	-0,133185483230222	APOL1	-0.0671604	-0.31005	0.175729	15.6434	-1.27185	0.204663	0.473914	-6.09474	disease status	0.473914	N	N	N
205	seq.3397.7	0,00160468310715556	0,042646120856804	0,042646120856804	0.181386	PTPN11; 3397-7; SHP-2	-0.54833	-0.711906	0,285516448781991	0,617758191603221	PTPN11	0.286958	-0.0922424	0.666159	12.1379	3.48086	0.000594103	0.00653834	-1.02282	disease status	0.00653834	Y	N	N
206	seq.17781.191	0,0431347330846842	0,0281457150506902	0,0431347330846842	0.181641	MAP1LC3A; 17781-191; MLP3A	0.273195	0.723383	0,475728706539474	0,574017525192022	MAP1LC3A	-0.28077	-0.503273	-0.0582674	13.6357	-5.80425	2.04521e-08	6.8327e-07	8.75847	disease status	6.8327e-07	Y	N	N
207	seq.19120.33	1,91487417658419e-06	0,0430352700099939	0,0430352700099939	0.181641	DAO; 19120-33; OXDA	-0.793958	-0.622092	0,00352739475037735	1,76354793439441	DAO	0.446595	0.00556248	0.887627	9.72198	4.65779	5.30958e-06	0.000105081	3.42087	disease status	0.000105081	Y	N	N
208	seq.4124.24	3,80189711088525e-06	0,0430109202680809	0,0430109202680809	0.181641	HSPA1A; 4124-24; HSP 70	-0.822598	-0.609067	0,559316002032942	0,34642052472927	HSPA1A	0.51766	0.234619	0.800701	10.9221	8.41262	3.69317e-15	3.58631e-13	23.8697	disease status	3.58631e-13	Y	N	N
209	seq.5903.91	1,02662619849376e-07	0,0435651058754799	0,0435651058754799	0.183304	HSPA8; 5903-91; HSP70 protein 8	-0.88532	-0.631756	0,14865738761202	0,91917446185445	HSPA8	0.598243	0.283701	0.912786	12.0766	8.74852	3.96405e-16	4.58257e-14	26.0528	disease status	4.58257e-14	Y	N	N
210	seq.19620.16	0,00037029399034899	0,0438646656173607	0,0438646656173607	0.184193	DLG2; 19620-16; DLG2	-0.644339	-0.657509	0,470112492552446	0,385769832055446	DLG2	0.321582	0.0535166	0.589647	10.9398	5.51807	8.90207e-08	2.60377e-06	7.33992	disease status	2.60377e-06	Y	N	N
211	seq.5476.66	0,0397536400178556	0,0440384658001202	0,0440384658001202	0.184341	PRKCG; 5476-66; PKC-G	0.294954	0.919647	0,427183491601142	-0,929704192301078	PRKCG	-0.0685692	-0.232337	0.0951984	8.67009	-1.92589	0.0553046	0.211435	-5.06674	disease status	0.211435	N	N	N
212	seq.3431.54	0,0356613700794627	0,0443149039446964	0,0443149039446964	0.185093	EPHA1; 3431-54; EphA1	0.21642	0.859301	0,57687328976363	0,682114052875826	EPHA1	-0.00381864	-0.389691	0.382053	13.9781	-0.04552	0.963731	0.985379	-6.89501	disease status	0.985379	N	N	N
213	seq.6508.68	0,0130470401822	0,04532342917081	0,04532342917081	0.190159	SCGB1D2; 6508-68; SG1D2	-0.328932	-0.871952	0,0928584166131299	1,26589961499336	SCGB1D2	0.0567407	-0.075174	0.188655	10.2734	1.97848	0.0490231	0.196739	-4.9663	disease status	0.196739	N	N	N
214	seq.4992.49	0,00389815732301221	0,0458165154969938	0,0458165154969938	0.192187	GRN; 4992-49; GRN	0.359058	0.799104	0,123576092188307	1,80095058062751	GRN	0.15002	-0.104847	0.404887	14.2153	2.70749	0.00726907	0.0498499	-3.3077	disease status	0.0498499	Y	N	N
215	seq.10082.251	0,0465480233463055	0,0454640892818934	0,0465480233463055	0.194318	NEFL; 10082-251; NFL	-0.282004	-0.647903	0,990088691933181	0,00995088593387168	NEFL	0.0921319	-0.085531	0.269795	11.9813	2.3853	0.0178455	0.0972818	-4.10144	disease status	0.0972818	N	N	N
216	seq.15530.33	0,0268282709738525	0,0466364534789457	0,0466364534789457	0.194318	EPHB4; 15530-33; EphB4	0.233215	0.856242	0,444651598128946	0,793772485004163	EPHB4	-0.165533	-0.477882	0.146815	12.3368	-2.43772	0.015511	0.0875144	-3.97882	disease status	0.0875144	N	N	N
217	seq.17843.30	0,000789802245572549	0,0463495574372568	0,0463495574372568	0.194318	PPCS; 17843-30; PPCS	-0.598647	-0.703941	0,844816789000112	0,103975976451443	PPCS	0.282455	0.0194859	0.545425	11.8004	4.94061	1.46541e-06	3.25384e-05	4.65025	disease status	3.25384e-05	Y	N	N
218	seq.6557.50	9,27649439627929e-05	0,0474288661586512	0,0474288661586512	0.198071	LRRC15; 6557-50; LRC15	0.571358	0.639015	0,242166129780422	1,15126325337371	LRRC15	-0.199506	-0.584302	0.18529	10.6243	-2.38485	0.0178673	0.0973278	-4.10249	disease status	0.0973278	N	N	N
219	seq.13939.14	2,8268096012296e-06	0,0477210199913922	0,0477210199913922	0.198882	UGP2; 13939-14; UGPA1	-0.734539	-0.61763	0,0251095301044337	1,59896060167586	UGP2	0.824803	0.404169	1.24544	10.3185	9.0195	6.34965e-17	8.25795e-15	27.8455	disease status	8.25795e-15	Y	N	N
220	seq.3449.58	0,0293903570184695	0,0483301492371292	0,0483301492371292	0.199921	SERPINA4; 3449-58; Kallistatin	0.252708	0.797292	0,251796788407651	-0,974092347852728	SERPINA4	0.0306713	-0.134752	0.196095	15.2518	0.852834	0.394605	0.663511	-6.53507	disease status	0.663511	N	N	N
221	seq.3839.60	0,0480996948487857	0,00790837940322037	0,0480996948487857	0.199921	AIP; 3839-60; AIP	-0.29554	-1.31328	0,422264306761635	-0,506073217552664	AIP	-0.0101922	-0.143666	0.123281	10.8154	-0.351241	0.725717	0.876226	-6.83474	disease status	0.876226	N	N	N
222	seq.8374.5	0,0259140096710512	0,0483606891185993	0,0483606891185993	0.199921	NGFR; 8374-5; NGF R	0.230869	0.868959	0,108612134229186	-1,63819794753411	NGFR	-0.23526	-1.02421	0.553695	10.7078	-1.37161	0.171471	0.428706	-5.96462	disease status	0.428706	N	N	N
223	seq.17329.2	6,77003051819777e-05	0,0485390206407453	0,0485390206407453	0.200064	BDH2; 17329-2; BDH2	-0.600258	-0.683848	0,00663011539415014	1,86497371502991	BDH2	0.324833	-0.0193254	0.668991	9.58682	4.34148	2.09177e-05	0.000361861	2.11781	disease status	0.000361861	Y	N	N
224	seq.9557.5	0,000580161470883086	0,0494364993609225	0,0494364993609225	0.204413	MANSC1; 9557-5; MANS1	0.382541	0.796128	0,591603826230736	-0,559883850120386	MANSC1	-0.239958	-0.549764	0.0698476	12.233	-3.56273	0.000443019	0.00507243	-0.750486	disease status	0.00507243	Y	N	N
225	seq.3461.58	2,73442015182263e-05	0,0498886468776258	0,0498886468776258	0.206155	BCAN; 3461-58; PGCB	0.265579	1.44564	0,558982974334793	-1,12797492138761	BCAN	-0.0719714	-0.353302	0.20936	10.1897	-1.17673	0.240473	0.516371	-6.20977	disease status	0.516371	N	N	N
226	seq.16902.17	0,0145775677799243	0,0500486488828643	0,0500486488828643	0.20618	LAMP1; 16902-17; LAMP1	0.125317	2.09616	0,16790549810301	-2,99401166250132	LAMP1	-0.168626	-0.72353	0.386277	10.8081	-1.3978	0.163471	0.417603	-5.92886	disease status	0.417603	N	N	N
227	seq.10041.3	0,0503014212851064	0,0123276705700144	0,0503014212851064	0.206749	HNF4A; 10041-3; HNF4A	0.280651	0.927329	0,908501884753002	-0,0804956910000604	HNF4A	0.0404531	-0.203401	0.284307	14.3917	0.763049	0.446187	0.704073	-6.60699	disease status	0.704073	N	N	N
228	seq.10008.43	0,000131703202887506	0,0508439941125996	0,0508439941125996	0.209015	GUCA1A; 10008-43; GUC1A	0.362304	1.03926	0,422237517167893	-1,06824065271285	GUCA1A	0.0158909	-0.14873	0.180512	9.94288	0.444013	0.657435	0.840018	-6.79809	disease status	0.840018	N	N	N
229	seq.15678.71	0,0515041884510415	0,0110375602507145	0,0515041884510415	0.210756	DKK2; 15678-71; DKK2	0.267034	0.846906	0,385567968687727	-0,746597298051545	DKK2	-0.165518	-0.41358	0.0825433	15.6087	-3.06916	0.00239451	0.0206871	-2.30477	disease status	0.0206871	Y	N	N
230	seq.3220.40	1,02095451229354e-11	0,0516099857617751	0,0516099857617751	0.210756	RET; 3220-40; RET	-0.731707	-0.956035	0,0145797884155034	3,73418067016014	RET	0.403112	-0.00761505	0.813838	11.2448	4.51449	9.97191e-06	0.000185743	2.82099	disease status	0.000185743	Y	N	N
231	seq.5748.20	0,00653356329824998	0,051512901247615	0,051512901247615	0.210756	ASAH1; 5748-20; Acid ceramidase	-0.485893	-0.697262	0,901819085749161	-0,0669561158119077	ASAH1	0.0872807	-0.0793818	0.253943	9.54011	2.40886	0.0167604	0.0928259	-4.04665	disease status	0.0928259	N	N	N
232	seq.12436.84	0,00038048720384152	0,0519747650877931	0,0519747650877931	0.211974	GSTO1; 12436-84; GST omega-1	-0.792385	-0.699904	0,874427023323524	0,0668942067675588	GSTO1	0.0772874	-0.107791	0.262366	11.349	1.92081	0.0559463	0.212842	-5.07631	disease status	0.212842	N	N	N
233	seq.14111.15	0,0183226981572993	0,0524959007991794	0,0524959007991794	0.212474	THBS2; 14111-15; TSP2	-0.308925	-1.00853	0,0609950572028219	1,71477216071428	THBS2	0.0369449	-0.260136	0.334026	9.5671	0.572026	0.567843	0.785641	-6.73351	disease status	0.785641	N	N	N
234	seq.5353.89	2,89217399967959e-06	0,0525175456951211	0,0525175456951211	0.212474	IL1RN; 5353-89; IL-1Ra	-0.617067	-0.726374	0,000445640021875463	2,98179663107721	IL1RN	0.377119	0.00749831	0.746739	11.3195	4.69309	4.53564e-06	9.10001e-05	3.57104	disease status	9.10001e-05	Y	N	N
235	seq.5660.51	3,0069759611922e-07	0,0525288747389379	0,0525288747389379	0.212474	SOD3; 5660-51; SOD3	0.443901	1.04481	0,991610324580406	0,0161338887040469	SOD3	-0.336177	-0.921004	0.248651	12.6486	-2.64409	0.00873396	0.0573058	-3.47142	disease status	0.0573058	N	N	N
236	seq.12475.48	0,00235408310726218	0,0536399973069575	0,0536399973069575	0.218037	CLIC5; 12475-48; CLIC5	0.337109	0.863765	0,803416846091424	0,238332848628532	CLIC5	-0.0213112	-0.288658	0.246036	13.0569	-0.366662	0.714195	0.868942	-6.82924	disease status	0.868942	N	N	N
237	seq.10521.10	1,51010175865323e-05	0,054707432526264	0,054707432526264	0.219948	MXRA8; 10521-10; MXRA8	0.551569	0.691978	0,770403978423016	0,307299449246762	MXRA8	-0.215679	-0.432031	0.000672167	9.6846	-4.58545	7.31118e-06	0.000142372	3.11621	disease status	0.000142372	Y	N	N
238	seq.12873.11	0,0017990861037573	0,0541500755818495	0,0541500755818495	0.219948	SPN; 12873-11; LEUK	0.334794	0.845868	0,938045379759842	-0,0862282938354791	SPN	0.00634771	-0.12495	0.137645	10.1591	0.222378	0.82421	0.929388	-6.87146	disease status	0.929388	N	N	N
239	seq.17768.50	1,89913023739043e-06	0,0547456487718639	0,0547456487718639	0.219948	HAO1; 17768-50; HAOX1	-0.680661	-0.762282	0,000449238752968243	2,63721458671839	HAO1	0.412733	-0.205783	1.03125	10.2237	3.06941	0.00239267	0.0206871	-2.30406	disease status	0.0206871	Y	N	N
240	seq.19163.26	0,00268015123413721	0,05491232377175	0,05491232377175	0.219948	LRRC59; 19163-26; LRC59	-0.458499	-0.684862	0,896771672368208	0,0875923945968045	LRRC59	0.34045	-0.0784238	0.759324	9.51309	3.73858	0.000231681	0.00293961	-0.146384	disease status	0.00293961	Y	N	N
241	seq.2615.60	0,0380120731879688	0,0549036525545506	0,0549036525545506	0.219948	EFNA5; 2615-60; Ephrin-A5	0.247277	0.776149	0,468494980518436	0,667904562348496	EFNA5	-0.184266	-0.446421	0.0778882	11.7573	-3.23314	0.00139715	0.0133012	-1.81183	disease status	0.0133012	Y	N	N
242	seq.8220.15	0,0548441230873924	0,00914752480793452	0,0548441230873924	0.219948	C10orf35; 8220-15; CJ035	0.17548	2.00718	0,174973157021609	-2,35641388027516	C10orf35	0.116785	-0.280403	0.513973	13.0683	1.35247	0.177504	0.436744	-5.99034	disease status	0.436744	N	N	N
243	seq.3351.1	0,0552029834724638	0,0365355379541222	0,0552029834724638	0.220722	CAMK2B; 3351-1; CAMK2B	-0.30425	-0.685097	0,77307182374208	-0,201962061703026	CAMK2B	0.251921	-0.0831247	0.586967	10.5309	3.45857	0.000642908	0.00700943	-1.09597	disease status	0.00700943	Y	N	N
244	seq.15503.15	0,0556503747112646	0,0308693430552874	0,0556503747112646	0.222402	LEFTY2; 15503-15; Lefty-A	0.208833	1.0224	0,532725072490952	0,724812768529785	LEFTY2	-0.119545	-0.390614	0.151524	14.0998	-2.02855	0.0436141	0.180651	-4.86825	disease status	0.180651	N	N	N
245	seq.17819.30	5,37332910881941e-06	0,0562126716616323	0,0562126716616323	0.224748	FAHD1; 17819-30; FAHD1	-0.748026	-0.62019	0,10017615441908	0,962801848197707	FAHD1	0.621456	0.189547	1.05336	9.99065	6.61842	2.36964e-10	1.08541e-08	13.0768	disease status	1.08541e-08	Y	N	N
246	seq.4479.14	0,00144665056014636	0,0570310615223523	0,0570310615223523	0.228587	SERPING1; 4479-14; C1-Esterase Inhibitor	0.385491	0.749482	0,926200638211018	-0,10445856220335	SERPING1	-0.245523	-0.569979	0.0789325	13.0313	-3.48076	0.000594313	0.00653834	-1.02315	disease status	0.00653834	Y	N	N
247	seq.15414.316	1,07360034683248e-06	0,0572348842551747	0,0572348842551747	0.228847	LDHA; 15414-316; LDHA	-0.804305	-0.542462	0,0189689189626773	1,63674595658223	LDHA	0.600232	0.17132	1.02915	14.9983	6.43705	6.61811e-10	2.78611e-08	12.0799	disease status	2.78611e-08	Y	N	N
248	seq.5581.28	0,0576153985331263	0,0368276546507492	0,0576153985331263	0.230135	FGL1; 5581-28; FGL1	0.285858	0.611928	0,496571516392657	0,468914197453859	FGL1	-0.142107	-0.816499	0.532286	12.8523	-0.969255	0.333399	0.613012	-6.43	disease status	0.613012	N	N	N
249	seq.19606.28	4,32166671850153e-05	0,0578259560824499	0,0578259560824499	0.230434	IHH; 19606-28; ihh	0.581097	0.60031	0,320332584041448	-0,808704353322956	IHH	-0.160483	-0.383845	0.0628776	11.3497	-3.30489	0.00109615	0.0109252	-1.58873	disease status	0.0109252	Y	N	N
250	seq.8007.19	0,058335190369931	0,0408951063481242	0,058335190369931	0.232468	CTSB; 8007-19; Cathepsin B	0.249847	0.726688	0,0907380075762048	1,76831098848307	CTSB	0.0262407	-0.3605	0.412982	11.3394	0.312098	0.755238	0.895247	-6.84764	disease status	0.895247	N	N	N
251	seq.15582.25	0,0364456959989861	0,0586898857213194	0,0586898857213194	0.233603	FCN1; 15582-25; FCN1	0.194133	1.07211	0,701050157523056	0,576109305732169	FCN1	0.00731062	-0.30063	0.315251	12.0732	0.1092	0.913135	0.967997	-6.89011	disease status	0.967997	N	N	N
252	seq.11192.168	0,000106409366784928	0,0588967917254968	0,0588967917254968	0.233877	TINAGL1; 11192-168; TINAL	0.446376	0.745847	0,986337020897939	0,0205861847059628	TINAGL1	-0.123631	-0.394781	0.14752	12.0881	-2.09726	0.0370224	0.161072	-4.72983	disease status	0.161072	N	N	N
253	seq.8353.15	6,26839412179175e-06	0,0595075028024788	0,0595075028024788	0.236499	SCN2B; 8353-15; SCN2B	0.371562	1.09139	0,871613032651501	0,245019035006977	SCN2B	-0.0523502	-0.242067	0.137367	9.57693	-1.26924	0.205592	0.474639	-6.09802	disease status	0.474639	N	N	N
254	seq.11307.33	0,0430829671859484	0,0597753934451202	0,0597753934451202	0.237125	WWP1; 11307-33; WWP1	-0.33339	-0.624366	0,426295480926854	-0,489390687629817	WWP1	0.165785	0.00692513	0.324644	11.7491	4.80022	2.7954e-06	5.88406e-05	4.03284	disease status	5.88406e-05	Y	N	N
255	seq.6457.50	0,0210320930900433	0,0600091266870884	0,0600091266870884	0.237551	PCDHGA1; 6457-50; PCDG1	0.161665	1.16756	0,220206092504858	2,18821117451759	PCDHGA1	-0.468993	-1.37586	0.437873	10.5033	-2.37881	0.0181558	0.0980926	-4.11647	disease status	0.0980926	N	N	N
256	seq.14705.1	0,0144803955709038	0,0607997533937469	0,0607997533937469	0.239071	FIGF; 14705-1; VEGF-D	0.289904	0.936364	0,902443366446824	0,129413079222975	FIGF	-0.129188	-0.473548	0.215173	10.791	-1.72562	0.0857099	0.281183	-5.42517	disease status	0.281183	N	N	N
257	seq.2682.68	0,000927677231073889	0,0606721180725681	0,0606721180725681	0.239071	HSPD1; 2682-68; HSP 60	-0.518986	-0.588825	0,317364578815926	0,661782704925928	HSPD1	0.691301	0.103556	1.27905	12.6317	5.41022	1.52798e-07	4.16788e-06	6.81983	disease status	4.16788e-06	Y	N	N
258	seq.3806.55	0,000258620694973284	0,0612307796345011	0,0612307796345011	0.239071	EPHA5; 3806-55; EphA5	0.475415	0.668965	0,793621711925769	0,221841868281575	EPHA5	-0.100456	-0.403762	0.20285	9.78736	-1.52346	0.128967	0.360629	-5.74804	disease status	0.360629	N	N	N
259	seq.4272.46	2,37629079093991e-06	0,0607614601349848	0,0607614601349848	0.239071	GPI; 4272-46; PHI	-0.767758	-0.548148	0,0677304480109258	1,31043642181486	GPI	0.797011	0.333059	1.26096	13.717	7.90183	1.0067e-13	7.4814e-12	20.6398	disease status	7.4814e-12	Y	N	N
260	seq.5634.39	0,0117788721868191	0,0611797293292885	0,0611797293292885	0.239071	POFUT1; 5634-39; OFUT1	-0.331741	-0.661462	0,006843640715039	2,79707263487293	POFUT1	0.259393	-0.074733	0.593519	11.7411	3.57095	0.000430018	0.00494758	-0.722801	disease status	0.00494758	Y	N	N
261	seq.8811.24	0,0270014334931327	0,0610965924393608	0,0610965924393608	0.239071	BAMBI; 8811-24; BAMBI	0.2155	1.27297	0,811704449293454	0,439906144653885	BAMBI	-0.0972648	-0.325152	0.130622	10.7782	-1.96323	0.0507802	0.200777	-4.9957	disease status	0.200777	N	N	N
262	seq.12662.82	0,0444483078820202	0,0621430106768969	0,0621430106768969	0.242856	ECH1; 12662-82; ECH1	-0.166558	1.03769	0,954609365299904	0,0823949151678269	ECH1	0.344333	-0.0495783	0.738244	10.3234	4.02084	7.78078e-05	0.00114711	0.876981	disease status	0.00114711	Y	N	N
263	seq.9867.23	0,0313817558474832	0,0622073521652537	0,0622073521652537	0.242856	FBP2; 9867-23; F16P2	-0.234357	-0.840068	0,841147111916023	0,137216868615089	FBP2	0.0678192	-0.4272	0.562838	10.8267	0.630184	0.529177	0.761361	-6.69881	disease status	0.761361	N	N	N
264	seq.4467.49	0,0120249352605373	0,0636535572591281	0,0636535572591281	0.250305	SPARCL1; 4467-49; SPARCL1	0.245346	0.87269	0,811049211178032	-0,317332853423436	SPARCL1	-0.229721	-0.50323	0.0437889	13.4796	-3.86332	0.000144129	0.00196204	0.297858	disease status	0.00196204	Y	N	N
265	seq.15313.28	0,0587796955666378	0,0639033644689209	0,0639033644689209	0.250814	MAD2L1; 15313-28; MD2L1	-0.16281	-1.33033	0,523953971049487	0,753875855812384	MAD2L1	-0.0272665	-0.226429	0.171896	11.4573	-0.629729	0.529474	0.761484	-6.69909	disease status	0.761484	N	N	N
266	seq.18381.16	0,001211524436989	0,0645297510553018	0,0645297510553018	0.253489	ALDH2; 18381-16; ALDH-E2	-0.511688	-0.59359	0,0576075210214515	1,21258660941262	ALDH2	0.896042	0.199023	1.59306	11.0276	5.91317	1.15362e-08	4.13881e-07	9.31175	disease status	4.13881e-07	Y	N	N
267	seq.3339.33	1,67349982199243e-07	0,0646881339945281	0,0646881339945281	0.253489	THBS2; 3339-33; TSP2	-0.753638	-0.673372	8,09715280857191e-08	3,57532008889079	THBS2	1.11886	0.455224	1.78249	13.9489	7.75502	2.54882e-13	1.73486e-11	19.7329	disease status	1.73486e-11	Y	N	N
268	seq.12637.7	0,0656519230081545	0,0337912292591568	0,0656519230081545	0.255365	CRAT; 12637-7; CACP	-0.315165	-0.697642	0,777591150975205	0,163496437500072	CRAT	0.125785	-0.0861717	0.337741	9.36271	2.72969	0.00681131	0.0471547	-3.24953	disease status	0.0471547	Y	N	N
269	seq.3004.67	0,0162177122202631	0,0656620412890868	0,0656620412890868	0.255365	PDCD1LG2; 3004-67; PD-L2	0.253107	0.795543	0,675171464524959	-0,495569509636339	PDCD1LG2	-0.185848	-0.42606	0.0543636	12.3199	-3.55875	0.00044941	0.00513018	-0.763808	disease status	0.00513018	Y	N	N
270	seq.7113.1	2,74907103278656e-06	0,0654424521896913	0,0654424521896913	0.255365	GRPEL1; 7113-1; GRPE1	-0.670671	-0.66615	0,00146534083804716	2,0864554933351	GRPEL1	0.602108	0.0189362	1.18528	10.356	4.74913	3.52533e-06	7.23239e-05	3.8114	disease status	7.23239e-05	Y	N	N
271	seq.8235.48	3,56244560796635e-05	0,0656458067747091	0,0656458067747091	0.255365	CHGB; 8235-48; SCG1	0.53495	0.668329	0,497544229673866	0,648986041375439	CHGB	-0.217935	-0.482798	0.0469275	9.61854	-3.7848	0.000194597	0.00253533	0.0166998	disease status	0.00253533	Y	N	N
272	seq.2658.27	0,0149898463739675	0,0663797287252021	0,0663797287252021	0.258586	NTRK3; 2658-27; TrkC	0.251872	0.80848	0,503916812737539	0,774953556017649	NTRK3	-0.178478	-0.436975	0.0800186	12.5519	-3.17588	0.00169052	0.0153709	-1.98663	disease status	0.0153709	Y	N	N
273	seq.6276.16	9,02216627479185e-07	0,066636789059767	0,066636789059767	0.258805	FURIN; 6276-16; Furin	-0.748624	-0.599624	0,100355355734967	1,18188450469451	FURIN	0.141349	-0.210534	0.493231	12.1631	1.8477	0.065883	0.238009	-5.21124	disease status	0.238009	N	N	N
274	seq.9177.6	0,0449824588688564	0,0667438717270849	0,0667438717270849	0.258805	FAM3B; 9177-6; FAM3B	0.230425	0.71839	0,290333934751564	1,02827705717662	FAM3B	-0.106865	-0.485639	0.271909	14.1006	-1.29775	0.195627	0.460207	-6.06189	disease status	0.460207	N	N	N
275	seq.13682.47	3,99776797121513e-08	0,0671171887030131	0,0671171887030131	0.259081	CSF1R; 13682-47; M-CSF R	-0.664979	-0.711128	0,00314228696326108	2,94674450090276	CSF1R	0.427091	0.0719571	0.782224	12.6375	5.53178	8.30688e-08	2.44935e-06	7.40658	disease status	2.44935e-06	Y	N	N
276	seq.17823.40	0,0669741251061895	0,0443727956614773	0,0669741251061895	0.259081	SNRPD2; 17823-40; SMD2	-0.24133	-0.671258	0,868102414743669	-0,149327002468131	SNRPD2	0.0519732	-0.122746	0.226692	11.1495	1.36826	0.172515	0.429805	-5.96915	disease status	0.429805	N	N	N
277	seq.15511.37	7,07507896621229e-05	0,0678661687224539	0,0678661687224539	0.262471	NPTXR; 15511-37; NPTXR	0.480042	0.685906	0,700202292247855	-0,429306273929597	NPTXR	-0.235597	-0.629241	0.158047	10.5111	-2.75297	0.0063595	0.0448366	-3.18806	disease status	0.0448366	Y	N	N
278	seq.16851.50	0,000302167688386927	0,0681772625557751	0,0681772625557751	0.263326	SCO2; 16851-50; SCO2	-0.516365	-0.665186	0,142912364181943	0,952123806148491	SCO2	0.177445	-0.0563321	0.411221	8.55194	3.49137	0.000572286	0.00632467	-0.988152	disease status	0.00632467	Y	N	N
279	seq.3060.43	0,0688777845109822	0,00303716407297217	0,0688777845109822	0.263606	C9; 3060-43; C9	0.237339	1.20431	0,172818359724793	-1,14863330212719	C9	-0.0812693	-0.335955	0.173417	16.4758	-1.46776	0.143485	0.387756	-5.83007	disease status	0.387756	N	N	N
280	seq.3554.24	5,93039401784033e-07	0,0686712251863271	0,0686712251863271	0.263606	ADIPOQ; 3554-24; Adiponectin	0.575296	0.741911	0,0842243913626056	-2,01861154634979	ADIPOQ	-0.786277	-1.23562	-0.336937	11.8845	-8.04891	3.93124e-14	3.07863e-12	21.5582	disease status	3.07863e-12	Y	N	N
281	seq.3708.62	0,068789966053549	0,0516577911038413	0,068789966053549	0.263606	A2M; 3708-62; a2-Macroglobulin	0.254627	0.637579	0,19019280021036	1,13355363171956	A2M	-0.105574	-0.394403	0.183254	15.1391	-1.68133	0.0940056	0.295614	-5.49926	disease status	0.295614	N	N	N
282	seq.8982.65	0,000447103176801699	0,06848798298996	0,06848798298996	0.263606	THBS3; 8982-65; TSP3	-0.538215	-0.560954	2,98876132072353e-05	2,9846191788165	THBS3	0.186679	-0.15679	0.530148	12.6629	2.50003	0.0130902	0.0768839	-3.82973	disease status	0.0768839	N	N	N
283	seq.2811.27	0,0578421876844346	0,0696219522396637	0,0696219522396637	0.266953	ANGPT1; 2811-27; Angiopoietin-1	0.242653	0.616596	0,528740617558782	-0,532308990036885	ANGPT1	-0.157262	-0.368535	0.0540114	16.5677	-3.42381	0.000726523	0.00776985	-1.20915	disease status	0.00776985	Y	N	N
284	seq.17821.20	0,0434639674723861	0,0701248383735123	0,0701248383735123	0.268553	NMT2; 17821-20; NMT2	-0.313965	-0.704296	0,31795631602696	-0,420162894837697	NMT2	0.0866285	-0.187168	0.360425	9.52782	1.45535	0.146885	0.39375	-5.84794	disease status	0.39375	N	N	N
285	seq.5457.5	0,010264476832243	0,0702274747855018	0,0702274747855018	0.268553	COLEC12; 5457-5; COLEC12	0.272445	0.748724	0,824648013882073	0,256574981242382	COLEC12	-0.111921	-0.47837	0.254528	11.0961	-1.40486	0.161362	0.414713	-5.9191	disease status	0.414713	N	N	N
286	seq.19361.78	0,0350940243838844	0,0708458523323901	0,0708458523323901	0.271044	MATN3; 19361-78; MATN3	0.252364	0.670943	0,411417677231336	0,789925386651447	MATN3	-0.261151	-0.656751	0.134448	12.5047	-3.0365	0.00265888	0.0226752	-2.40015	disease status	0.0226752	Y	N	N
287	seq.6584.1	0,0572040183543161	0,0711801106923704	0,0711801106923704	0.271955	HRC; 6584-1; SRCH	0.158882	1.39355	0,579283572159415	-1,04481960321005	HRC	-0.0897802	-0.452578	0.273017	9.04281	-1.13829	0.256141	0.533055	-6.25376	disease status	0.533055	N	N	N
288	seq.13416.8	0,000169455067711695	0,0719191647443227	0,0719191647443227	0.275119	TMEM132D; 13416-8; T132D	0.372071	0.835866	0,566692528777255	0,655347506543078	TMEM132D	-0.0880486	-0.453556	0.277459	12.5384	-1.10806	0.268952	0.545018	-6.28734	disease status	0.545018	N	N	N
289	seq.19446.1	0,00193050961039911	0,0722459078977147	0,0722459078977147	0.275985	GMPR2; 19446-1; GMPR2	-0.516077	-0.652253	0,742000253382048	0,195121125098059	GMPR2	0.202701	0.00904256	0.396359	12.3831	4.81448	2.61946e-06	5.57822e-05	4.09492	disease status	5.57822e-05	Y	N	N
290	seq.15514.26	0,028473070593564	0,0725982124085749	0,0725982124085749	0.276041	BCHE; 15514-26; Pseudocholinesterase	-0.303506	-0.567294	0,562659722847866	0,598936914123605	BCHE	0.0646683	-0.177553	0.30689	13.5795	1.22803	0.220644	0.492175	-6.14883	disease status	0.492175	N	N	N
291	seq.17383.4	0,000426485145018798	0,0725617239901467	0,0725617239901467	0.276041	STARD5; 17383-4; STAR5	-0.591775	-0.498651	0,323259776721879	0,655310563517038	STARD5	0.18216	-0.0462798	0.4106	10.8823	3.66788	0.000301528	0.00366615	-0.392334	disease status	0.00366615	Y	N	N
292	seq.9979.13	0,0199731737056323	0,072802891163381	0,072802891163381	0.276229	AMIGO1; 9979-13; AMGO1	0.142681	1.4591	0,0915465063944566	2,89175938938161	AMIGO1	-0.144834	-1.16893	0.879266	11.311	-0.650526	0.515978	0.754314	-6.68588	disease status	0.754314	N	N	N
293	seq.8785.1	0,0124748331714686	0,0729954335278842	0,0729954335278842	0.276351	ARMC5; 8785-1; ARMC5	-0.108485	-1.96184	0,479733877949318	-1,82026955144019	ARMC5	-0.0303348	-0.249764	0.189094	11.5299	-0.635888	0.525458	0.75961	-6.69523	disease status	0.75961	N	N	N
294	seq.16765.52	0,0230005907443929	0,0740055515266022	0,0740055515266022	0.280052	PPBP; 16765-52; PBP	0.293559	0.607966	0,131551927338916	-1,39213065243658	PPBP	-0.130727	-0.303568	0.0421129	14.5461	-3.47898	0.000598009	0.00656908	-1.02892	disease status	0.00656908	Y	N	N
295	seq.2878.66	0,000521011959097883	0,0738559122700634	0,0738559122700634	0.280052	YES1; 2878-66; YES	-0.26024	-1.19237	0,0132459192125636	3,54098503042754	YES1	-0.00849164	-0.438219	0.421235	9.74013	-0.090894	0.927653	0.973821	-6.89193	disease status	0.973821	N	N	N
296	seq.15298.199	0,000537845856042448	0,0748775404911649	0,0748775404911649	0.283941	NETO1; 15298-199; NETO1	0.343247	0.795363	0,747129508028191	-0,420273451608528	NETO1	-0.160798	-0.519879	0.198283	9.18795	-2.0598	0.040502	0.171697	-4.80585	disease status	0.171697	N	N	N
297	seq.16288.17	0,00942007677076158	0,0759615383841211	0,0759615383841211	0.287729	EPHA4; 16288-17; EPHA4	0.313165	0.646264	0,117530342970375	1,5278098416497	EPHA4	-0.0634273	-0.299671	0.172816	14.4808	-1.23494	0.218065	0.488668	-6.14043	disease status	0.488668	N	N	N
298	seq.17140.57	0,0760758916785342	0,0189892089897053	0,0760758916785342	0.287729	PDGFD; 17140-57; PDGFD	0.241543	0.795823	0,463447686026694	-0,570661720076404	PDGFD	-0.107455	-0.381259	0.166349	16.4953	-1.80519	0.0723048	0.252706	-5.28735	disease status	0.252706	N	N	N
299	seq.17370.186	0,0226765923306699	0,0760500123672773	0,0760500123672773	0.287729	ABHD10; 17370-186; ABHDA	-0.362838	-0.575379	0,642400581573418	0,313622214194518	ABHD10	0.192231	-0.0969388	0.481402	10.0622	3.05779	0.00248375	0.0214327	-2.33811	disease status	0.0214327	Y	N	N
300	seq.17450.51	0,00947546625797791	0,0770236482357394	0,0770236482357394	0.290795	HARS; 17450-51; Histidyl-tRNA synthetase	-0.443714	-0.583096	0,956121328583435	-0,0319800443978879	HARS	0.304896	-0.0448716	0.654665	13.1868	4.00967	8.13359e-05	0.00118711	0.835248	disease status	0.00118711	Y	N	N
301	seq.3331.8	0,00439484081387	0,0769894476954492	0,0769894476954492	0.290795	RGMB; 3331-8; RGMB	0.376636	0.612214	0,218589891202805	1,01268418943851	RGMB	-0.144277	-0.35111	0.0625565	10.6133	-3.20855	0.00151676	0.0141804	-1.88722	disease status	0.0141804	Y	N	N
302	seq.4276.10	0,000570103796692269	0,0771461098689245	0,0771461098689245	0.290795	PEBP1; 4276-10; prostatic binding protein	-0.639888	-0.560841	0,349233068338616	0,494217152770475	PEBP1	0.488288	0.0589045	0.917672	10.9267	5.23079	3.68963e-07	9.39566e-06	5.9724	disease status	9.39566e-06	Y	N	N
303	seq.11212.7	0,0591152230684754	0,0775440582781204	0,0775440582781204	0.292044	TXNDC5; 11212-7; TXND5	0.137942	1.04175	0,30616184979851	1,67332471191597	TXNDC5	-0.00478711	-0.252482	0.242908	12.4843	-0.0888977	0.929238	0.974181	-6.89211	disease status	0.974181	N	N	N
304	seq.5106.52	0,0780177432199036	0,063136594429127	0,0780177432199036	0.293714	NOTCH2; 5106-52; NOTC2	0.214092	1.62714	0,0773304592112171	-3,36717314601974	NOTCH2	-0.113488	-0.490658	0.263681	9.64141	-1.38405	0.167636	0.424519	-5.94772	disease status	0.424519	N	N	N
305	seq.5131.15	0,0291168671364043	0,0783691028188041	0,0783691028188041	0.294702	TNFRSF19; 5131-15; TAJ	0.340066	1.21968	0,657209432731184	-0,727042871917452	TNFRSF19	-0.186062	-0.527731	0.155607	10.1148	-2.50489	0.0129162	0.0762032	-3.81794	disease status	0.0762032	N	N	N
306	seq.3365.7	0,0075317167240957	0,0790936793923438	0,0790936793923438	0.296798	DKK4; 3365-7; Dkk-4	0.362449	0.648733	0,147849623445097	-1,14920458911509	DKK4	-0.14972	-0.412112	0.112671	14.8589	-2.62461	0.00923437	0.0596752	-3.52098	disease status	0.0596752	N	N	N
307	seq.7223.60	8,35842936095151e-06	0,0790646413994723	0,0790646413994723	0.296798	S100A13; 7223-60; S100A13	0.482579	0.752705	0,175972363085806	-1,73778184642713	S100A13	-0.109937	-0.613708	0.393833	12.0126	-1.0038	0.31649	0.597923	-6.39626	disease status	0.597923	N	N	N
308	seq.7228.2	6,91245178311356e-05	0,0797306582683396	0,0797306582683396	0.299373	ST6GALNAC6; 7228-2; SIA7F	0.516249	0.634366	0,171202720833718	-1,39344420838867	ST6GALNAC6	-0.208046	-0.424298	0.0082054	12.2357	-4.42518	1.46543e-05	0.000262875	2.45528	disease status	0.000262875	Y	N	N
309	seq.16323.8	0,0799634864276135	0,0600510686593094	0,0799634864276135	0.299698	NRXN3; 16323-8; NRX3A	0.165888	0.879945	0,102767980191961	1,9695939150126	NRXN3	-0.0618777	-0.370797	0.247041	12.3002	-0.921352	0.357797	0.633406	-6.47485	disease status	0.633406	N	N	N
310	seq.2666.53	0,0808617148825998	0,0700186680304435	0,0808617148825998	0.303729	DCN; 2666-53; Bone proteoglycan II	-0.185414	-0.976541	0,425968384485774	0,752293052438115	DCN	0.0986609	-0.0912896	0.288611	11.0008	2.3891	0.0176663	0.0964495	-4.09263	disease status	0.0964495	N	N	N
311	seq.2879.9	0,0233421001498035	0,0812244226440625	0,0812244226440625	0.303798	SERPINA3; 2879-9; a1-Antichymotrypsin	0.340697	0.553687	0,0375365823109053	-1,48038158512825	SERPINA3	-0.0299202	-0.233504	0.173663	18.2641	-0.676013	0.499687	0.743502	-6.66911	disease status	0.743502	N	N	N
312	seq.9808.41	0,0173993542002448	0,081117570263129	0,081117570263129	0.303798	TNRC6B; 9808-41; TNR6B	-0.331254	-0.796389	0,997930202262808	0,00177786720883712	TNRC6B	0.0362847	-0.11964	0.19221	9.02077	1.07038	0.285528	0.563585	-6.32793	disease status	0.563585	N	N	N
313	seq.17739.1	0,0122183018050284	0,0814544093138973	0,0814544093138973	0.304105	HADH; 17739-1; HCDH	-0.322143	-0.791393	0,655423733394635	-0,349366579625921	HADH	0.0837851	-0.203143	0.370713	10.9741	1.34317	0.180493	0.441057	-6.00271	disease status	0.441057	N	N	N
314	seq.10006.25	0,0817998941824702	0,0482500339784087	0,0817998941824702	0.304646	ELK1; 10006-25; ELK1	0.0894439	2.23259	0,502339732991347	-2,13145409597671	ELK1	-0.0530651	-0.187176	0.0810459	10.0175	-1.82002	0.0700078	0.247274	-5.26099	disease status	0.247274	N	N	N
315	seq.10916.44	5,86872929665106e-06	0,0820760477898802	0,0820760477898802	0.304646	PLA2R1; 10916-44; PLA2R	0.542516	0.684342	0,490003614250345	-0,72264737033301	PLA2R1	-0.132979	-0.463413	0.197456	11.8602	-1.85111	0.065388	0.236573	-5.20504	disease status	0.236573	N	N	N
316	seq.4498.62	8,61926595225323e-05	0,0819710584828236	0,0819710584828236	0.304646	NCAM1; 4498-62; NCAM-120	0.414364	0.833696	0,820809583756719	-0,22976696976376	NCAM1	-0.0352172	-0.304485	0.234051	13.2107	-0.601593	0.548016	0.773783	-6.71629	disease status	0.773783	N	N	N
317	seq.14098.28	1,77371087914748e-08	0,0829607824292576	0,0829607824292576	0.305683	CARS; 14098-28; SYCC	-0.954053	-0.561842	0,0472628903527836	1,18979941313741	CARS	0.34764	0.12188	0.5734	11.736	7.08298	1.57024e-11	8.47115e-10	15.7159	disease status	8.47115e-10	Y	N	N
318	seq.17761.2	1,38772288802681e-05	0,0828134652402104	0,0828134652402104	0.305683	NUDT5; 17761-2; NUDT5	-0.720018	-0.536979	0,091811269590836	1,03051061305829	NUDT5	0.333247	0.0702485	0.596245	11.8137	5.8284	1.80339e-08	6.08061e-07	8.88005	disease status	6.08061e-07	Y	N	N
319	seq.4984.83	0,00108396494715719	0,0828718358908139	0,0828718358908139	0.305683	ESD; 4984-83; Esterase D	-0.688907	-0.578525	0,990747953531546	0,00509566774802547	ESD	0.0640961	-0.193219	0.321411	10.6664	1.14578	0.253031	0.529454	-6.2453	disease status	0.529454	N	N	N
320	seq.6507.16	0,082889000559719	0,0353777909954021	0,082889000559719	0.305683	NCAM2; 6507-16; NCAM2	0.191437	0.873265	0,207771210739281	1,22443539618678	NCAM2	-0.0799102	-0.362784	0.202963	10.9515	-1.29941	0.195056	0.45974	-6.05976	disease status	0.45974	N	N	N
321	seq.11266.8	0,00422590564426885	0,0833825558213132	0,0833825558213132	0.307026	SELPLG; 11266-8; SELPL	0.326048	0.692572	0,277554279775552	-1,126930263647	SELPLG	-0.253879	-0.578969	0.0712114	11.93	-3.59219	0.000398105	0.00462424	-0.651096	disease status	0.00462424	Y	N	N
322	seq.11516.7	9,39361426092681e-06	0,0841506968652128	0,0841506968652128	0.308964	FABP1; 11516-7; FABPL	-0.759497	-0.486325	0,151455174891631	0,875254675084513	FABP1	0.36489	-0.0146813	0.744462	11.1113	4.42186	1.48675e-05	0.000266045	2.44161	disease status	0.000266045	Y	N	N
323	seq.4188.1	0,00546561385068414	0,0841550553200715	0,0841550553200715	0.308964	AKR7A2; 4188-1; Aflatoxin B1 aldehyde reductase	-0.483377	-0.537642	0,973194188949249	0,0199239235693592	AKR7A2	0.516101	0.0898634	0.942338	11.521	5.56954	6.86055e-08	2.05619e-06	7.5909	disease status	2.05619e-06	Y	N	N
324	seq.4309.59	0,00276443268314772	0,0842657020554137	0,0842657020554137	0.308964	TPI1; 4309-59; Triosephosphate isomerase	-0.561065	-0.600934	0,969655023709467	-0,0197500079446991	TPI1	0.426511	0.0727136	0.780308	11.8373	5.54513	7.76426e-08	2.30805e-06	7.47166	disease status	2.30805e-06	Y	N	N
325	seq.7194.36	0,00115145116070305	0,0846013357088991	0,0846013357088991	0.309833	NPTN; 7194-36; NPTN	0.379156	0.686186	0,21870659054518	1,31200472292204	NPTN	-0.100205	-0.363356	0.162945	12.5952	-1.75155	0.0811356	0.27243	-5.38093	disease status	0.27243	N	N	N
326	seq.9185.15	0,0851465538987284	0,0662054564104239	0,0851465538987284	0.31184	TFF1; 9185-15; TFF1	0.22931	0.615766	0,91042809779054	0,0911481738990473	TFF1	0.32462	-0.254084	0.903324	10.5006	2.58021	0.0104728	0.0651907	-3.63265	disease status	0.0651907	N	N	N
327	seq.2585.2	0,065528615838316	0,0878749062321356	0,0878749062321356	0.325826	PRL; 2585-2; PRL	0.246838	0.582936	0,542829540154209	0,407359974269561	PRL	-0.213914	-0.640012	0.212183	12.6019	-2.30923	0.0217852	0.111576	-4.27492	disease status	0.111576	N	N	N
328	seq.12813.18	0,00972174929069598	0,0888901320590927	0,0888901320590927	0.32637	EHBP1; 12813-18; EHBP1	0.28064	0.735255	0,346030460254335	-0,915669011758095	EHBP1	-0.0143024	-0.238594	0.209989	10.5583	-0.293311	0.769539	0.90265	-6.85329	disease status	0.90265	N	N	N
329	seq.13386.248	0,0882464432811718	0,0726341042636938	0,0882464432811718	0.32637	RNF34; 13386-248; RNF34	0.136862	-0.997871	0,500010936515271	-1,45537921689474	RNF34	-0.0204012	-0.230379	0.189577	10.7567	-0.446906	0.655348	0.838822	-6.79681	disease status	0.838822	N	N	N
330	seq.16607.78	0,0180189056886811	0,0892106812493381	0,0892106812493381	0.32637	GSN; 16607-78; Gelsolin	0.394709	0.451535	0,351419709428103	-0,59554225357474	GSN	-0.0452403	-0.208446	0.117965	16.9713	-1.27503	0.203537	0.472389	-6.09074	disease status	0.472389	N	N	N
331	seq.2474.54	0,0299466755961391	0,0895711113703797	0,0895711113703797	0.32637	APCS; 2474-54; SAP	-0.301532	0.552789	0,0552888426486563	-1,61040740402279	APCS	-0.0195375	-0.256754	0.21768	16.0858	-0.378839	0.705144	0.865015	-6.82473	disease status	0.865015	N	N	N
332	seq.3374.49	0,0685292541770925	0,0894782291176571	0,0894782291176571	0.32637	HCK; 3374-49; HCK	0.27745	0.508114	0,939899973408405	0,0622869466037614	HCK	-0.137282	-0.400968	0.126403	7.80611	-2.39477	0.0174026	0.0952243	-4.0795	disease status	0.0952243	N	N	N
333	seq.5939.42	1,05602329003668e-07	0,0883968266902431	0,0883968266902431	0.32637	TNFSF12; 5939-42; TWEAK	0.598414	0.698723	0,00468114112823321	-2,95334526427059	TNFSF12	-0.240731	-0.548006	0.0665448	10.5113	-3.60363	0.000381847	0.00447825	-0.612304	disease status	0.00447825	Y	N	N
334	seq.6406.3	0,0235143850497747	0,0895859277570654	0,0895859277570654	0.32637	NMES1; 6406-3; NMES1	-0.310347	-0.597151	0,595910045497337	0,374347928058688	NMES1	-0.0678193	-0.364407	0.228768	12.0576	-1.05181	0.29395	0.574106	-6.34743	disease status	0.574106	N	N	N
335	seq.8427.118	0,0629799496861134	0,0894088331228774	0,0894088331228774	0.32637	RSPO3; 8427-118; RSPO3	0.155603	0.931162	0,296232691696504	1,37936875844409	RSPO3	-0.0289714	-0.160448	0.102506	9.93379	-1.01356	0.311818	0.593717	-6.38652	disease status	0.593717	N	N	N
336	seq.9117.4	0,0893500657349098	0,0873877856499307	0,0893500657349098	0.32637	IL36G; 9117-4; IL-1F9	0.160667	1.23366	0,723935818179106	-0,477721749449525	IL36G	-0.0343928	-0.310427	0.241642	9.21259	-0.573113	0.567108	0.785069	-6.73289	disease status	0.785069	N	N	N
337	seq.17408.2	0,0148624738376665	0,0900179239960502	0,0900179239960502	0.327754	PMM1; 17408-2; PMM1	0.09929	1.98885	0,302761376146851	-2,6618028133651	PMM1	0.0125818	-0.507218	0.532382	9.32035	0.111338	0.911442	0.966937	-6.88988	disease status	0.966937	N	N	N
338	seq.17760.128	0,000829490226498519	0,0911218258960268	0,0911218258960268	0.332813	WDR5; 17760-128; WDR5	-0.564834	-0.512413	0,926771679171069	0,0571511031582201	WDR5	0.169549	0.0174786	0.321619	11.3738	5.12839	6.04022e-07	1.45185e-05	5.49929	disease status	1.45185e-05	Y	N	N
339	seq.9468.8	0,0924692941032578	0,0205827535599455	0,0924692941032578	0.339233	LMAN2; 9468-8; Lectin, mannose-binding 2	0.179982	1.05207	0,142862009649519	1,67798343185895	LMAN2	0.0121309	-0.271646	0.295908	12.5155	0.196631	0.844284	0.93808	-6.87682	disease status	0.93808	N	N	N
340	seq.14107.1	0,0372405606522662	0,0930223574725827	0,0930223574725827	0.339693	MTHFS; 14107-1; MTHFS	-0.35616	-0.493264	0,781532686563667	-0,171916150154718	MTHFS	0.280925	-0.199289	0.761139	12.4207	2.69087	0.00763021	0.0517212	-3.351	disease status	0.0517212	N	N	N
341	seq.18877.15	0,0181965634009033	0,0930956009543045	0,0930956009543045	0.339693	CNN2; 18877-15; CNN2	-0.440677	-0.666646	0,716770829580246	0,188015145571364	CNN2	0.0891393	-0.034153	0.212432	11.4416	3.32555	0.00102134	0.0103311	-1.52363	disease status	0.0103311	Y	N	N
342	seq.5602.62	0,0927661375069966	0,0864498658025612	0,0927661375069966	0.339693	RNASE10; 5602-62; RNS10	-0.249778	-0.537625	0,768227782928508	0,223898961848831	RNASE10	-0.012248	-0.108537	0.0840411	10.9885	-0.585082	0.559044	0.780733	-6.72601	disease status	0.780733	N	N	N
343	seq.3280.49	3,68634266261039e-06	0,0934978992957716	0,0934978992957716	0.34091	ACAN; 3280-49; Aggrecan	0.447641	0.819059	0,731339102192995	-0,427883906159798	ACAN	-0.2099	-0.478172	0.0583717	10.0301	-3.59893	0.000388439	0.0045264	-0.628229	disease status	0.0045264	Y	N	N
344	seq.4910.21	0,00845921170987483	0,0937613740387032	0,0937613740387032	0.341365	PLA2G1B; 4910-21; GIB	0.249048	0.817737	0,909692484371223	0,139998102893425	PLA2G1B	-0.0879711	-0.440863	0.264921	9.56727	-1.14666	0.25267	0.529401	-6.24431	disease status	0.529401	N	N	N
345	seq.11425.31	0,0947896205555082	0,0953567325948549	0,0953567325948549	0.343454	RUFY1; 11425-31; RUFY1	-0.232193	-0.543203	0,733691243756375	-0,259625145322317	RUFY1	0.0731314	-0.254654	0.400916	14.639	1.02625	0.305814	0.587664	-6.37371	disease status	0.587664	N	N	N
346	seq.12389.4	0,0952480149818041	0,0889520660833752	0,0952480149818041	0.343454	ORC6L; 12389-4; ORC6	-0.12429	-1.20241	0,0562705632481807	2,70966868654764	ORC6L	0.0194815	-0.130141	0.169104	11.0156	0.598903	0.549805	0.774551	-6.71789	disease status	0.774551	N	N	N
347	seq.12956.40	0,0959429628166007	0,0719689564981183	0,0959429628166007	0.343454	KIAA1279; 12956-40; KBP	-0.303151	-0.711628	0,239682353928377	-0,61204656388559	KIAA1279	0.0524703	-0.268835	0.373775	9.34913	0.75116	0.453296	0.710274	-6.61592	disease status	0.710274	N	N	N
348	seq.13492.44	1,84106713517364e-05	0,0949746357638778	0,0949746357638778	0.343454	HSPA9; 13492-44; HSPA9B	-0.628772	-0.558561	0,000959639883976908	2,33112928115406	HSPA9	0.871763	0.175724	1.5678	12.3776	5.76105	2.56368e-08	8.29835e-07	8.54036	disease status	8.29835e-07	Y	N	N
349	seq.16913.8	0,0184920387188697	0,095065078374648	0,095065078374648	0.343454	RNASET2; 16913-8; RNT2	0.269894	0.672904	0,933211937397174	0,0769553859964374	RNASET2	-0.0739791	-0.41076	0.262802	11.2578	-1.01041	0.313321	0.594486	-6.38967	disease status	0.594486	N	N	N
350	seq.17777.31	0,00651759427740726	0,094957738686712	0,094957738686712	0.343454	SDSL; 17777-31; SDSL	-0.517794	-0.388412	0,089535921443459	1,03955859758211	SDSL	0.195527	-0.0318838	0.422939	10.6299	3.95485	0.000100968	0.00143623	0.631919	disease status	0.00143623	Y	N	N
351	seq.5029.3	0,0145301877847384	0,0955723063741325	0,0955723063741325	0.343454	FAP; 5029-3; SEPR	-0.310683	-0.612781	0,00017681564899886	3,48101028014386	FAP	0.169332	-0.0874986	0.426162	10.2492	3.03269	0.00269138	0.0228453	-2.41121	disease status	0.0228453	Y	N	N
352	seq.6117.4	0,0135983723040704	0,0956078988121693	0,0956078988121693	0.343454	PCSK2; 6117-4; NEC2	-0.452023	-0.430747	0,0867916044215621	1,23062330585258	PCSK2	0.245183	-0.182102	0.672468	12.3843	2.63942	0.00885155	0.0578257	-3.48332	disease status	0.0578257	N	N	N
353	seq.8887.21	0,00196324285227341	0,0959225323279499	0,0959225323279499	0.343454	NUDC; 8887-21; NUDC	-0.553778	-0.494037	0,707578344720476	0,212308702391422	NUDC	0.150666	-0.0436487	0.34498	13.0127	3.56648	0.000436996	0.00501994	-0.737787	disease status	0.00501994	Y	N	N
354	seq.9599.6	2,26575398243755e-06	0,0955614344736553	0,0955614344736553	0.343454	PIANP; 9599-6; PIANP	0.573853	0.644343	0,12633091565187	-1,57040782985254	PIANP	-0.124087	-0.434013	0.18584	11.0147	-1.84163	0.0667692	0.239561	-5.2222	disease status	0.239561	N	N	N
355	seq.6409.57	7,55625088576595e-05	0,0965441226523532	0,0965441226523532	0.345743	ADGRF5; 6409-57; GP116	-0.311748	-0.996528	0,0977868271616743	2,29409485055492	ADGRF5	0.266561	-0.104948	0.63807	10.6484	3.30038	0.00111316	0.0110753	-1.6029	disease status	0.0110753	Y	N	N
356	seq.15460.9	0,0158096082289093	0,0967979061759593	0,0967979061759593	0.346146	DPP4; 15460-9; CD26	-0.279874	-0.694194	0,000457389871606182	3,74384010731211	DPP4	0.0961468	-0.139651	0.331944	11.5455	1.87555	0.0619364	0.227475	-5.16042	disease status	0.227475	N	N	N
357	seq.5316.54	0,0973432640236745	0,0376811016242857	0,0973432640236745	0.348131	F2; 5316-54; Prothrombin	0.287157	0.55892	0,0147302114084239	1,45688488146753	F2	0.0538762	-0.296097	0.403849	15.7193	0.708107	0.47957	0.727647	-6.64707	disease status	0.727647	N	N	N
358	seq.13959.7	4,56545997200415e-05	0,0983380830590837	0,0983380830590837	0.35158	LAP3; 13959-7; LAP	-0.684741	-0.47535	0,0882686476169908	1,07100439093926	LAP3	0.935672	0.372923	1.49842	12.9293	7.64795	4.98706e-13	3.30188e-11	19.0779	disease status	3.30188e-11	Y	N	N
359	seq.19241.31	3,87780842707573e-10	0,0981686772336482	0,0981686772336482	0.35158	RBP5; 19241-31; RBP-III	-1.05909	-0.488487	0,000596708482765724	2,20002452479086	RBP5	0.728566	0.334705	1.12243	12.4026	8.50868	1.95963e-15	1.98222e-13	24.4894	disease status	1.98222e-13	Y	N	N
360	seq.12627.97	0,0990910355686612	0,0661710541764041	0,0990910355686612	0.352735	ATG7; 12627-97; ATG7	0.255413	0.588274	0,542697516759948	-0,427847555309134	ATG7	-0.0747795	-0.264726	0.115167	15.9317	-1.81085	0.0714204	0.250195	-5.27731	disease status	0.250195	N	N	N
361	seq.5443.62	0,0986064464894942	0,0990064210901276	0,0990064210901276	0.352735	NPPA; 5443-62; ANP	-0.189446	-0.803463	0,268104825155864	-1,00246228835464	NPPA	0.0510504	-0.141279	0.24338	11.094	1.22091	0.223322	0.495825	-6.15744	disease status	0.495825	N	N	N
362	seq.6947.4	0,0779560135582754	0,09884888883249	0,09884888883249	0.352735	ST3GAL6; 6947-4; SIA10	0.15031	0.848064	0,00560736311671938	-3,99764737577124	ST3GAL6	-0.166811	-0.448517	0.114895	13.7331	-2.72372	0.00693185	0.0478527	-3.26522	disease status	0.0478527	Y	N	N
363	seq.18226.148	0,088741803294712	0,099499108528769	0,099499108528769	0.353971	COX5A; 18226-148; COX5A	-0.30391	-0.61488	0,669742727220796	-0,236891720174095	COX5A	0.0537512	-0.160624	0.268126	10.5831	1.15331	0.249935	0.526608	-6.23675	disease status	0.526608	N	N	N
364	seq.8005.1	0,0494080277529423	0,0997529124661304	0,0997529124661304	0.354371	MXRA7; 8005-1; MXRA7	0.190411	0.783269	0,812394487433597	0,230739403015995	MXRA7	-0.208383	-0.469679	0.0529125	10.7123	-3.66832	0.000301056	0.00366615	-0.390867	disease status	0.00366615	Y	N	N
365	seq.11825.27	0,100341620372702	0,047818339600229	0,100341620372702	0.35442	PPARGC1A; 11825-27; PRGC1	-0.282547	-0.910104	0,197134064686957	-0,704435303524842	PPARGC1A	-0.00270984	-0.197787	0.192367	10.3995	-0.0638953	0.949107	0.980336	-6.89401	disease status	0.980336	N	N	N
366	seq.13126.52	0,100041232180156	0,0258403150812359	0,100041232180156	0.35442	DSC2; 13126-52; DSC2	0.182122	0.932853	0,301788451683396	1,0930886131594	DSC2	-0.167776	-0.431331	0.0957795	10.4427	-2.92815	0.00373949	0.0297084	-2.70972	disease status	0.0297084	Y	N	N
367	seq.13595.20	0,027482730811927	0,100222579227017	0,100222579227017	0.35442	THTPA; 13595-20; THTPA	0.145881	1.10003	0,722723077951656	0,557319044489959	THTPA	0.0496097	-0.214225	0.313445	10.2327	0.86491	0.387956	0.657702	-6.5248	disease status	0.657702	N	N	N
368	seq.16070.7	0,000755123051702858	0,100488814625406	0,100488814625406	0.35442	WIF1; 16070-7; WIF-1	0.25991	0.980142	0,730265780404756	0,633707793423619	WIF1	-0.0935288	-0.361526	0.174469	10.4112	-1.60528	0.109754	0.325065	-5.62209	disease status	0.325065	N	N	N
369	seq.5468.67	0,100658485385731	0,0469422241551506	0,100658485385731	0.35442	IL17RC; 5468-67; IL-17 RC	0.0681726	2.19531	0,298733410961927	-2,98026079377114	IL17RC	-0.0137712	-0.34899	0.321448	10.1105	-0.188963	0.850282	0.941685	-6.87829	disease status	0.941685	N	N	N
370	seq.10851.77	0,10165503357664	0,00568939997560009	0,10165503357664	0.358706	EBI3; 10851-77; IL27B	0.123666	1.75482	0,572859355709893	0,841202737210195	EBI3	-0.118475	-0.666934	0.429985	13.9063	-0.993612	0.321417	0.602854	-6.40634	disease status	0.602854	N	N	N
371	seq.15331.47	0,00232836627607643	0,101813497990188	0,101813497990188	0.358706	RBBP4; 15331-47; RBBP4	-0.514338	-0.415208	0,166146997968572	0,973256622605248	RBBP4	0.165642	-0.0211447	0.352429	12.1996	4.07901	6.16535e-05	0.000937416	1.09613	disease status	0.000937416	Y	N	N
372	seq.12652.37	0,102259399114922	0,0966327178109313	0,102259399114922	0.359868	AHCYL1; 12652-37; SAHH2	-0.22975	-0.751194	0,0954425776328104	-1,2151641589092	AHCYL1	0.0349709	-0.152628	0.22257	10.6933	0.857447	0.392057	0.660808	-6.53117	disease status	0.660808	N	N	N
373	seq.4563.61	0,0930951262596726	0,102567558692845	0,102567558692845	0.359868	PLCG1; 4563-61; PLCG1	-0.137473	-0.886993	0,108491629049342	2,26553970979277	PLCG1	0.0432327	-0.0874405	0.173906	10.5779	1.52179	0.129383	0.36142	-5.75053	disease status	0.36142	N	N	N
374	seq.7969.163	0,102395844514071	0,0322366308001866	0,102395844514071	0.359868	WFDC11; 7969-163; WFD11	0.0905507	2.63734	0,885533303670268	0,269164645439844	WFDC11	0.0514956	-0.26616	0.369151	10.0735	0.745676	0.456597	0.713511	-6.61999	disease status	0.713511	N	N	N
375	seq.4568.17	0,00923793647942084	0,10318940643439	0,10318940643439	0.361235	SLITRK5; 4568-17; SLIK5	0.297086	0.618791	0,896291064112354	0,124640506561088	SLITRK5	-0.151558	-0.430485	0.127369	11.0464	-2.49934	0.0131152	0.0769683	-3.8314	disease status	0.0769683	N	N	N
376	seq.4964.67	8,09707303667265e-06	0,103067863456268	0,103067863456268	0.361235	ERAP1; 4964-67; ARTS1	-0.215112	-1.559	0,00962663893213749	7,31810987329596	ERAP1	0.376839	-0.23197	0.985648	12.4917	2.84716	0.00479515	0.0361897	-2.93431	disease status	0.0361897	Y	N	N
377	seq.15535.3	0,00705018222314622	0,103918562415234	0,103918562415234	0.364132	PRSS27; 15535-3; Marapsin	0.278187	0.732724	0,602148583586769	-0,5829444098157	PRSS27	-0.0296465	-0.318203	0.25891	11.814	-0.472585	0.636941	0.826888	-6.78508	disease status	0.826888	N	N	N
378	seq.9278.9	7,40026511695605e-05	0,104232838092693	0,104232838092693	0.364832	CXCL12; 9278-9; SDF-1	0.648173	0.460858	0,879261011594696	-0,116456203483206	CXCL12	-0.142394	-0.393308	0.108519	13.4107	-2.61036	0.00961654	0.0613823	-3.557	disease status	0.0613823	N	N	N
379	seq.14133.93	8,04190660351136e-06	0,10469563092355	0,10469563092355	0.366317	IL1R2; 14133-93; IL-1 sRII	-0.566384	-0.569113	0,00451176323936483	2,79768262640139	IL1R2	0.223188	-0.044452	0.490828	13.3877	3.83577	0.000160221	0.00214502	0.198661	disease status	0.00214502	Y	N	N
380	seq.11448.34	0,000175075712218084	0,10547124893708	0,10547124893708	0.367762	GALK1; 11448-34; GALK1	-0.564212	-0.585979	0,664788543149859	0,285811397515496	GALK1	0.476225	-0.261266	1.21371	12.3818	2.97024	0.00327922	0.0268948	-2.5907	disease status	0.0268948	Y	N	N
381	seq.3481.87	2,49144494107026e-05	0,105452443726024	0,105452443726024	0.367762	XPNPEP1; 3481-87; XPNPEP1	-0.833919	-0.462592	0,586615788689538	0,266691079036759	XPNPEP1	0.371945	0.0206439	0.723246	11.5369	4.87007	2.03103e-06	4.37633e-05	4.33808	disease status	4.37633e-05	Y	N	N
382	seq.9484.75	0,000889425026190017	0,105697541619159	0,105697541619159	0.367762	DSG2; 9484-75; Desmoglein-2	0.473842	0.552947	0,490337167519107	0,512604769874814	DSG2	-0.336191	-0.539094	-0.133288	9.58432	-7.6213	5.88063e-13	3.85844e-11	18.9171	disease status	3.85844e-11	Y	N	N
383	seq.9574.11	0,0117823161379463	0,105526508629045	0,105526508629045	0.367762	BIN1; 9574-11; BIN1	-0.483384	-0.904213	0,103455498551023	0,757268684720351	BIN1	0.132343	-0.191693	0.45638	10.2001	1.87864	0.0615115	0.22683	-5.15475	disease status	0.22683	N	N	N
384	seq.9993.11	0,041356085534835	0,106105336239315	0,106105336239315	0.368953	ZNF264; 9993-11; ZN264	-0.199853	-0.745789	0,612217110465543	-0,590944183054481	ZNF264	0.0710335	-0.0836868	0.225754	11.9122	2.11177	0.0357449	0.157204	-4.70003	disease status	0.157204	N	N	N
385	seq.7157.22	0,00138565691551197	0,106708536179164	0,106708536179164	0.371168	PCDHA4; 7157-22; PCDA4	0.257548	1.01287	0,083637300725054	-2,84674772571959	PCDHA4	0.0214459	-0.43293	0.475822	11.5919	0.217102	0.828314	0.931246	-6.87262	disease status	0.931246	N	N	N
386	seq.5015.15	1,13846377116501e-05	0,108146111345212	0,108146111345212	0.377781	PLA2G7; 5015-15; PAFAH	0.543778	0.620554	0,815728893793891	-0,231700644194668	PLA2G7	-0.041657	-0.406164	0.32285	14.3988	-0.525677	0.599601	0.803737	-6.75877	disease status	0.803737	N	N	N
387	seq.13620.10	0,0955211221828787	0,108456243738973	0,108456243738973	0.378443	ASNA1; 13620-10; ASNA	-0.230867	-0.59617	0,745065513223868	0,233670138106151	ASNA1	0.0389915	-0.23249	0.310472	9.25979	0.660643	0.509478	0.750512	-6.6793	disease status	0.750512	N	N	N
388	seq.8288.27	0,108821730240186	0,0886158456543361	0,108821730240186	0.379398	APOH; 8288-27; b2-Glycoprotein I	0.236412	0.52687	0,088848807131822	-1,15707823509966	APOH	-0.0154394	-0.218265	0.187386	18.071	-0.350137	0.726544	0.876665	-6.83512	disease status	0.876665	N	N	N
389	seq.13929.27	0,0218284778683247	0,109570256823457	0,109570256823457	0.382379	CROT; 13929-27; OCTC	-0.221123	-0.72277	0,126850820821153	1,88042088451481	CROT	0.207773	-0.0749202	0.490466	9.56475	3.38073	0.000844422	0.00879818	-1.34812	disease status	0.00879818	Y	N	N
390	seq.11098.1	0,00627830232170129	0,10983667111201	0,10983667111201	0.382808	PDXK; 11098-1; PDXK	-0.485413	-0.407831	0,548292406082998	0,396257116452055	PDXK	0.587584	0.188286	0.986883	10.4466	6.76875	9.97464e-11	4.87552e-09	13.9175	disease status	4.87552e-09	Y	N	N
391	seq.18411.83	0,110211361599483	0,00371193330556825	0,110211361599483	0.383064	ARL15; 18411-83; ARL15	-0.232374	-1.25063	0,496335493475647	-0,537072980586586	ARL15	0.0876577	-0.128063	0.303379	10.9756	1.8691	0.0628332	0.229841	-5.17227	disease status	0.229841	N	N	N
392	seq.5107.7	0,110255695170529	0,0225596908251987	0,110255695170529	0.383064	NOTCH1; 5107-7; Notch 1	0.24949	0.699012	0,493789124576109	0,462433945518332	NOTCH1	-0.0314604	-0.197525	0.134605	14.2012	-0.871399	0.384411	0.655199	-6.51921	disease status	0.655199	N	N	N
393	seq.6471.53	0,00159302099110964	0,111016406282173	0,111016406282173	0.385125	CFHR4; 6471-53; FHR4	0.239677	0.966232	0,0206413742163313	-3,82735473237883	CFHR4	-0.609463	-1.76229	0.543366	13.9447	-2.43175	0.0157625	0.0883153	-3.99291	disease status	0.0883153	N	N	N
394	seq.9321.400	0,100457644747296	0,110914467696758	0,110914467696758	0.385125	NMB; 9321-400; NMB	0.211599	0.566709	0,9610677340715	0,0422324114445027	NMB	-0.186519	-0.427357	0.054319	10.1397	-3.56233	0.000443655	0.00507243	-0.751821	disease status	0.00507243	Y	N	N
395	seq.7204.1	0,111313407354873	0,109271684581658	0,111313407354873	0.385715	CEACAM21; 7204-1; CEA21	0.271613	0.857835	0,226546189221219	-1,35521178387945	CEACAM21	-0.0424362	-0.354527	0.269654	10.0728	-0.625449	0.532274	0.764206	-6.70176	disease status	0.764206	N	N	N
396	seq.15315.64	0,0564290223196201	0,112102498188254	0,112102498188254	0.386948	CUTC; 15315-64; CUTC	-0.193307	-0.668205	0,178373177098328	1,80769379121198	CUTC	0.0435967	-0.101459	0.188652	11.3655	1.38245	0.168123	0.425298	-5.9499	disease status	0.425298	N	N	N
397	seq.4707.50	0,111732745897534	0,0939141346610149	0,111732745897534	0.386948	YWHAH; 4707-50; 14-3-3 eta	-0.278701	-0.576525	0,605313084843199	-0,291346216164855	YWHAH	-0.0200318	-0.262624	0.222561	11.5101	-0.37982	0.704416	0.865015	-6.82436	disease status	0.865015	N	N	N
398	seq.5637.81	0,0424034361442704	0,112011407257725	0,112011407257725	0.386948	NTNG1; 5637-81; NTNG1	0.177112	0.830871	0,513383102943129	0,850267899147867	NTNG1	-0.141403	-0.461804	0.178997	10.8304	-2.03004	0.0434616	0.180462	-4.8653	disease status	0.180462	N	N	N
399	seq.13094.75	0,112401629379144	0,0759548483277038	0,112401629379144	0.387549	RSPO3; 13094-75; RSPO3	0.299889	0.839723	0,23526056418708	1,37658344438099	RSPO3	0.0218508	-0.211307	0.255009	10.4484	0.431073	0.666804	0.845315	-6.80371	disease status	0.845315	N	N	N
400	seq.6274.15	0,00180367043317344	0,112618607843488	0,112618607843488	0.387719	WSCD2; 6274-15; WSCD2	-0.432195	-0.56058	0,971950750052205	-0,0272666587289144	WSCD2	0.0994786	-0.0634372	0.262394	8.87625	2.80864	0.00538649	0.0395462	-3.039	disease status	0.0395462	Y	N	N
401	seq.8960.3	0,000103159557944859	0,112853345211911	0,112853345211911	0.387982	ERAP2; 8960-3; LRAP	-0.227679	-1.20838	0,167811391669589	2,88607554319436	ERAP2	0.0445048	-0.377159	0.466169	10.6455	0.485486	0.627777	0.821286	-6.77894	disease status	0.821286	N	N	N
402	seq.12774.12	0,0159287818287096	0,113826749051184	0,113826749051184	0.390184	HCN1; 12774-12; HCN1	0.277662	-0.559066	0,52407718513963	1,01116767134818	HCN1	-0.0893478	-0.405417	0.226722	9.69508	-1.30028	0.194758	0.459309	-6.05864	disease status	0.459309	N	N	N
403	seq.13435.31	0,113795190440339	0,0235728693810937	0,113795190440339	0.390184	IL20RB; 13435-31; IL-20 Rb	-0.125408	1.26972	0,703162800347115	0,558004558348403	IL20RB	0.193612	-1.07502	1.46224	10.369	0.701995	0.483366	0.730465	-6.65135	disease status	0.730465	N	N	N
404	seq.6420.4	0,0746268927443519	0,113774541755377	0,113774541755377	0.390184	SDHAF2; 6420-4; SDHF2	-0.225068	-0.545874	0,19889976309176	1,13996966127547	SDHAF2	-0.00140544	-0.288699	0.285888	8.33597	-0.0225021	0.982066	0.994256	-6.89579	disease status	0.994256	N	N	N
405	seq.15363.32	0,114488839786157	0,0905914112107129	0,114488839786157	0.391459	APOA5; 15363-32; Apo A-V	-0.183671	0.66064	0,864097507699408	-0,157031977848909	APOA5	-0.355202	-0.962148	0.251745	13.8368	-2.69191	0.00760704	0.0516328	-3.34828	disease status	0.0516328	N	N	N
406	seq.4906.35	0,00750838944174628	0,114278281166899	0,114278281166899	0.391459	F5; 4906-35; Coagulation Factor V	0.42151	0.437576	0,294965082291035	0,772828703882757	F5	-0.0791443	-0.356546	0.198258	14.1636	-1.31233	0.190668	0.454396	-6.04311	disease status	0.454396	N	N	N
407	seq.8894.80	0,11462341470513	0,0936707869685461	0,11462341470513	0.391459	HNRNPAB; 8894-80; hnRNP A/B	-0.246705	-0.58843	0,670312518093056	-0,227256406177968	HNRNPAB	0.0437548	-0.174153	0.261662	10.4059	0.923608	0.356622	0.633156	-6.47279	disease status	0.633156	N	N	N
408	seq.15635.4	0,0234846512377115	0,11516459215823	0,11516459215823	0.393324	SMOC2; 15635-4; SMOC2	-0.279503	0.582345	0,0229040573955621	2,00026148142884	SMOC2	-0.0397874	-0.313425	0.233851	10.4999	-0.668814	0.50426	0.746819	-6.67391	disease status	0.746819	N	N	N
409	seq.16781.2	0,00126483817168112	0,116095483716206	0,116095483716206	0.394521	ENGASE; 16781-2; ENASE	-0.453035	-0.498219	0,00236742485319026	2,39397961819106	ENGASE	0.269718	-0.0146831	0.554119	10.0539	4.36229	1.91567e-05	0.000333776	2.20117	disease status	0.000333776	Y	N	N
410	seq.18235.16	3,99524869435826e-05	0,115771938076915	0,115771938076915	0.394521	PGP; 18235-16; PGP	-0.711739	-0.435091	0,0339105159745623	1,29653769097146	PGP	0.397399	0.129932	0.664866	12.1506	6.83428	6.81335e-11	3.42218e-09	14.2881	disease status	3.42218e-09	Y	N	N
411	seq.4249.64	0,00396076452313882	0,116130771269914	0,116130771269914	0.394521	NME2; 4249-64; NDP kinase B	-0.498196	-0.534486	0,694194646128232	-0,227655603452092	NME2	0.30719	-0.168836	0.783217	12.521	2.96833	0.00329891	0.0269955	-2.59613	disease status	0.0269955	Y	N	N
412	seq.5752.63	0,00609402574918522	0,115642341165414	0,115642341165414	0.394521	SUSD3; 5752-63; SUSD3	0.396768	-0.471828	0,479911280025984	-0,961596642040373	SUSD3	-0.0429534	-0.224295	0.138389	9.53291	-1.08951	0.277029	0.554329	-6.3075	disease status	0.554329	N	N	N
413	seq.12415.122	0,117172463261951	0,058439772989674	0,117172463261951	0.397468	EDF1; 12415-122; EDF1	-0.218866	-0.629654	0,962934993112323	-0,0363150510407253	EDF1	0.0178168	-0.150067	0.185701	12.384	0.488145	0.625895	0.819582	-6.77766	disease status	0.819582	N	N	N
414	seq.12659.13	0,0104023661599885	0,11730548049366	0,11730548049366	0.397468	OLA1; 12659-13; GTPB9	-0.499763	-0.539127	0,831947073298367	-0,101944792607192	OLA1	0.210646	-0.0906561	0.511948	10.4343	3.21579	0.00148065	0.0139323	-1.86511	disease status	0.0139323	Y	N	N
415	seq.3170.6	2,23615174020587e-06	0,117437341947008	0,117437341947008	0.397468	METAP2; 3170-6; AMPM2	-0.822818	-0.455012	0,103929049070816	0,978728464035248	METAP2	0.68968	0.318623	1.06074	12.6942	8.54956	1.49476e-15	1.57773e-13	24.7543	disease status	1.57773e-13	Y	N	N
416	seq.5632.6	0,0300251165060752	0,117616582263995	0,117616582263995	0.397468	CRTAC1; 5632-6; CRAC1	0.226014	-0.659624	0,534168205068616	-0,667395373706445	CRTAC1	-0.0821151	-0.435141	0.270911	10.9337	-1.06992	0.285734	0.563596	-6.32842	disease status	0.563596	N	N	N
417	seq.9061.3	0,117413341676647	0,040753077371191	0,117413341676647	0.397468	ARHGEF10; 9061-3; ARHGA	-0.256415	-0.710412	0,965408865493475	0,0265985683444109	ARHGEF10	-0.0109917	-0.168779	0.146795	10.3031	-0.320423	0.748928	0.891059	-6.84502	disease status	0.891059	N	N	N
418	seq.12781.2	0,0579560022307135	0,118118229677254	0,118118229677254	0.398815	TARBP2; 12781-2; TRBP2	-0.262511	-0.890333	0,230422628447453	-0,826821907669571	TARBP2	0.0341457	-0.23312	0.301411	10.2784	0.587664	0.557313	0.779618	-6.72451	disease status	0.779618	N	N	N
419	seq.8378.3	0,0754991495825917	0,118243537302777	0,118243537302777	0.398815	LDOC1; 8378-3; LDOC1	0.133621	0.931382	0,20396233994441	-1,62233530642972	LDOC1	0.0227402	-0.221268	0.266748	11.8163	0.428671	0.668549	0.845572	-6.80474	disease status	0.845572	N	N	N
420	seq.10620.21	0,0100268172741357	0,11914880037756	0,11914880037756	0.401698	MSMB; 10620-21; PSP-94	0.155409	1.17471	0,746142441108058	-0,635186125874054	MSMB	-0.247005	-0.985938	0.491929	12.7853	-1.53757	0.125477	0.354067	-5.72677	disease status	0.354067	N	N	N
421	seq.13438.115	0,0511049268593841	0,11916683700617	0,11916683700617	0.401698	CHRD; 13438-115; CHRD	0.109312	1.46093	0,564952740237863	-1,58413434165739	CHRD	0.0792125	-0.609557	0.767982	12.0677	0.529001	0.597296	0.80188	-6.75703	disease status	0.80188	N	N	N
422	seq.3890.8	0,0482415714461004	0,11978719678768	0,11978719678768	0.403407	LDHB; 3890-8; LDH-H 1	-0.293718	-0.613745	0,516096484140508	0,43144152013538	LDHB	0.0356257	-0.221695	0.292946	11.6653	0.636834	0.524843	0.759173	-6.69463	disease status	0.759173	N	N	N
423	seq.8376.25	0,0368849173552014	0,119864233885758	0,119864233885758	0.403407	LHB; 8376-25; LSHB	0.138016	1.08259	0,231847675298465	2,00209022200775	LHB	0.00327808	-0.21025	0.216806	9.65226	0.0706152	0.943763	0.978311	-6.89356	disease status	0.978311	N	N	N
424	seq.14711.27	0,120174378818888	0,0983502261490943	0,120174378818888	0.403497	CST6; 14711-27; Cystatin M	0.202344	0.563857	0,610408901924493	0,448245742332164	CST6	-0.179334	-0.510432	0.151763	14.9956	-2.4914	0.013404	0.078222	-3.85058	disease status	0.078222	N	N	N
425	seq.9823.2	0,12024922715872	0,0400292654134728	0,12024922715872	0.403497	DHFR; 9823-2; DYR	-0.202191	-0.85821	0,856614547821107	0,157216723470171	DHFR	-0.00557374	-0.18459	0.173442	11.5679	-0.143214	0.886242	0.956959	-6.88585	disease status	0.956959	N	N	N
426	seq.7888.58	0,120575499162886	0,0784811166536927	0,120575499162886	0.404235	COA3; 7888-58; CCD56	-0.221675	-0.544378	0,964431835325823	0,0360098062840943	COA3	0.00690947	-0.148887	0.162706	12.7473	0.203994	0.838532	0.934511	-6.87536	disease status	0.934511	N	N	N
427	seq.12934.1	0,12139258433665	0,0328812834392652	0,12139258433665	0.407513	HERC5; 12934-1; HERC5	-0.235107	-0.904203	0,0660199675858805	-1,20683245128237	HERC5	0.0101763	-0.198879	0.219232	12.4018	0.223902	0.823025	0.929028	-6.87113	disease status	0.929028	N	N	N
428	seq.3290.50	0,0374915717851442	0,121899518464762	0,121899518464762	0.409185	CD109; 3290-50; CD109	-0.195024	-0.719424	0,00483392203934585	3,61613446000819	CD109	0.0832722	-0.180076	0.34662	10.6723	1.45448	0.147128	0.393945	-5.8492	disease status	0.393945	N	N	N
429	seq.9257.14	0,122284351730433	0,113253879311379	0,122284351730433	0.410224	TACO1; 9257-14; TACO1	-0.329583	-0.868496	0,221697045821553	-0,507714685970848	TACO1	0.121004	-0.0872719	0.32928	9.7388	2.67235	0.00805088	0.0539417	-3.39889	disease status	0.0539417	N	N	N
430	seq.5110.84	0,00477141339266429	0,122637588294033	0,122637588294033	0.410666	NRXN1; 5110-84; NRX1B	0.293471	0.680151	0,778038481583849	0,31684229362321	NRXN1	-0.0802957	-0.281242	0.12065	8.96541	-1.83799	0.067305	0.241231	-5.22876	disease status	0.241231	N	N	N
431	seq.6234.74	0,122738223487022	0,0908072255942125	0,122738223487022	0.410666	VIT; 6234-74; VITRN	0.16809	0.705187	0,168690561346829	1,49419766628816	VIT	-0.25828	-0.522447	0.00588644	11.8517	-4.49728	1.07454e-05	0.000197623	2.74998	disease status	0.000197623	Y	N	N
432	seq.8337.65	7,11225577776475e-06	0,123323362365621	0,123323362365621	0.412741	PTPRU; 8337-65; PTPRU	-0.717505	-0.43634	2,03841764238409e-05	2,82211583907432	PTPRU	0.597991	0.245606	0.950377	11.8877	7.80572	1.85136e-13	1.30513e-11	20.045	disease status	1.30513e-11	Y	N	N
433	seq.2728.62	0,000539299618227097	0,123984278474071	0,123984278474071	0.41521	TNC; 2728-62; Tenascin	-0.481659	-0.598335	0,900608756754155	-0,0901526592739926	TNC	0.154248	-0.0345011	0.342996	9.77079	3.75894	0.000214564	0.00274153	-0.0746761	disease status	0.00274153	Y	N	N
434	seq.18905.5	0,124426001532222	0,0393543673052911	0,124426001532222	0.416542	KRT16; 18905-5; Keratin-16	0.171524	0.88414	0,689961582960761	-0,498485070989789	KRT16	-0.0902227	-0.345902	0.165457	9.75795	-1.62314	0.105879	0.318249	-5.59375	disease status	0.318249	N	N	N
435	seq.14101.2	0,0042014659170997	0,125556358919782	0,125556358919782	0.416737	CNTFR; 14101-2; CNTFR alpha	0.374862	0.546409	0,892154005229356	0,109973262959956	CNTFR	-0.216092	-0.43548	0.00329656	9.62613	-4.53063	9.29455e-06	0.000175368	2.88786	disease status	0.000175368	Y	N	N
436	seq.18301.10	0,0304236438439847	0,124658379655196	0,124658379655196	0.416737	NAIF1; 18301-10; NAIF1	-0.271181	-0.709774	0,478723091315458	0,585966267182265	NAIF1	0.0853613	-0.223936	0.394658	11.8678	1.26947	0.205511	0.474639	-6.09773	disease status	0.474639	N	N	N
437	seq.19581.15	0,0649256165668823	0,125570374132696	0,125570374132696	0.416737	IGFBP5; 19581-15; IGFBP-5	0.278656	0.46093	0,898328014585288	0,0907876867878502	IGFBP5	-0.422427	-0.797732	-0.0471221	12.6919	-5.17731	4.77826e-07	1.19178e-05	5.72419	disease status	1.19178e-05	Y	N	N
438	seq.6536.54	0,0298596504018002	0,125521062994101	0,125521062994101	0.416737	PLBD2; 6536-54; LAML2	0.263082	0.574384	0,371278165798919	-0,812632374668769	PLBD2	0.0166173	-0.0631491	0.0963837	12.7686	0.958231	0.338915	0.619246	-6.44053	disease status	0.619246	N	N	N
439	seq.7923.41	0,125351598676729	0,124711396161627	0,125351598676729	0.416737	SEMA4C; 7923-41; SEM4C	0.149506	0.708711	0,649063748934671	0,553033064761003	SEMA4C	-0.00693022	-0.242607	0.228746	10.4124	-0.135259	0.892521	0.959161	-6.88695	disease status	0.959161	N	N	N
440	seq.9078.207	0,0159640644652185	0,125275003692667	0,125275003692667	0.416737	SNTB1; 9078-207; SNTB1	-0.452412	-0.438869	0,203525011630555	-0,66678241459503	SNTB1	0.0961886	-0.0894491	0.281826	12.4655	2.38335	0.0179382	0.0973502	-4.10596	disease status	0.0973502	N	N	N
441	seq.13095.51	0,00606756308944389	0,125879900122114	0,125879900122114	0.417384	REG1A; 13095-51; PSP	0.353384	0.552511	0,423287796902855	-0,705232751972612	REG1A	-0.247379	-0.71534	0.220582	13.0118	-2.43159	0.0157692	0.0883153	-3.99329	disease status	0.0883153	N	N	N
442	seq.10063.10	0,127105416883327	0,0514428467449313	0,127105416883327	0.418125	FANCL; 10063-10; FANCL	0.167141	-0.794039	0,30288108202924	-1,08854726164559	FANCL	-0.0673549	-0.2513	0.116591	9.75027	-1.68426	0.0934363	0.294314	-5.49441	disease status	0.294314	N	N	N
443	seq.10366.11	0,000432432849988814	0,126358166493684	0,126358166493684	0.418125	PDGFRA; 10366-11; PDGFRA	0.306199	0.825184	0,57849191996648	0,63146029890412	PDGFRA	0.0229533	-0.218478	0.264385	11.3609	0.437308	0.662283	0.842664	-6.80102	disease status	0.842664	N	N	N
444	seq.10425.3	0,0508921006059525	0,127092163834286	0,127092163834286	0.418125	B4GALT5; 10425-3; B4GT5	-0.296859	-0.546413	0,35168246186396	-0,645855706339704	B4GALT5	0.0202933	-0.170774	0.21136	11.2579	0.488536	0.625618	0.819492	-6.77747	disease status	0.819492	N	N	N
445	seq.12573.80	0,0325425185376326	0,126480931881478	0,126480931881478	0.418125	TRIM3; 12573-80; TRIM3	0.317245	-0.491274	0,0556757072156419	-1,63984525713046	TRIM3	0.051733	-0.0947668	0.198233	10.0558	1.62428	0.105634	0.317816	-5.59193	disease status	0.317816	N	N	N
446	seq.15394.79	0,127124461736815	0,0235383099144373	0,127124461736815	0.418125	UNC5B; 15394-79; UNC5B	0.189804	0.845192	0,0963477589176065	1,4947506934745	UNC5B	-0.062421	-0.413717	0.288875	13.5822	-0.817323	0.414558	0.678373	-6.56447	disease status	0.678373	N	N	N
447	seq.7210.25	4,10964652865869e-08	0,126592581227278	0,126592581227278	0.418125	APLP1; 7210-25; Amyloid-like protein 1	0.770605	0.501489	0,463623752960584	0,677559332880068	APLP1	-0.141836	-0.456498	0.172826	11.2002	-2.07338	0.0392096	0.168375	-4.77844	disease status	0.168375	N	N	N
448	seq.8097.77	0,00117415215142258	0,127560711124506	0,127560711124506	0.419421	LIPN; 8097-77; LIPN	0.307358	-0.725196	0,209793065357006	-1,5080216996489	LIPN	-0.18553	-0.513214	0.142154	12.4399	-2.60433	0.00978278	0.0620087	-3.57221	disease status	0.0620087	N	N	N
449	seq.5036.50	1,29050051202792e-07	0,128156590114885	0,128156590114885	0.421534	TNFAIP6; 5036-50; TSG-6	0.629812	0.582199	0,303969017049561	-0,988980259810562	TNFAIP6	-0.147382	-0.498	0.203237	10.7576	-1.9335	0.0543562	0.209389	-5.05237	disease status	0.209389	N	N	N
450	seq.2665.26	0,00195769883264735	0,128520146186385	0,128520146186385	0.422457	TNFRSF17; 2665-26; BCMA	0.33346	0.638557	0,224720151207987	-1,43509971903557	TNFRSF17	0.00339908	-0.281132	0.287931	12.479	0.05495	0.956224	0.984042	-6.89454	disease status	0.984042	N	N	N
451	seq.15492.1	0,0202693664661809	0,129000201320902	0,129000201320902	0.423038	CRIM1; 15492-1; CRIM1	0.245516	0.642898	0,752285315739773	0,318002104359599	CRIM1	-0.067599	-0.275128	0.13993	8.76794	-1.49828	0.135381	0.373054	-5.7855	disease status	0.373054	N	N	N
452	seq.9522.3	0,0748399626328724	0,128843051136625	0,128843051136625	0.423038	AIFM1; 9522-3; AIF	-0.10246	-1.13126	0,691697156629759	0,776736451474608	AIFM1	0.0771645	-0.127234	0.281563	12.5985	1.73648	0.0837682	0.277185	-5.40672	disease status	0.277185	N	N	N
453	seq.15444.45	0,129375693233711	0,0460035393044113	0,129375693233711	0.423074	SERPINB4; 15444-45; SCCA2	0.0680668	-2.13892	0,791272861725791	-0,632363273324806	SERPINB4	-0.211609	-0.944711	0.521493	10.7863	-1.32772	0.185539	0.447443	-6.02306	disease status	0.447443	N	N	N
454	seq.9401.57	0,129263287568269	0,0355373676675828	0,129263287568269	0.423074	TRABD2A; 9401-57; CB089	0.2096	0.713797	0,646430239079248	-0,389127452145827	TRABD2A	-0.23393	-0.429821	-0.0380397	13.3474	-5.49292	1.00989e-07	2.88433e-06	7.21838	disease status	2.88433e-06	Y	N	N
455	seq.4429.51	0,129656682704449	0,0796218682461727	0,129656682704449	0.423565	CHST6; 4429-51; CHST6	-0.199282	-0.792766	0,823807715284252	0,257226848695241	CHST6	-0.0653459	-0.224255	0.0935628	9.74356	-1.89148	0.0597702	0.222144	-5.13105	disease status	0.222144	N	N	N
456	seq.16899.59	0,0098526840120356	0,130377854442914	0,130377854442914	0.42535	OSBPL9; 16899-59; OSBL9	0.261387	0.678726	0,637363693766354	-0,580155745896084	OSBPL9	-0.0348708	-0.254939	0.185197	12.0481	-0.728848	0.466809	0.720413	-6.63229	disease status	0.720413	N	N	N
457	seq.4306.4	0,0020165465520878	0,130346019625615	0,130346019625615	0.42535	TKT; 4306-4; Transketolase	-0.572689	-0.478661	0,971796718930462	0,0191139706740419	TKT	0.447058	0.0901372	0.803978	13.7691	5.7614	2.55891e-08	8.29835e-07	8.54216	disease status	8.29835e-07	Y	N	N
458	seq.8864.59	0,130636365535185	0,119950243287514	0,130636365535185	0.425726	CENPW; 8864-59; CENPW	-0.215063	-0.481841	0,763339251295492	-0,237085118098014	CENPW	0.00756774	-0.187863	0.202998	11.6479	0.178116	0.858783	0.945505	-6.88027	disease status	0.945505	N	N	N
459	seq.19381.7	0,131355284132346	0,095850633573986	0,131355284132346	0.428379	RGS21; 19381-7; RGS21	-0.103555	-1.52986	0,404444406571659	-1,12000667254121	RGS21	0.119666	-0.823336	1.06267	10.6946	0.583709	0.559967	0.781135	-6.72681	disease status	0.781135	N	N	N
460	seq.10606.34	0,131682713478323	0,0437101575007051	0,131682713478323	0.429058	TOR1AIP1; 10606-34; TOIP1	0.159289	0.851935	0,157884078570081	1,57948332827814	TOR1AIP1	-0.0943609	-0.454241	0.265519	12.0366	-1.20607	0.228986	0.501866	-6.17524	disease status	0.501866	N	N	N
461	seq.11102.22	0,131924581450132	0,124808661261032	0,131924581450132	0.429316	REG4; 11102-22; REG4	0.183311	0.560739	0,458929461626187	-0,644000260640335	REG4	-0.13348	-0.49761	0.23065	15.2319	-1.68615	0.0930735	0.294314	-5.49129	disease status	0.294314	N	N	N
462	seq.17683.2	0,0682166942587981	0,132208004876378	0,132208004876378	0.429779	COMMD9; 17683-2; COMD9	-0.307694	-0.477654	0,342602711087837	-0,568507715698831	COMMD9	0.0443952	-0.0703897	0.15918	10.2698	1.77902	0.0765074	0.262213	-5.33333	disease status	0.262213	N	N	N
463	seq.14153.8	0,0249717478084651	0,132459216481609	0,132459216481609	0.430084	EFNA3; 14153-8; Ephrin-A3	0.171835	0.904576	0,453615162066524	0,545816086595314	EFNA3	-0.0306969	-0.187152	0.125758	10.2477	-0.902478	0.367712	0.642028	-6.4919	disease status	0.642028	N	N	N
464	seq.15441.6	0,110233593051449	0,132822916287706	0,132822916287706	0.430941	GM2A; 15441-6; SAP3	0.152655	0.711379	0,0914398150059041	1,93558852034519	GM2A	-0.0873021	-0.378705	0.204101	10.605	-1.37806	0.169476	0.427008	-5.95588	disease status	0.427008	N	N	N
465	seq.7127.3	0,122049631102858	0,134134610702709	0,134134610702709	0.436461	APOA2; 7127-3; Apo A-II	-0.187843	0.550304	0,00170480528121616	3,12576091931785	APOA2	0.192509	-0.100866	0.485884	12.4799	3.01831	0.00281746	0.0238599	-2.45285	disease status	0.0238599	Y	N	N
466	seq.3311.27	4,01452545011464e-06	0,135030048852734	0,135030048852734	0.438999	FCGR3B; 3311-27; FCG3B	-0.562036	-0.562146	0,00157704893008062	3,34085179807228	FCGR3B	0.612134	0.199032	1.02524	12.2401	6.81594	7.58273e-11	3.7568e-09	14.1841	disease status	3.7568e-09	Y	N	N
467	seq.9837.60	0,000476335117109444	0,134996903358627	0,134996903358627	0.438999	NQO1; 9837-60; NAD(P)H dehydrogenase	-0.418009	-0.607274	0,000695025849455001	3,35247950208726	NQO1	0.530562	-0.118674	1.1798	10.7456	3.75898	0.000214557	0.00274153	-0.0746202	disease status	0.00274153	Y	N	N
468	seq.11672.17	0,0521547817042194	0,135620315329998	0,135620315329998	0.440971	KIF16B; 11672-17; KI16B	-0.278923	-0.454593	0,658283586381915	-0,344321685257435	KIF16B	-0.00106837	-0.160211	0.158075	12.8316	-0.030879	0.975392	0.99161	-6.89557	disease status	0.99161	N	N	N
469	seq.13948.50	0,0624048878751868	0,136109438073108	0,136109438073108	0.442443	GABBR2; 13948-50; GABR2	0.292395	0.689331	0,494360008676049	-0,774116507652261	GABBR2	-0.0205356	-0.343375	0.302304	10.5032	-0.292588	0.770091	0.902891	-6.8535	disease status	0.902891	N	N	N
470	seq.19272.9	0,00014243652119629	0,136559196645283	0,136559196645283	0.443721	PEF1; 19272-9; PEF1	0.493629	0.524755	0,00647556839656866	-2,20965308944035	PEF1	-0.106394	-0.257131	0.0443437	13.7606	-3.24657	0.00133544	0.0128651	-1.77036	disease status	0.0128651	Y	N	N
471	seq.5677.15	0,0599011957002379	0,13687453774018	0,13687453774018	0.444334	C2orf66; 5677-15; CB066	-0.24804	-0.608752	0,0621080126386582	1,57667142214566	C2orf66	0.0778659	-0.0841645	0.239896	10.3663	2.21045	0.0280219	0.133127	-4.49213	disease status	0.133127	N	N	N
472	seq.10583.1	0,101773399765747	0,13748910681501	0,13748910681501	0.445481	TMEM108; 10583-1; TM108	0.290859	-0.745466	0,662330199800701	-0,792109038422322	TMEM108	-0.0605571	-0.424387	0.303273	9.2156	-0.765602	0.444669	0.702958	-6.60505	disease status	0.702958	N	N	N
473	seq.3350.53	0,137485549035679	0,12625905956952	0,137485549035679	0.445481	CAMK2A; 3350-53; CAMK2A	-0.22772	-0.567048	0,751004141869596	-0,21321689122302	CAMK2A	0.0497051	-0.0860703	0.185481	9.95162	1.68388	0.0935113	0.294314	-5.49505	disease status	0.294314	N	N	N
474	seq.13114.50	0,13799462431055	0,0526259712024887	0,13799462431055	0.447031	LUM; 13114-50; Lumican	-0.230014	-0.564389	0,00873601720606893	1,96768287319523	LUM	0.0686212	-0.166068	0.303311	12.7387	1.34492	0.179928	0.440103	-6.00039	disease status	0.440103	N	N	N
475	seq.12634.79	0,0778088373133682	0,138867600920611	0,138867600920611	0.450397	BCAR3; 12634-79; BCAR3	-0.213854	-0.646395	0,942310849052108	-0,10119430192913	BCAR3	0.090862	-0.126865	0.308589	10.9934	1.91957	0.0561041	0.213149	-5.07865	disease status	0.213149	N	N	N
476	seq.2645.54	0,139396031569922	0,0954768850871531	0,139396031569922	0.450742	PRKCZ; 2645-54; PKC-Z	-0.248038	-0.49303	0,688741679418911	0,246093026470017	PRKCZ	0.078519	-0.153605	0.310643	10.5139	1.55593	0.12105	0.345987	-5.69883	disease status	0.345987	N	N	N
477	seq.9316.67	0,112689506856744	0,139512332695081	0,139512332695081	0.450742	WFDC1; 9316-67; WFDC1	0.197148	0.544389	0,563191258484042	0,510883927773795	WFDC1	-0.10989	-0.42162	0.20184	13.4603	-1.6215	0.10623	0.31879	-5.59636	disease status	0.31879	N	N	N
478	seq.9579.59	0,0471168271961399	0,139284671779712	0,139284671779712	0.450742	PRRG4; 9579-59; TMG4	0.178594	0.961481	0,599135918853138	-0,94807441061583	PRRG4	-0.0253669	-0.51325	0.462516	9.16069	-0.23916	0.811187	0.922222	-6.86761	disease status	0.922222	N	N	N
479	seq.16890.37	0,140028630013247	0,0761743203640213	0,140028630013247	0.452344	ADAMTSL1; 16890-37; ATL1	0.168831	0.717333	0,767373423337098	0,269029833785229	ADAMTSL1	-0.154503	-0.426979	0.117974	12.684	-2.6082	0.00967573	0.0615982	-3.56245	disease status	0.0615982	N	N	N
480	seq.11110.4	0,0694368894774206	0,142714268865821	0,142714268865821	0.459835	TMEM119; 11110-4; TM119	-0.233148	-0.515342	0,748547167896011	0,260310221282555	TMEM119	0.0189167	-0.15315	0.190983	9.76105	0.505685	0.613544	0.812877	-6.769	disease status	0.812877	N	N	N
481	seq.12759.47	0,00303374894291359	0,142798936733259	0,142798936733259	0.459835	ILF3; 12759-47; DRBP76	-0.457107	-0.443309	0,105927933995568	0,945839104122889	ILF3	0.0664426	-0.0840989	0.216984	10.0048	2.03012	0.0434528	0.180462	-4.86514	disease status	0.180462	N	N	N
482	seq.18380.78	0,00242709701968848	0,14203265856097	0,14203265856097	0.459835	ALB; 18380-78; Albumin	0.417119	0.49182	0,230927134391586	-1,04172021029802	ALB	-0.0759698	-0.230231	0.0782912	16.4519	-2.26524	0.0243937	0.121022	-4.37276	disease status	0.121022	N	N	N
483	seq.2952.75	5,09438085654781e-05	0,142664397801889	0,142664397801889	0.459835	IGF1; 2952-75; IGF-I	0.433998	0.664417	0,459203195549877	-0,801907619105334	IGF1	-0.405596	-0.832708	0.0215157	14.3855	-4.36806	1.86946e-05	0.000327291	2.22432	disease status	0.000327291	Y	N	N
484	seq.3896.5	0,142962159901791	0,120540174095815	0,142962159901791	0.459835	PGAM1; 3896-5; Phosphoglycerate mutase 1	-0.253105	-0.408532	0,282650197452952	-0,680826725693106	PGAM1	-0.935196	-2.06481	0.194419	11.9395	-3.8081	0.000178104	0.00235414	0.0995793	disease status	0.00235414	Y	N	N
485	seq.6315.58	0,141958771876595	0,0634547107331225	0,141958771876595	0.459835	PLBD1; 6315-58; PLBL1	-0.224702	-0.564051	0,181191410439528	1,31227228753882	PLBD1	0.0465269	-0.19041	0.283464	10.2405	0.903245	0.367306	0.642028	-6.49122	disease status	0.642028	N	N	N
486	seq.7203.125	0,00107679610802692	0,143082605156001	0,143082605156001	0.459835	RFNG; 7203-125; RFNG	0.145363	1.43058	0,0173842095591885	-6,54887422513287	RFNG	-0.0560025	-0.210468	0.0984634	11.504	-1.66765	0.0966949	0.301339	-5.52176	disease status	0.301339	N	N	N
487	seq.9931.20	9,70434450926782e-06	0,143029473471178	0,143029473471178	0.459835	KRT1; 9931-20; Keratin-1	-0.72176	-0.432564	0,000200902884421061	2,19341718730287	KRT1	0.782814	0.322036	1.24359	11.3733	7.81453	1.75106e-13	1.25029e-11	20.0994	disease status	1.25029e-11	Y	N	N
488	seq.11319.106	0,102554949911541	0,143510621659243	0,143510621659243	0.460997	MRE11A; 11319-106; MRE11	-0.175966	-0.625466	0,400745093704118	-0,864428495025334	MRE11A	-0.00793161	-0.18746	0.171597	11.1618	-0.203216	0.839139	0.934758	-6.87552	disease status	0.934758	N	N	N
489	seq.16300.4	0,000662674404311663	0,144215258328235	0,144215258328235	0.463522	TREM2; 16300-4; TREM2	-0.505786	-0.444093	2,63859324651621e-06	3,35431696449049	TREM2	0.755633	0.270807	1.24046	14.1219	7.16904	9.38569e-12	5.17848e-10	16.217	disease status	5.17848e-10	Y	N	N
490	seq.5275.28	0,144792041981473	0,141277161662854	0,144792041981473	0.465418	VAV1; 5275-28; VAV	0.245922	-0.412495	0,111303143833071	-1,10241448171311	VAV1	0.143779	-0.420435	0.707992	11.4102	1.17216	0.2423	0.517849	-6.21508	disease status	0.517849	N	N	N
491	seq.19175.18	0,145535570173814	0,000434353944945013	0,145535570173814	0.468137	MARCKSL1; 19175-18; MARCKSL1	0.191924	1.48181	0,707423827764743	-0,371894704112764	MARCKSL1	-0.0322904	-0.17125	0.106669	11.57	-1.06885	0.286217	0.564299	-6.32956	disease status	0.564299	N	N	N
492	seq.3171.57	0,145799915486609	0,0875192025887269	0,145799915486609	0.468489	APP; 3171-57; amyloid precursor protein	0.200853	0.529044	0,0215655647063652	-1,78467494502499	APP	-0.0510568	-0.266083	0.163969	16.9387	-1.09218	0.275856	0.553493	-6.30462	disease status	0.553493	N	N	N
493	seq.17436.193	0,14637358960601	0,140287170820968	0,14637358960601	0.470369	CSNK1G2; 17436-193; CSNK1G2	-0.278225	-0.473152	0,0776141174273661	-0,896487725713917	CSNK1G2	0.0126811	-0.138511	0.163873	9.09081	0.385796	0.699991	0.863927	-6.82208	disease status	0.863927	N	N	N
494	seq.14614.41	0,060685965412443	0,147064742398115	0,147064742398115	0.47283	NCMAP; 14614-41; CA130	0.22052	0.542248	0,194084568758058	1,39900131426268	NCMAP	0.0939601	-0.178252	0.366172	12.6023	1.58771	0.113676	0.33249	-5.64969	disease status	0.33249	N	N	N
495	seq.11168.3	0,148315408977924	0,092325873548841	0,148315408977924	0.473421	MEGF10; 11168-3; MEG10	-0.114703	-1.0425	0,51352451440273	0,973976899844583	MEGF10	-0.010261	-0.294473	0.273951	10.3996	-0.166067	0.868245	0.949036	-6.88233	disease status	0.949036	N	N	N
496	seq.12763.69	0,00044464918813443	0,148535251923307	0,148535251923307	0.473421	ZNF334; 12763-69; ZN334	0.387747	0.595184	0,0341696466166343	-2,07855015587002	ZNF334	-0.054275	-0.193543	0.0849926	11.1507	-1.79259	0.074304	0.256715	-5.30957	disease status	0.256715	N	N	N
497	seq.13122.19	0,148368619177475	0,0158046676107352	0,148368619177475	0.473421	FLRT2; 13122-19; FLRT2	0.188897	0.827437	0,0665727577580379	1,62837275942296	FLRT2	-0.060555	-0.315321	0.194211	13.5697	-1.0933	0.275362	0.553078	-6.3034	disease status	0.553078	N	N	N
498	seq.15644.1	0,116740191702701	0,147784886518364	0,147784886518364	0.473421	BTD; 15644-1; Biotinidase	-0.271459	-0.428616	0,800241859238265	0,144199069952008	BTD	0.0581676	-0.146518	0.262853	11.6101	1.30715	0.192418	0.456811	-6.0498	disease status	0.456811	N	N	N
499	seq.4129.72	0,000427690399690568	0,148184241282091	0,148184241282091	0.473421	CFB; 4129-72; Factor B	-0.484226	-0.467499	0,342242990775079	0,79794460553514	CFB	0.120402	-0.0440334	0.284838	15.3633	3.36798	0.000882498	0.00909338	-1.38886	disease status	0.00909338	Y	N	N
500	seq.6622.90	0,148074466068119	0,137785775820479	0,148074466068119	0.473421	APLN; 6622-90; APEL	-0.220207	-0.447118	0,795551294924594	-0,195328753540075	APLN	0.0602053	-0.148647	0.269058	10.7895	1.32595	0.186122	0.447784	-6.02537	disease status	0.447784	N	N	N
501	seq.9038.12	0,000543147802698417	0,14771473422758	0,14771473422758	0.473421	JTB; 9038-12; JTB	0.439216	0.589542	0,850874463811604	0,208161465162855	JTB	-0.0115003	-0.187468	0.164468	11.4301	-0.300612	0.763972	0.899939	-6.85113	disease status	0.899939	N	N	N
502	seq.12457.10	0,149468326966659	0,0906439324156288	0,149468326966659	0.475384	ADI1; 12457-10; MTND	-0.161707	-0.655238	0,373167563820113	1,01745751679946	ADI1	-0.0113921	-0.321522	0.298738	11.176	-0.168964	0.865968	0.948325	-6.88185	disease status	0.948325	N	N	N
503	seq.18178.13	0,149704432694409	0,0477673416293966	0,149704432694409	0.475384	SARS; 18178-13; SYSC	-0.240056	-0.806093	0,448028731954778	-0,469932045840245	SARS	0.022153	-0.108863	0.153169	10.9388	0.777745	0.437489	0.698122	-6.59576	disease status	0.698122	N	N	N
504	seq.6388.21	5,68844680329565e-05	0,149191971520566	0,149191971520566	0.475384	CCDC126; 6388-21; CC126	0.487876	0.524376	0,0315326802001262	-2,48694982290035	CCDC126	-0.336167	-0.558044	-0.114289	9.69595	-6.96908	3.08737e-11	1.64126e-09	15.058	disease status	1.64126e-09	Y	N	N
505	seq.8795.48	0,149532703404132	0,0181373785292838	0,149532703404132	0.475384	TFRC; 8795-48; TR	-0.16391	0.947099	0,335941554825138	0,953683212540724	TFRC	-0.061119	-0.400291	0.278053	12.4908	-0.828882	0.407999	0.673051	-6.55504	disease status	0.673051	N	N	N
506	seq.5687.5	0,0113695714443387	0,150138402131666	0,150138402131666	0.476569	PRKCSH; 5687-5; GLU2B	0.351093	0.463353	0,418940235082404	0,66655347774186	PRKCSH	-0.0624396	-0.326147	0.201267	13.1107	-1.08911	0.277203	0.554329	-6.30793	disease status	0.554329	N	N	N
507	seq.6384.19	0,0121054921599888	0,150587065933048	0,150587065933048	0.477825	WFDC3; 6384-19; WFDC3	-0.386832	-0.493285	0,573346158278873	-0,363818941777535	WFDC3	0.10351	-0.103314	0.310334	8.4498	2.30204	0.0221937	0.113033	-4.29103	disease status	0.113033	N	N	N
508	seq.10565.19	9,51986491364567e-08	0,150888378340819	0,150888378340819	0.478181	SLITRK3; 10565-19; SLIK3	0.465958	0.781333	0,0555440144331875	-3,48339384884034	SLITRK3	-0.533826	-0.917341	-0.150311	12.0719	-6.40256	8.02847e-10	3.30347e-08	11.8925	disease status	3.30347e-08	Y	N	N
509	seq.9312.8	0,0442710149574081	0,151044121371305	0,151044121371305	0.478181	AZGP1; 9312-8; AZGP1	0.311834	0.401912	0,0845759660659135	-1,39104237444673	AZGP1	-0.348557	-0.526978	-0.170136	12.2585	-8.98582	7.96068e-17	1.01715e-14	27.624	disease status	1.01715e-14	Y	N	N
510	seq.3607.71	0,00144526597898541	0,15178251708527	0,15178251708527	0.480855	DKK3; 3607-71; DKK3	0.373715	0.544977	0,188704805226145	1,31391548245948	DKK3	-0.135732	-0.402339	0.130874	11.0895	-2.3418	0.0200141	0.10528	-4.20132	disease status	0.10528	N	N	N
511	seq.17320.19	0,000249437672678039	0,152304082315231	0,152304082315231	0.482467	AASDHPPT; 17320-19; ADPPT	-0.634968	-0.506818	0,952554574087725	0,0336523774739737	AASDHPPT	0.262212	0.0219376	0.502486	12.226	5.01971	1.01186e-06	2.33749e-05	5.00478	disease status	2.33749e-05	Y	N	N
512	seq.5843.60	0,000144006066361385	0,152500412504069	0,152500412504069	0.482486	EHMT2; 5843-60; NG36	0.388261	0.628459	0,797059704294234	-0,27469035882039	EHMT2	-0.34914	-0.69129	-0.00699035	10.3567	-4.69375	4.52219e-06	9.09811e-05	3.57387	disease status	9.09811e-05	Y	N	N
513	seq.16057.6	1,40647053839725e-06	0,152941770956805	0,152941770956805	0.483704	IGF2R; 16057-6; IGF-II receptor	-0.544073	-0.588206	0,010756997022532	3,32485592391836	IGF2R	0.100582	-0.102703	0.303866	13.172	2.27586	0.0237402	0.118587	-4.34931	disease status	0.118587	N	N	N
514	seq.12583.77	0,154142824512832	0,133666332302677	0,154142824512832	0.484876	ARAF; 12583-77; ARAF	0.370662	1.09873	0,439162923656593	-0,935139101340757	ARAF	-0.0479969	-0.412963	0.316969	10.1368	-0.604919	0.545807	0.772415	-6.7143	disease status	0.772415	N	N	N
515	seq.15509.2	0,153648863828988	0,0902458213299576	0,153648863828988	0.484876	NAGLU; 15509-2; NAG	0.122621	0.919207	0,858500554312233	-0,23269077596984	NAGLU	-0.0844852	-0.556796	0.387826	13.3115	-0.82279	0.411448	0.676123	-6.56002	disease status	0.676123	N	N	N
516	seq.18395.5	0,153534670881547	0,0569704107252304	0,153534670881547	0.484876	ADPRH; 18395-5; ADPRH	-0.203145	-0.617614	0,640746461683325	-0,344516618997922	ADPRH	0.0267206	-0.236301	0.289742	12.4128	0.467294	0.640716	0.828426	-6.78755	disease status	0.828426	N	N	N
517	seq.2647.66	0,00105898108701955	0,154039951809361	0,154039951809361	0.484876	GDI2; 2647-66; Rab GDP dissociation inhibitor beta	-0.618649	-0.460124	0,736657291403578	0,173957419108401	GDI2	0.419303	0.121278	0.717328	13.4093	6.47158	5.44913e-10	2.33447e-08	12.2684	disease status	2.33447e-08	Y	N	N
518	seq.4157.2	0,00653468006967152	0,153930990421755	0,153930990421755	0.484876	F2; 4157-2; Thrombin	0.430316	0.430292	0,133287915739773	1,02237515477669	F2	-0.0654323	-0.33368	0.202816	15.7605	-1.12199	0.262992	0.539238	-6.27197	disease status	0.539238	N	N	N
519	seq.13631.1	0,0812009890461134	0,155341317511369	0,155341317511369	0.489357	RBBP5; 13631-1; RB binding protein 5	-0.143175	-0.800832	0,27418648074781	-1,15559512918711	RBBP5	0.0484441	-0.0699126	0.166801	10.809	1.88269	0.0609575	0.225308	-5.14729	disease status	0.225308	N	N	N
520	seq.15516.12	0,029857270037362	0,155772156381039	0,155772156381039	0.489357	SAA4; 15516-12; SAA-4	-0.235842	0.573209	0,984986327462279	0,0202792105559497	SAA4	0.040355	-0.243709	0.324419	15.8663	0.653456	0.514091	0.753317	-6.68399	disease status	0.753317	N	N	N
521	seq.4569.52	0,155830161900729	0,143130899337315	0,155830161900729	0.489357	SORCS2; 4569-52; SORC2	0.0907485	0.992364	0,69978990233193	-0,811918157910334	SORCS2	-0.0849132	-0.897298	0.727472	9.97279	-0.480784	0.631111	0.823268	-6.7812	disease status	0.823268	N	N	N
522	seq.6415.90	0,155456517404821	0,0915252822048358	0,155456517404821	0.489357	CPN2; 6415-90; CPN2	-0.137722	-0.81341	0,205738858295508	1,62471783490194	CPN2	-0.0257822	-0.243533	0.191969	14.7115	-0.544615	0.586526	0.796096	-6.7487	disease status	0.796096	N	N	N
523	seq.8051.10	0,0242966560603949	0,15608587907912	0,15608587907912	0.489666	AGGF1; 8051-10; AGGF1	0.161952	0.943708	0,936563146139349	-0,135219933611904	AGGF1	-0.104396	-0.355458	0.146666	8.23684	-1.91265	0.0569888	0.21494	-5.09162	disease status	0.21494	N	N	N
524	seq.10974.20	0,157127295404296	0,0767917170550197	0,157127295404296	0.491603	SPINK7; 10974-20; ISK7	0.166231	0.658447	0,419358265412164	-0,831751691533104	SPINK7	-0.294084	-0.6364	0.0482325	10.6688	-3.95166	0.000102245	0.00145155	0.620126	disease status	0.00145155	Y	N	N
525	seq.16818.200	7,16846791154332e-07	0,157251694089835	0,157251694089835	0.491603	CDCP1; 16818-200; CDCP1	-0.694821	-0.468772	0,00301836744297777	2,37537678095135	CDCP1	0.950381	0.420712	1.48005	11.559	8.25334	1.04755e-14	9.08248e-13	22.8505	disease status	9.08248e-13	Y	N	N
526	seq.3605.77	0,157097691688359	0,0868115863066815	0,157097691688359	0.491603	MASP1; 3605-77; MASP3	-0.229179	-0.503217	0,777267139724463	0,185451149842324	MASP1	-0.00163991	-0.200001	0.196722	10.311	-0.0380271	0.969698	0.988673	-6.89532	disease status	0.988673	N	N	N
527	seq.5744.12	0,156888415112248	0,127622709033163	0,156888415112248	0.491603	MENT; 5744-12; CA056	0.164548	0.604397	0,759830087877132	-0,353440945075523	MENT	-0.212023	-0.442431	0.0183844	11.1924	-4.23273	3.29428e-05	0.000539152	1.68785	disease status	0.000539152	Y	N	N
528	seq.11179.7	0,148914664186011	0,15816437772126	0,15816437772126	0.492312	TSSK1B; 11179-7; TSSK1	0.112949	0.757535	0,832128570922257	-0,305646403713821	TSSK1B	-0.318255	-0.958799	0.322289	10.4639	-2.2854	0.0231666	0.116682	-4.32815	disease status	0.116682	N	N	N
529	seq.17752.24	0,0512840277628658	0,157958327672033	0,157958327672033	0.492312	ARG2; 17752-24; Arginase	0.203538	0.672876	0,286721221114847	-1,11316720982581	ARG2	-0.149422	-0.409738	0.110894	8.87326	-2.64029	0.00882967	0.0578257	-3.48112	disease status	0.0578257	N	N	N
530	seq.3299.29	0,0663373923862082	0,157824557874659	0,157824557874659	0.492312	CNTN5; 3299-29; Contactin-5	-0.165279	-0.692901	0,174940028160147	1,88141448798999	CNTN5	0.00273724	-0.165402	0.170876	9.23638	0.0748814	0.940372	0.977669	-6.89325	disease status	0.977669	N	N	N
531	seq.4162.54	0,088732832233588	0,158040012056901	0,158040012056901	0.492312	TF; 4162-54; Transferrin	0.280875	0.371065	0,227359575610955	-0,767034393380311	TF	-0.0826041	-0.510437	0.345229	17.8981	-0.888104	0.375379	0.648454	-6.50465	disease status	0.648454	N	N	N
532	seq.11538.216	0,1516310657098	0,15946900017898	0,15946900017898	0.497403	MLYCD; 11538-216; DCMC	-0.130303	-0.704477	0,00932333150663398	2,86379794971243	MLYCD	0.13439	-0.114198	0.382978	10.0742	2.4867	0.0135778	0.0789202	-3.86192	disease status	0.0789202	N	N	N
533	seq.12842.43	0,148669476149365	0,159771348441959	0,159771348441959	0.497403	STX10; 12842-43; STX10	0.0778462	1.22299	0,525878455040307	-1,21961606397416	STX10	-0.0281241	-0.490497	0.434249	11.9891	-0.279784	0.779885	0.906953	-6.85714	disease status	0.906953	N	N	N
534	seq.2516.57	0,0277822402715908	0,159790262991213	0,159790262991213	0.497403	CCL21; 2516-57; 6Ckine	-0.240161	0.569879	0,102695019450027	1,79610424503361	CCL21	0.308419	-0.0802119	0.69705	12.4645	3.6504	0.000321656	0.00386571	-0.452561	disease status	0.00386571	Y	N	N
535	seq.11690.47	0,118582019436425	0,160527279308113	0,160527279308113	0.499058	ANAPC7; 11690-47; APC7	0.139246	-0.994693	0,898645421273412	-0,263544508781302	ANAPC7	-0.0475869	-0.164146	0.0689719	10.3955	-1.8779	0.0616128	0.227034	-5.15611	disease status	0.227034	N	N	N
536	seq.9606.4	0,0172466053207655	0,160432402981591	0,160432402981591	0.499058	NUP210L; 9606-4; P210L	0.161925	1.15964	0,377733314130591	1,82527337072547	NUP210L	-0.206031	-0.561382	0.149321	10.1092	-2.66692	0.00817839	0.0545951	-3.41289	disease status	0.0545951	N	N	N
537	seq.5651.50	0,0422190265655992	0,161141188838042	0,161141188838042	0.500649	PSG7; 5651-50; PSG7	0.116507	1.2032	0,952164995362898	-0,155799493993172	PSG7	-0.0743636	-0.307081	0.158354	7.69058	-1.46982	0.142927	0.386807	-5.82709	disease status	0.386807	N	N	N
538	seq.8300.82	0,0174654782189332	0,161251259407946	0,161251259407946	0.500649	PEX14; 8300-82; PEX14	-0.278841	0.521286	0,0530682978578816	1,72841612733476	PEX14	0.178186	-0.490358	0.84673	9.04796	1.22597	0.221418	0.493444	-6.15133	disease status	0.493444	N	N	N
539	seq.16616.137	0,16180353435385	0,0248891326535868	0,16180353435385	0.502255	ENO3; 16616-137; ENOB	-0.0873014	-2.05628	0,0859961278424909	3,27816089792887	ENO3	0.209182	-0.0104926	0.428856	10.0284	4.38004	1.77664e-05	0.00031179	2.2726	disease status	0.00031179	Y	N	N
540	seq.4840.73	0,161978492686274	0,0233444748819668	0,161978492686274	0.502255	CSF3; 4840-73; G-CSF	0.137037	1.26009	0,158602535335255	-1,74022015328195	CSF3	-0.0496552	-0.486205	0.386894	10.1641	-0.5232	0.60132	0.804892	-6.76006	disease status	0.804892	N	N	N
541	seq.15573.110	1,67130516275629e-06	0,162469216852697	0,162469216852697	0.503612	NCAN; 15573-110; CSPG3	0.464182	0.666442	0,545411109755694	-0,755547228684888	NCAN	-0.218974	-0.572329	0.134382	11.1376	-2.85047	0.00474716	0.0359019	-2.92524	disease status	0.0359019	Y	N	N
542	seq.5918.5	0,16265376166085	0,0793191829553945	0,16265376166085	0.503612	PSME1; 5918-5; PSME1	-0.195113	-0.839467	0,448246550225736	-0,498252832808082	PSME1	0.00519807	-0.160586	0.170982	10.4217	0.144222	0.885447	0.956498	-6.8857	disease status	0.956498	N	N	N
543	seq.2212.69	4,18892308369662e-06	0,163148235095203	0,163148235095203	0.504109	PLAT; 2212-69; tPA	-0.757689	-0.384013	0,0455571670062707	1,55633695458662	PLAT	0.571349	0.122827	1.01987	12.4015	5.85941	1.53228e-08	5.31411e-07	9.03743	disease status	5.31411e-07	Y	N	N
544	seq.3807.1	0,150245124605196	0,162955990743978	0,162955990743978	0.504109	FGF23; 3807-1; FGF23	-0.18009	0.706115	0,624736765813599	0,364183344038966	FGF23	0.00405813	-0.375347	0.383463	9.65717	0.0491993	0.960802	0.984065	-6.89484	disease status	0.984065	N	N	N
545	seq.8231.122	0,163996078062675	0,0437986387251599	0,163996078062675	0.507215	FLT1; 8231-122; VEGF sR1	0.100217	1.42946	0,927753946562234	0,13901155066971	FLT1	0.00740664	-0.29791	0.312724	8.69936	0.111585	0.911246	0.966937	-6.88985	disease status	0.966937	N	N	N
546	seq.14043.12	0,0367911211361984	0,164503919080904	0,164503919080904	0.507538	EEA1; 14043-12; EEA1	-0.304474	-0.43231	0,378998102872244	0,642940662718171	EEA1	0.0546908	-0.119068	0.228449	11.5461	1.44777	0.148993	0.396751	-5.85879	disease status	0.396751	N	N	N
547	seq.15403.53	0,0139395402755897	0,16475589254894	0,16475589254894	0.507538	ID2; 15403-53; ID2	0.320897	-0.486292	0,0587345596790691	-1,61625850042929	ID2	0.134441	-0.219053	0.487935	10.7403	1.74939	0.0815083	0.27243	-5.38463	disease status	0.27243	N	N	N
548	seq.19558.10	0,00580063434498292	0,164384297001891	0,164384297001891	0.507538	LRP4; 19558-10; LRP4	0.20021	0.857488	0,41128561686	1,27733014945635	LRP4	-0.0325303	-0.27482	0.209759	11.6934	-0.617573	0.537445	0.767007	-6.70662	disease status	0.767007	N	N	N
549	seq.6227.1	0,090753370352503	0,164844544172789	0,164844544172789	0.507538	KLK10; 6227-1; kallikrein 10	0.191017	0.557524	0,695789031583956	0,360628864901392	KLK10	-0.136671	-0.517361	0.24402	10.6765	-1.65135	0.0999811	0.308152	-5.54834	disease status	0.308152	N	N	N
550	seq.5704.74	0,165395354625617	0,0869542773971116	0,165395354625617	0.509227	GZMM; 5704-74; Granzyme M	0.098143	-1.11681	0,310240535928879	-2,25888921672422	GZMM	-0.0365041	-0.136505	0.0634967	10.239	-1.67907	0.0944458	0.296359	-5.50299	disease status	0.296359	N	N	N
551	seq.10363.13	0,0901759690899958	0,167849490782818	0,167849490782818	0.50958	SMAD3; 10363-13; SMAD3	-0.254598	-0.443861	0,419544121676749	-0,568992917348472	SMAD3	0.053109	-0.221199	0.327417	12.8618	0.890561	0.374061	0.647099	-6.50249	disease status	0.647099	N	N	N
552	seq.11190.129	0,171930199547894	0,0788162751630403	0,171930199547894	0.50958	YME1L1; 11190-129; YMEL1	-0.151576	-0.744382	0,241398605613918	-1,36212187963678	YME1L1	0.0280803	-0.144984	0.201144	11.6263	0.746319	0.456208	0.713303	-6.61951	disease status	0.713303	N	N	N
553	seq.11227.31	0,0645592967075361	0,169425361956212	0,169425361956212	0.50958	TBL2; 11227-31; TBL2	-0.318386	-0.430162	0,536786375525033	-0,359411714274429	TBL2	0.0968922	-0.180142	0.373926	9.99141	1.60876	0.108989	0.323912	-5.61659	disease status	0.323912	N	N	N
554	seq.12479.50	0,167596487875322	0,103644512731157	0,167596487875322	0.50958	PRKAR1B; 12479-50; KAP1	-0.148947	-1.13952	0,335213443460902	0,84047188108195	PRKAR1B	-0.228932	-0.904192	0.446328	10.7782	-1.55945	0.120214	0.344373	-5.69343	disease status	0.344373	N	N	N
555	seq.12729.12	0,0631520382510496	0,171463458350213	0,171463458350213	0.50958	PSMG3; 12729-12; PSMG3	-0.265885	0.393413	0,368450042172159	-0,719925770145437	PSMG3	0.0357339	-0.233491	0.304959	10.1993	0.610522	0.542097	0.770359	-6.71092	disease status	0.770359	N	N	N
556	seq.14069.61	9,80817758266072e-05	0,166748255032042	0,166748255032042	0.50958	CA4; 14069-61; Carbonic Anhydrase IV	0.374285	0.664308	0,00824624562851216	-3,14776110827106	CA4	-0.0674689	-0.183592	0.0486541	10.6756	-2.67249	0.00804756	0.0539417	-3.39852	disease status	0.0539417	N	N	N
557	seq.15305.7	0,170666290360704	0,0383838302891858	0,170666290360704	0.50958	SCGN; 15305-7; Secretagogin	0.174893	0.822746	0,438966681540843	0,624420792389821	SCGN	0.0982499	-0.569365	0.765865	10.6997	0.676928	0.499107	0.742897	-6.66849	disease status	0.742897	N	N	N
558	seq.15565.102	0,168020492023205	0,0277282603271191	0,168020492023205	0.50958	MUC16; 15565-102; CA125	-0.16929	0.992261	0,499362195559945	0,777431558791932	MUC16	0.0559501	-0.347477	0.459377	7.12317	0.637928	0.524132	0.758681	-6.69394	disease status	0.758681	N	N	N
559	seq.15588.17	0,169369059916143	0,0654017012625902	0,169369059916143	0.50958	GLA; 15588-17; galactosidase, alpha	-0.131362	0.856538	0,544051748642203	0,64128309256431	GLA	0.112397	-0.163021	0.387816	11.5662	1.87715	0.061717	0.227062	-5.1575	disease status	0.227062	N	N	N
560	seq.15612.5	0,000425696584745143	0,169659340353301	0,169659340353301	0.50958	LIN7B; 15612-5; LIN7B	-0.489132	-0.516887	0,01924748653851	1,71878692613211	LIN7B	0.303624	0.0738267	0.53342	9.19296	6.0775	4.78923e-09	1.83579e-07	10.162	disease status	1.83579e-07	Y	N	N
561	seq.16872.248	0,0161471269686854	0,171378674087221	0,171378674087221	0.50958	GSTZ1; 16872-248; MAAI	-0.282907	-0.54923	0,893043915946128	0,132791945839234	GSTZ1	0.436893	-0.581655	1.45544	10.2263	1.97301	0.0496474	0.198236	-4.97687	disease status	0.198236	N	N	N
562	seq.17680.12	0,172391129473131	0,0505344175650182	0,172391129473131	0.50958	EPHB1; 17680-12; EPHB1	0.0820895	1.43763	0,150579904236174	-2,71104999723616	EPHB1	-0.0321427	-0.304101	0.239815	9.38074	-0.543647	0.587192	0.796096	-6.74923	disease status	0.796096	N	N	N
563	seq.17694.32	5,61849161543819e-05	0,169577540312722	0,169577540312722	0.50958	PSME2; 17694-32; PSME2	-0.742915	-0.416741	0,452844961361966	0,399379082780684	PSME2	0.570668	0.228137	0.9132	10.2687	7.66337	4.52908e-13	3.02617e-11	19.1719	disease status	3.02617e-11	Y	N	N
564	seq.19108.50	0,171868702754905	0,105524989963876	0,171868702754905	0.50958	MECP2; 19108-50; MECP2	0.0868152	1.17514	0,94947191602314	0,11399632723859	MECP2	0.0598182	-0.183716	0.303353	9.20863	1.12981	0.259688	0.536066	-6.26327	disease status	0.536066	N	N	N
565	seq.19258.24	0,012877532177909	0,171674850287681	0,171674850287681	0.50958	GCDH; 19258-24; GCDH	-0.284489	-0.59595	0,239121819083356	0,84736452031907	GCDH	0.18691	-0.115354	0.489173	9.48689	2.84435	0.00483623	0.0364322	-2.94199	disease status	0.0364322	Y	N	N
566	seq.19270.26	0,167646698198065	0,0913684231849572	0,167646698198065	0.50958	YARS; 19270-26; SYYC	0.192315	-0.573304	0,798966302907576	-0,207163366449239	YARS	0.219053	-0.116097	0.554204	11.544	3.0064	0.00292597	0.0245505	-2.48721	disease status	0.0245505	Y	N	N
567	seq.19367.34	0,00643954676603432	0,168599397117143	0,168599397117143	0.50958	DCI; 19367-34; D3D2	-0.393738	-0.451807	0,0155763126099502	1,62771091880609	DCI	0.695158	0.201258	1.18906	10.8133	6.47412	5.37326e-10	2.31559e-08	12.2821	disease status	2.31559e-08	Y	N	N
568	seq.2677.1	0,0523303697130395	0,171235512638753	0,171235512638753	0.50958	EGFR; 2677-1; ERBB1	-0.265291	0.449816	0,920160854458091	0,100830740335218	EGFR	-0.0776448	-0.24031	0.0850204	14.1011	-2.19557	0.0290845	0.135958	-4.52405	disease status	0.135958	N	N	N
569	seq.2974.61	0,00857555656592427	0,172255922721597	0,172255922721597	0.50958	CNTN1; 2974-61; contactin-1	0.309734	0.492648	0,980674957113321	-0,0234871654405061	CNTN1	-0.0207042	-0.263617	0.222209	15.2802	-0.392047	0.695373	0.861523	-6.81967	disease status	0.861523	N	N	N
570	seq.3049.61	2,87562075315321e-05	0,168825452515778	0,168825452515778	0.50958	PRSS1; 3049-61; Trypsin	0.566143	0.504447	0,801386904792959	-0,280121116715493	PRSS1	-0.0224735	-0.446427	0.40148	12.786	-0.243831	0.807571	0.921247	-6.86649	disease status	0.921247	N	N	N
571	seq.3710.49	0,165919438810628	0,0999070271794505	0,165919438810628	0.50958	PLG; 3710-49; Angiostatin	0.23712	0.480278	0,889341518624997	-0,0850034145871596	PLG	-0.00520364	-0.175481	0.165073	15.6361	-0.140567	0.888331	0.957767	-6.88622	disease status	0.957767	N	N	N
572	seq.4924.32	0,172231329058283	0,00966929026563182	0,172231329058283	0.50958	MMP1; 4924-32; MMP-1	0.120565	1.42939	0,660255449343317	-0,54723700864242	MMP1	-0.407329	-0.957368	0.142709	15.8716	-3.40635	0.000772355	0.00819979	-1.26569	disease status	0.00819979	Y	N	N
573	seq.5245.40	0,171724985512965	0,0339399098184214	0,171724985512965	0.50958	PRKAA2 PRKAB2 PRKAG1; 5245-40; AMPK a2b2g1	-0.242551	-0.691659	0,877895627404277	0,094908664354783	PRKAA2 PRKAB2 PRKAG1	0.0961009	-0.278261	0.470463	10.5175	1.18079	0.238862	0.515069	-6.20505	disease status	0.515069	N	N	N
574	seq.5349.69	0,166886342999015	0,0745403044199119	0,166886342999015	0.50958	DLL1; 5349-69; DLL1	0.162792	0.742832	0,762661195225341	0,360735833413624	DLL1	-0.175345	-0.484088	0.133399	10.8491	-2.61235	0.00956253	0.0612139	-3.55199	disease status	0.0612139	N	N	N
575	seq.6324.11	2,55949885664682e-06	0,172352508823865	0,172352508823865	0.50958	DNASE1L2; 6324-11; DNSL2	-0.760506	-0.406641	0,118535313980509	1,01097924927477	DNASE1L2	0.280699	0.0376389	0.52376	12.8296	5.31201	2.4813e-07	6.52393e-06	6.35353	disease status	6.52393e-06	Y	N	N
576	seq.6904.14	0,0218914540380179	0,165784792272996	0,165784792272996	0.50958	LRRTM2; 6904-14; LRRT2	0.284073	0.491078	0,65862422483478	0,323028690806438	LRRTM2	-0.139748	-0.394341	0.114844	9.49511	-2.52487	0.0122232	0.0731482	-3.76931	disease status	0.0731482	N	N	N
577	seq.6918.183	8,74986490070919e-06	0,170928092750443	0,170928092750443	0.50958	CCK; 6918-183; CCKN	0.608026	0.466004	0,932801704608728	-0,0721179022443828	CCK	0.102054	-0.119724	0.323832	10.4411	2.11662	0.0353264	0.155913	-4.69002	disease status	0.155913	N	N	N
578	seq.6994.19	0,170253278163025	0,167265312409763	0,170253278163025	0.50958	C3orf18; 6994-19; CC018	-0.180946	-0.466159	0,797727400618762	0,216605964355224	C3orf18	0.0359557	-0.0941508	0.166062	12.3394	1.27116	0.204909	0.473914	-6.09561	disease status	0.473914	N	N	N
579	seq.7625.27	0,102517701743483	0,167050000194373	0,167050000194373	0.50958	YWHAQ; 7625-27; 14-3-3 protein theta	-0.259697	-0.489419	0,852566040234302	-0,120136302801399	YWHAQ	-0.0275525	-0.176714	0.121609	11.7711	-0.849638	0.396377	0.66487	-6.53777	disease status	0.66487	N	N	N
580	seq.7751.121	0,127485363369817	0,172206414674525	0,172206414674525	0.50958	SFRP2; 7751-121; SARP-1	-0.195816	-0.470152	0,799739715640641	0,217372057723682	SFRP2	0.0291609	-0.117808	0.17613	12.1162	0.912654	0.362345	0.638269	-6.48275	disease status	0.638269	N	N	N
581	seq.7918.114	0,166981509485461	0,154846013526652	0,166981509485461	0.50958	AMY1A; 7918-114; Amylase, alpha 1A	0.195908	0.864241	0,399270198021878	0,610524783807804	AMY1A	-0.314667	-0.823555	0.194221	11.3126	-2.84424	0.00483784	0.0364322	-2.94229	disease status	0.0364322	Y	N	N
582	seq.8309.12	0,000249206293764025	0,168395791922379	0,168395791922379	0.50958	HYAL1; 8309-12; HYAL1	0.516502	0.431839	0,613677751727547	-0,401934948241011	HYAL1	-0.140224	-0.379996	0.0995467	12.0443	-2.69005	0.0076482	0.0517212	-3.35311	disease status	0.0517212	N	N	N
583	seq.8671.378	0,167685319628354	0,146648231683309	0,167685319628354	0.50958	TRAPPC5; 8671-378; TPPC5	-0.0935437	-1.12789	0,0945981063370987	-2,50804569812431	TRAPPC5	-0.0125764	-0.15114	0.125987	11.2653	-0.417481	0.676702	0.850901	-6.80944	disease status	0.850901	N	N	N
584	seq.9207.60	0,00063496794741101	0,168104326655522	0,168104326655522	0.50958	CRYZL1; 9207-60; QORL1	-0.503383	-0.413439	0,55109187931768	0,477769340462922	CRYZL1	0.246879	-0.064599	0.558357	10.7134	3.6458	0.000327148	0.00391878	-0.468337	disease status	0.00391878	Y	N	N
585	seq.9580.5	0,0234973060525507	0,169290619536271	0,169290619536271	0.50958	LAMC2; 9580-5; Laminin gamma-2	-0.214389	0.645381	0,00967844109034516	3,1930742788157	LAMC2	0.22061	-0.1676	0.608819	11.6146	2.61393	0.00951953	0.0610306	-3.54799	disease status	0.0610306	N	N	N
586	seq.9886.28	0,00311654743910566	0,172253237836902	0,172253237836902	0.50958	XRCC4; 9886-28; XRCC4	-0.401265	-0.439575	0,459265118169172	0,643553623928392	XRCC4	0.176724	0.00396322	0.349486	9.47085	4.70523	4.29417e-06	8.68735e-05	3.62317	disease status	8.68735e-05	Y	N	N
587	seq.14048.7	1,02878497530226e-05	0,173536963973886	0,173536963973886	0.510009	IL1RAP; 14048-7; IL-1 R AcP	0.454697	0.599541	0,0159387812837019	-2,92703077494306	IL1RAP	-0.353945	-0.752509	0.0446192	11.6011	-4.08483	6.0239e-05	0.000924811	1.11804	disease status	0.000924811	Y	N	N
588	seq.16807.35	0,0351520992285585	0,17306159668157	0,17306159668157	0.510009	TNNT3; 16807-35; TNNT3	-0.398673	-0.416005	0,229232305015384	-0,663844893332795	TNNT3	0.0158258	-0.190979	0.22263	12.4612	0.351993	0.725154	0.87604	-6.83447	disease status	0.87604	N	N	N
589	seq.2900.53	0,139348348134255	0,17357038652599	0,17357038652599	0.510009	CCL14; 2900-53; HCC-1	0.165356	0.540365	0,253427645947774	-1,22390364303954	CCL14	-0.396789	-0.880986	0.0874078	13.7053	-3.76942	0.000206267	0.00265426	-0.0377774	disease status	0.00265426	Y	N	N
590	seq.5111.15	0,173619399956551	0,0985588238935835	0,173619399956551	0.510009	NRXN3; 5111-15; NRX3B	0.0978937	1.01734	0,0963403073708646	2,61567799694672	NRXN3	-0.0820022	-0.403392	0.239388	11.4842	-1.17363	0.241714	0.517645	-6.21338	disease status	0.517645	N	N	N
591	seq.5754.76	0,173196979153269	0,140843460161382	0,173196979153269	0.510009	INSL6; 5754-76; INSL6	0.0871945	1.05321	0,172555153647543	-2,41783736462418	INSL6	-0.0260698	-0.104672	0.0525319	9.28496	-1.52558	0.128436	0.359769	-5.74485	disease status	0.359769	N	N	N
592	seq.6416.8	0,014730510104091	0,173499272923206	0,173499272923206	0.510009	GKN2; 6416-8; GKN2	-0.181689	0.826857	0,965085111113236	0,0597897023530423	GKN2	0.0845061	-0.248963	0.417976	7.0362	1.16565	0.244919	0.521105	-6.2226	disease status	0.521105	N	N	N
593	seq.15385.116	0,068010009680206	0,175640602834327	0,175640602834327	0.510813	FABP2; 15385-116; FABP2	-0.242095	-0.520161	0,635344373497907	0,332544772200212	FABP2	0.000333636	-0.360622	0.361289	11.8097	0.00425163	0.996611	0.999481	-6.89603	disease status	0.999481	N	N	N
594	seq.16749.79	0,106839405325164	0,174205715057915	0,174205715057915	0.510813	GDF10; 16749-79; BMP-3b	-0.221355	-0.436166	0,824569060188419	-0,190586729224901	GDF10	0.0175289	-0.131606	0.166663	11.997	0.540637	0.589261	0.797105	-6.75085	disease status	0.797105	N	N	N
595	seq.17342.13	0,102490096652395	0,17459926247609	0,17459926247609	0.510813	AGR3; 17342-13; AGR3	-0.248372	0.401595	0,331993884366907	0,792936912423994	AGR3	0.451979	-0.237461	1.14142	11.6133	3.01549	0.00284279	0.0240186	-2.46099	disease status	0.0240186	Y	N	N
596	seq.18458.4	0,000341409604885819	0,174914212864749	0,174914212864749	0.510813	PTGES2; 18458-4; PGES2	-0.307302	-0.77729	0,819063434174772	-0,282848669850191	PTGES2	0.0672942	-0.0645312	0.19912	11.1796	2.34806	0.0196878	0.104384	-4.18704	disease status	0.104384	N	N	N
597	seq.19132.1	0,0964369680656262	0,175388791636761	0,175388791636761	0.510813	MRPL2; 19132-1; RM02	0.105132	0.98808	0,205199125742413	2,21431706771038	MRPL2	-0.020523	-0.215154	0.174108	10.6209	-0.485021	0.628106	0.821421	-6.77917	disease status	0.821421	N	N	N
598	seq.19170.25	0,152928012464952	0,175838419965789	0,175838419965789	0.510813	POLE3; 19170-25; DPOE3	0.115651	-0.740966	0,907579842597372	-0,175906151461498	POLE3	-0.00393962	-0.0919457	0.0840664	10.8641	-0.205908	0.837038	0.934351	-6.87497	disease status	0.934351	N	N	N
599	seq.19207.119	0,000701393130269811	0,173988934490966	0,173988934490966	0.510813	ADK; 19207-119; ADK	-0.603968	-0.378634	0,475915934155473	0,398136391552674	ADK	0.489883	0.0987614	0.881004	10.5008	5.76125	2.56092e-08	8.29835e-07	8.5414	disease status	8.29835e-07	Y	N	N
600	seq.3314.74	0,00745226293902842	0,175864535869192	0,175864535869192	0.510813	GFRA1; 3314-74; GFRa-1	-0.261654	-0.677612	0,442336522772753	0,886050747381306	GFRA1	0.152871	-0.0177952	0.323538	9.85093	4.1201	5.2233e-05	0.000821627	1.25248	disease status	0.000821627	Y	N	N
601	seq.6580.29	0,0250368155114056	0,175282152542151	0,175282152542151	0.510813	PZP; 6580-29; Pregnancy zone protein	0.0761398	1.72933	0,00444144883633763	-9,7610519564937	PZP	-0.676443	-2.24487	0.891989	12.5217	-1.98382	0.0484212	0.195483	-4.95596	disease status	0.195483	N	N	N
602	seq.7253.6	0,155542365301092	0,175275207817148	0,175275207817148	0.510813	QKI; 7253-6; QKI	0.113777	0.764612	0,416388269758145	-1,16230484851309	QKI	-0.045753	-0.214802	0.123296	7.97539	-1.2449	0.214386	0.484067	-6.12822	disease status	0.484067	N	N	N
603	seq.8358.30	0,0101573134140416	0,175482427185847	0,175482427185847	0.510813	PRDX3; 8358-30; Peroxiredoxin-3	-0.42664	-0.409621	0,556786993113676	0,345982612369879	PRDX3	0.303934	-0.0658927	0.673761	11.5582	3.78022	0.000198003	0.00256137	0.000468382	disease status	0.00256137	Y	N	N
604	seq.10613.33	0,0975425542356382	0,177223867430843	0,177223867430843	0.513083	CASC4; 10613-33; CASC4	-0.239537	0.430728	0,596092266236851	0,387054658289123	CASC4	0.0834471	-0.16054	0.327434	11.8055	1.57318	0.117	0.339407	-5.67227	disease status	0.339407	N	N	N
605	seq.11196.31	0,128502058851168	0,176946305547162	0,176946305547162	0.513083	COL6A3; 11196-31; Collagen alpha-3(VI)	-0.209283	0.432345	0,0214986119455329	1,81535047400281	COL6A3	-0.010802	-0.293307	0.271703	11.9757	-0.17588	0.860537	0.946574	-6.88067	disease status	0.946574	N	N	N
606	seq.15398.2	0,000132386979411234	0,178174981190768	0,178174981190768	0.513083	GFER; 15398-2; HERV1	-0.514953	-0.459329	0,00320446263297981	2,66519854534431	GFER	0.673227	0.257695	1.08876	11.1576	7.45235	1.67614e-12	1.01728e-10	17.8956	disease status	1.01728e-10	Y	N	N
607	seq.15620.4	0,00295223839384421	0,178455845333302	0,178455845333302	0.513083	NLGN1; 15620-4; NLGN1	0.330634	0.541598	0,0703324298458776	1,68950182710181	NLGN1	-0.0426708	-0.229188	0.143847	11.1048	-1.05231	0.293723	0.574106	-6.34691	disease status	0.574106	N	N	N
608	seq.19329.31	0,177622733697479	0,0878477603893447	0,177622733697479	0.513083	HIPK3; 19329-31; HIPK3	0.112918	0.917046	0,255917814401689	-1,74003534343031	HIPK3	-0.0452453	-0.137829	0.0473384	11.0291	-2.24786	0.0254978	0.124715	-4.41094	disease status	0.124715	N	N	N
609	seq.19523.215	0,0507166005860191	0,178456345916344	0,178456345916344	0.513083	PARK7; 19523-215; PARK7	-0.357247	-0.459566	0,974054683899109	-0,0171317595077612	PARK7	0.146712	-0.225857	0.519281	12.6856	1.81132	0.0713475	0.25006	-5.27647	disease status	0.25006	N	N	N
610	seq.2602.2	0,00843335788123733	0,176811887190625	0,176811887190625	0.513083	ANGPT2; 2602-2; Angiopoietin-2	-0.324967	0.495213	0,0492270423432346	1,58717379158115	ANGPT2	-0.0377108	-0.452687	0.377265	13.5191	-0.418003	0.67632	0.850901	-6.80922	disease status	0.850901	N	N	N
611	seq.2631.50	0,177979491808893	0,0636255643335416	0,177979491808893	0.513083	IL10RB; 2631-50; IL-10 Rb	-0.130288	-1.00902	0,400003994158821	0,929830945973216	IL10RB	-0.0183852	-0.177187	0.140416	10.8962	-0.532529	0.594854	0.801039	-6.75517	disease status	0.801039	N	N	N
612	seq.5335.73	0,0695670731198336	0,178608477165644	0,178608477165644	0.513083	ANXA6; 5335-73; annexin VI	0.25445	0.407373	0,661926242848875	-0,381466592814719	ANXA6	-0.123506	-0.385214	0.138202	13.8705	-2.17071	0.0309384	0.14225	-4.57695	disease status	0.14225	N	N	N
613	seq.9348.1	0,178214478769838	0,172215574992845	0,178214478769838	0.513083	C1RL; 9348-1; C1RL1	0.170278	-0.506361	0,272823179442823	-1,24283550759699	C1RL	-0.0825805	-0.355453	0.190292	9.36166	-1.39205	0.165203	0.420397	-5.93678	disease status	0.420397	N	N	N
614	seq.9369.174	0,0163697972409683	0,178320849613379	0,178320849613379	0.513083	LRRC4C; 9369-174; NGL1	-0.313309	-0.710398	0,898614963695973	0,0931622818192198	LRRC4C	0.194805	-0.0164729	0.406083	9.98536	4.24111	3.18194e-05	0.000523117	1.72066	disease status	0.000523117	Y	N	N
615	seq.9826.135	0,00709394781221972	0,17698068463809	0,17698068463809	0.513083	FHIT; 9826-135; Fragile histidine triad protein	-0.4019	-0.636376	0,538632212605984	0,396326723836945	FHIT	-0.0650376	-0.449508	0.319433	9.30375	-0.778104	0.437278	0.698122	-6.59549	disease status	0.698122	N	N	N
616	seq.7788.1	0,114892245807817	0,179003868834799	0,179003868834799	0.514022	ATP5J; 7788-1; CF6	-0.230277	-0.469084	0,170261481810826	0,926392334645881	ATP5J	0.169804	-0.416543	0.75615	10.7805	1.33208	0.184105	0.446054	-6.01735	disease status	0.446054	N	N	N
617	seq.13384.110	0,000238143622683452	0,179517071542748	0,179517071542748	0.514591	FH; 13384-110; FUMH	-0.564178	-0.406959	0,35116878193381	0,598019080662154	FH	0.25729	-0.211884	0.726465	9.88666	2.52247	0.0123046	0.0735734	-3.77517	disease status	0.0735734	N	N	N
618	seq.15603.20	0,0375507394342528	0,179688704645993	0,179688704645993	0.514591	ITGA2; 15603-20; Integrin alpha-2	0.157466	0.84956	0,625313979975242	-0,720265685053322	ITGA2	-0.0207817	-0.58921	0.547647	8.95205	-0.168167	0.866594	0.948618	-6.88199	disease status	0.948618	N	N	N
619	seq.5584.21	0,179567209000662	0,0243667957384572	0,179567209000662	0.514591	TCN2; 5584-21; Holo-TC II	0.149637	0.968727	0,143293067762874	-1,63455306636904	TCN2	0.0666359	-0.233541	0.366813	13.0142	1.0211	0.308242	0.589994	-6.37893	disease status	0.589994	N	N	N
620	seq.2835.1	0,180361790383308	0,158385892247564	0,180361790383308	0.516081	XRCC6; 2835-1; Ku70	-0.204396	-0.418949	0,643912738230374	-0,322731714909449	XRCC6	0.0216885	-0.365749	0.409126	8.68021	0.257493	0.79702	0.915846	-6.86309	disease status	0.915846	N	N	N
621	seq.9188.119	0,180393363823696	0,139634695870349	0,180393363823696	0.516081	CXCL9; 9188-119; MIG	0.144772	0.60959	0,330878482758794	-1,14496826513057	CXCL9	-0.0701733	-0.464054	0.323707	9.12849	-0.81949	0.413324	0.677219	-6.56271	disease status	0.677219	N	N	N
622	seq.12355.223	0,0785068563903765	0,180794412236948	0,180794412236948	0.517044	MRRF; 12355-223; RRFM	-0.131543	-0.786082	0,727147665942493	0,549760975706815	MRRF	0.00690763	-0.127147	0.140962	11.8638	0.237016	0.812848	0.922688	-6.86812	disease status	0.922688	N	N	N
623	seq.10721.76	4,93527030467292e-07	0,182697502253217	0,182697502253217	0.518869	HSPA1A; 10721-76; HSP 70	-0.881929	-0.357048	0,0518956199791084	1,27408947004856	HSPA1A	0.487223	0.180687	0.79376	13.2894	7.31109	3.97649e-12	2.29847e-10	17.0536	disease status	2.29847e-10	Y	N	N
624	seq.11614.29	0,173130207995548	0,183242103375865	0,183242103375865	0.518869	ERH; 11614-29; ERH	-0.220551	-0.36467	0,279184999477275	0,708760414855743	ERH	0.356853	0.0691796	0.644526	12.2416	5.70593	3.41161e-08	1.07098e-06	8.26458	disease status	1.07098e-06	Y	N	N
625	seq.12698.72	0,18215410069555	0,0905993283211918	0,18215410069555	0.518869	KPNA4; 12698-72; IMA4	-0.117906	-1.01009	0,162563385475282	-1,73479488182142	KPNA4	-0.000119898	-0.0952242	0.0949844	10.8027	-0.00579887	0.995378	0.999481	-6.89602	disease status	0.999481	N	N	N
626	seq.12845.18	0,0458932225851934	0,18296478569612	0,18296478569612	0.518869	SNX17; 12845-18; SNX17	-0.312357	-0.374877	0,64142762912084	0,313172128928122	SNX17	0.0389998	-0.150382	0.228382	12.9045	0.947226	0.344481	0.623782	-6.45091	disease status	0.623782	N	N	N
627	seq.12923.51	0,182629848302033	0,161281615831703	0,182629848302033	0.518869	KRT17; 12923-51; Keratin 17	0.180241	0.443621	0,258130659687495	-0,977377829183816	KRT17	-0.243701	-0.555091	0.0676896	11.7896	-3.59988	0.000387102	0.00451805	-0.625022	disease status	0.00451805	Y	N	N
628	seq.13666.222	0,0536994975651984	0,182686371449806	0,182686371449806	0.518869	CA10; 13666-222; Carbonic Anhydrase X	0.189495	0.607096	0,340050551505491	1,13313355779207	CA10	-0.0291747	-0.277521	0.219171	11.2212	-0.540364	0.58945	0.797105	-6.75099	disease status	0.797105	N	N	N
629	seq.19568.17	0,00870149337455972	0,181658223419176	0,181658223419176	0.518869	IL15; 19568-17; IL-15	-0.411793	-0.436386	0,403231665046645	0,537040754533542	IL15	0.0838949	-0.198826	0.366616	10.3273	1.36494	0.173557	0.431256	-5.97362	disease status	0.431256	N	N	N
630	seq.2844.53	0,00312966122152116	0,183020110096169	0,183020110096169	0.518869	TIE1; 2844-53; sTie-1	-0.397461	-0.460077	0,0011401745453358	2,65817517487983	TIE1	0.137898	-0.149333	0.425129	13.1981	2.20832	0.0281727	0.133495	-4.49673	disease status	0.133495	N	N	N
631	seq.5011.11	0,181964098734661	0,0720795102113618	0,181964098734661	0.518869	NAMPT; 5011-11; PBEF	-0.238194	-0.479358	0,851793117860393	0,135325108072235	NAMPT	0.226939	-0.0385817	0.49246	11.2281	3.9314	0.000110683	0.00155444	0.545631	disease status	0.00155444	Y	N	N
632	seq.5030.52	0,00109222151367982	0,183124862184822	0,183124862184822	0.518869	SIRT2; 5030-52; SIRT2	0.331123	0.647346	0,98678020547807	0,0159855045008791	SIRT2	0.0453951	-0.430428	0.521218	13.5617	0.438834	0.661179	0.841847	-6.80036	disease status	0.841847	N	N	N
633	seq.5680.54	0,172887674319391	0,182022618596401	0,182022618596401	0.518869	OBP2B; 5680-54; OBP2B	0.109927	0.712573	0,415086067340016	-1,47045430541873	OBP2B	-0.257761	-0.861369	0.345847	9.75018	-1.96426	0.0506602	0.2007	-4.99373	disease status	0.2007	N	N	N
634	seq.4328.2	0,0400911304415774	0,183622008472671	0,183622008472671	0.51972	BOC; 4328-2; BOC	0.289899	0.420807	0,0401689402277739	1,62757602736407	BOC	-0.101722	-0.419695	0.216252	11.0037	-1.4715	0.142473	0.386415	-5.82466	disease status	0.386415	N	N	N
635	seq.2838.53	0,0128560022066691	0,184862218244611	0,184862218244611	0.524188	MMP17; 2838-53; MMP-17	-0.38651	-0.404339	0,822562490196069	0,15098243933902	MMP17	0.0556402	-0.130428	0.241708	10.7486	1.37546	0.170278	0.427338	-5.95941	disease status	0.427338	N	N	N
636	seq.3457.57	0,185459477482749	0,064685799418789	0,185459477482749	0.525915	POSTN; 3457-57; Periostin	0.110095	1.00163	0,616171849055983	0,688775433741807	POSTN	-0.199155	-0.505846	0.107536	10.744	-2.98694	0.00311146	0.0258095	-2.54304	disease status	0.0258095	Y	N	N
637	seq.10075.75	0,117000023871585	0,18611528657355	0,18611528657355	0.527064	ACBD6; 10075-75; ACBD6	-0.192636	-0.50183	0,402878084937295	-0,786804052179585	ACBD6	-0.0542945	-0.238083	0.129494	7.76561	-1.35884	0.17548	0.434405	-5.98182	disease status	0.434405	N	N	N
638	seq.9409.11	0,185934755365028	0,114075754928581	0,185934755365028	0.527064	TPSAB1; 9409-11; TRYB1	0.101955	0.894222	0,116459506724739	2,32064946373494	TPSAB1	-0.0813671	-0.501237	0.338503	14.7915	-0.891395	0.373615	0.646773	-6.50175	disease status	0.646773	N	N	N
639	seq.9076.25	0,0968346030369936	0,186966069863259	0,186966069863259	0.529874	PENK; 9076-25; PENK	-0.217509	0.434477	0,032341657472124	1,90794907425994	PENK	-0.158629	-0.597085	0.279826	13.1297	-1.66416	0.0973922	0.302993	-5.52748	disease status	0.302993	N	N	N
640	seq.12707.26	0,0284712636942162	0,187704176935113	0,187704176935113	0.530189	DPYSL3; 12707-26; DPYL3	-0.429039	-0.356772	0,443435621753774	0,3999720379179	DPYSL3	0.0300843	-0.140464	0.200633	10.5803	0.811376	0.417957	0.681533	-6.56927	disease status	0.681533	N	N	N
641	seq.12838.28	0,0700266742472905	0,187422144130896	0,187422144130896	0.530189	DUSP15; 12838-28; DUS15	0.123288	1.0756	0,839227802535185	-0,451608801354383	DUSP15	0.10594	-0.262512	0.474391	8.52763	1.32256	0.187248	0.448874	-6.02981	disease status	0.448874	N	N	N
642	seq.13738.8	0,00908651092042236	0,187581325120392	0,187581325120392	0.530189	INHBA; 13738-8; Inhibin bA chain	-0.406492	-0.365635	0,00232356809007271	2,19871606416537	INHBA	0.410216	0.0542841	0.766147	10.4001	5.3013	2.61607e-07	6.85354e-06	6.30273	disease status	6.85354e-06	Y	N	N
643	seq.8838.10	0,18197783965577	0,187814268811062	0,187814268811062	0.530189	CASC4; 8838-10; CASC4	-0.161759	0.498811	0,279865947842387	0,943394170108311	CASC4	0.041432	-0.116071	0.198935	11.081	1.20998	0.227484	0.500382	-6.17057	disease status	0.500382	N	N	N
644	seq.8360.169	0,188349058152765	0,0427583323183653	0,188349058152765	0.531645	NCR1; 8360-169; NKp46	0.108082	1.40699	0,765024075959534	-0,370160334755031	NCR1	-0.107753	-0.405156	0.189649	10.7241	-1.66657	0.0969118	0.301757	-5.52354	disease status	0.301757	N	N	N
645	seq.6649.51	0,152435167942616	0,188601915853939	0,188601915853939	0.531899	NTN1; 6649-51; NET1	-0.161718	0.484257	0,112740860728901	-1,24722866444572	NTN1	-0.0432279	-0.417126	0.33067	9.16851	-0.531799	0.59536	0.801183	-6.75555	disease status	0.801183	N	N	N
646	seq.8367.142	0,00641659607579456	0,189016615696256	0,189016615696256	0.532842	VSIG1; 8367-142; VSIG1	0.202726	-0.7928	0,214087127209606	-2,50731828729108	VSIG1	-0.042645	-0.195368	0.110078	8.33356	-1.28438	0.200252	0.468259	-6.07893	disease status	0.468259	N	N	N
647	seq.6281.51	0,0271658771664875	0,189568233700917	0,189568233700917	0.533544	ST3GAL2; 6281-51; SIA4B	-0.360061	-0.539427	0,796615780578787	0,160571902641469	ST3GAL2	0.290949	0.0392555	0.542642	10.5943	5.31718	2.41997e-07	6.43236e-06	6.37762	disease status	6.43236e-06	Y	N	N
648	seq.8791.151	0,119090603216804	0,189381034324382	0,189381034324382	0.533544	CA5A; 8791-151; Carbonic Anhydrase VA	0.0956651	0.968363	0,499122481789375	1,46492503737891	CA5A	-0.0314656	-0.256299	0.193367	10.1629	-0.64374	0.520362	0.75672	-6.69024	disease status	0.75672	N	N	N
649	seq.10370.21	0,0187738737082592	0,191389568759543	0,191389568759543	0.533957	STAT1; 10370-21; STAT1	-0.390107	-0.403663	0,931227366943542	-0,0542155179895025	STAT1	0.206841	-0.0122164	0.425898	8.51093	4.34321	2.07626e-05	0.000360033	2.12484	disease status	0.000360033	Y	N	N
650	seq.11164.7	0,0461468996183133	0,191201326254655	0,191201326254655	0.533957	TENM2; 11164-7; TEN2	-0.31036	-0.373647	0,711523255573381	-0,253082745158548	TENM2	0.038084	-0.138927	0.215095	12.4958	0.989632	0.323355	0.604776	-6.41025	disease status	0.604776	N	N	N
651	seq.11300.32	0,191515308107842	0,0793154821561328	0,191515308107842	0.533957	SORT1; 11300-32; SORT	-0.0920688	1.29112	0,696639238375568	-0,794098314823165	SORT1	-0.0754508	-0.299573	0.148672	10.6957	-1.5485	0.122825	0.348791	-5.71017	disease status	0.348791	N	N	N
652	seq.11356.19	0,167967387438219	0,191549478058368	0,191549478058368	0.533957	DGCR14; 11356-19; DGC14	-0.130512	-0.687877	0,44601619311144	0,798170105736767	DGCR14	0.0219847	-0.136456	0.180426	10.0353	0.63824	0.523929	0.758681	-6.69374	disease status	0.758681	N	N	N
653	seq.11537.12	0,189990978995994	0,0767457887481327	0,189990978995994	0.533957	TFR2; 11537-12; TFR2	-0.130186	-0.918425	0,617382335343562	0,532014525030011	TFR2	0.000634296	-0.130832	0.132101	10.2615	0.0221926	0.982313	0.994256	-6.8958	disease status	0.994256	N	N	N
654	seq.12720.71	0,0153482054301109	0,191582406430913	0,191582406430913	0.533957	UBQLN4; 12720-71; UBQL4	-0.34449	-0.48627	0,609095512569766	0,364457915408737	UBQLN4	0.122499	-0.120304	0.365301	11.4513	2.32067	0.0211477	0.109311	-4.24917	disease status	0.109311	N	N	N
655	seq.13602.6	0,068630467887008	0,191583858603596	0,191583858603596	0.533957	NHP2L1; 13602-6; NH2L1	-0.217735	-0.482513	0,58185550045652	0,455949334088313	NHP2L1	0.133742	-0.0803716	0.347856	10.2102	2.87314	0.00442996	0.0339972	-2.86287	disease status	0.0339972	Y	N	N
656	seq.15596.7	0,0866774496434497	0,191974929523752	0,191974929523752	0.533957	HEXIM1; 15596-7; HEXI1	-0.31094	-0.593242	0,417095096793359	-0,403515414553018	HEXIM1	0.0264919	-0.134256	0.187239	10.1349	0.758053	0.449166	0.706429	-6.61076	disease status	0.706429	N	N	N
657	seq.19467.3	0,00485257259197358	0,191714355043646	0,191714355043646	0.533957	RBKS; 19467-3; RBSK	-0.396785	-0.416343	0,0277999081350809	1,84447526152023	RBKS	0.186445	0.0405898	0.3323	11.5078	5.87976	1.37557e-08	4.86323e-07	9.14163	disease status	4.86323e-07	Y	N	N
658	seq.2999.6	3,30516837568444e-05	0,191984487638102	0,191984487638102	0.533957	LSAMP; 2999-6; LSAMP	0.515692	0.457264	0,430213782646217	-0,792116725733784	LSAMP	-0.0908501	-0.308456	0.126756	10.2747	-1.92039	0.0559998	0.212863	-5.0771	disease status	0.212863	N	N	N
659	seq.4163.5	0,19140875798829	0,0623333873372659	0,19140875798829	0.533957	H2AFZ; 4163-5; Histone H2A.z	-0.163415	-0.765461	0,932122329250026	-0,0720917784431565	H2AFZ	-0.0267857	-0.186929	0.133358	10.0057	-0.769348	0.442446	0.701881	-6.6022	disease status	0.701881	N	N	N
660	seq.5351.52	0,191770665024191	0,170388762319473	0,191770665024191	0.533957	HNRNPA2B1; 5351-52; hnRNP A2/B1	-0.204432	-0.409823	0,614181782631083	-0,331218829030048	HNRNPA2B1	0.241343	-0.0584819	0.541167	11.1407	3.70257	0.000265095	0.00328348	-0.272196	disease status	0.00328348	Y	N	N
661	seq.12904.180	0,192628654276638	0,148362305912387	0,192628654276638	0.535818	CUBN; 12904-180; cubilin	-0.179993	-0.796797	0,0406225358390552	-1,29739120821944	CUBN	-0.0199471	-0.203678	0.163784	8.11239	-0.499376	0.617974	0.815467	-6.77215	disease status	0.815467	N	N	N
662	seq.15418.25	0,132286796260739	0,192917953959707	0,192917953959707	0.536207	MAPK10; 15418-25; MK10	-0.287472	-0.415371	0,0994552590119141	-0,86681657827948	MAPK10	0.16866	-0.0585624	0.395883	9.40471	3.41425	0.000751298	0.00801127	-1.24015	disease status	0.00801127	Y	N	N
663	seq.7624.19	0,0934816154705001	0,193140221964283	0,193140221964283	0.536318	ANK2; 7624-19; ANK2	0.0827703	-1.20993	0,363744416227896	-1,72676328374666	ANK2	-0.0704318	-0.237901	0.0970377	10.5098	-1.93448	0.0542352	0.209324	-5.05052	disease status	0.209324	N	N	N
664	seq.15372.43	0,0283483988162089	0,193553401579159	0,193553401579159	0.53722	BRD2; 15372-43; BRD2	-0.0965578	-1.44389	0,683562350408596	-1,07562815487992	BRD2	0.0577197	-0.10574	0.221179	9.90978	1.62422	0.105648	0.317816	-5.59203	disease status	0.317816	N	N	N
665	seq.10816.150	0,115940244879403	0,194606383633559	0,194606383633559	0.538592	PILRA; 10816-150; PILRA isoform FDF03-M14	-0.046539	1.87213	0,0282945476965716	-9,52263645276786	PILRA	-0.154615	-1.41723	1.108	11.2373	-0.56327	0.57378	0.789072	-6.73844	disease status	0.789072	N	N	N
666	seq.13992.12	0,195000300682382	0,0217071904427783	0,195000300682382	0.538592	NSF; 13992-12; NSF	-0.18312	-0.947136	0,611464228464606	-0,335615758022269	NSF	-0.0316105	-0.218031	0.15481	10.9533	-0.779953	0.436191	0.696967	-6.59406	disease status	0.696967	N	N	N
667	seq.17837.5	0,079250716275563	0,195029248514561	0,195029248514561	0.538592	CLIC2; 17837-5; CLIC2	-0.292437	0.324575	0,409214928127842	0,487971740304411	CLIC2	-0.000532654	-0.35526	0.354194	12.898	-0.00690697	0.994495	0.999481	-6.89602	disease status	0.999481	N	N	N
668	seq.17854.33	0,159271052820484	0,194166121031086	0,194166121031086	0.538592	NAA10; 17854-33; NAA10	-0.202703	-0.491591	0,469134200420017	-0,510950770758168	NAA10	0.0270838	-0.0651267	0.119294	11.3591	1.35101	0.17797	0.436984	-5.99228	disease status	0.436984	N	N	N
669	seq.4553.65	0,157802958244358	0,194441071044971	0,194441071044971	0.538592	HDGFRP2; 4553-65; HDGR2	-0.110355	-0.918954	0,712884632193146	0,47441301146022	HDGFRP2	-0.0137409	-0.220331	0.19285	9.80192	-0.305939	0.759917	0.89758	-6.84953	disease status	0.89758	N	N	N
670	seq.8933.84	0,195056240733422	0,105338462391943	0,195056240733422	0.538592	MEF2C; 8933-84; MEF2C	-0.153209	-0.660128	0,476901871071152	-0,668792664220745	MEF2C	0.00789788	-0.0853218	0.101118	10.4472	0.389703	0.697104	0.86221	-6.82058	disease status	0.86221	N	N	N
671	seq.3404.51	0,169547720396121	0,195544975066889	0,195544975066889	0.539606	TPSG1; 3404-51; TPSG1	0.15259	1.16171	0,768346501291944	-0,296321571135445	TPSG1	-0.0723722	-0.3429	0.198155	8.95894	-1.23054	0.219705	0.491083	-6.14578	disease status	0.491083	N	N	N
672	seq.6917.49	0,181531888194073	0,195697540597238	0,195697540597238	0.539606	LRRC3; 6917-49; LRRC3	0.0959568	0.801994	0,874433346028604	-0,27011426977317	LRRC3	0.0841598	-0.314637	0.482957	9.40388	0.970709	0.332675	0.612787	-6.42861	disease status	0.612787	N	N	N
673	seq.8935.22	0,00657251258025209	0,195886634860193	0,195886634860193	0.539606	ABCC6; 8935-22; MRP6	0.297778	0.507127	0,534025976571966	-0,599088915599689	ABCC6	-0.0710012	-0.224927	0.082924	10.2564	-2.12171	0.0348916	0.154196	-4.67949	disease status	0.154196	N	N	N
674	seq.12748.6	0,196695851028023	0,195546438406579	0,196695851028023	0.539735	BRDT; 12748-6; BRDT	-0.143764	-0.640596	0,833181101143687	-0,204525389714941	BRDT	0.0792436	-0.14834	0.306827	11.1578	1.60161	0.110563	0.326268	-5.62788	disease status	0.326268	N	N	N
675	seq.15636.49	0,0125484204859577	0,196526837223612	0,196526837223612	0.539735	SORCS1; 15636-49; SORC1	0.226377	0.617023	0,691665111999081	0,460088039122237	SORCS1	0.0506154	-0.272277	0.373508	9.72822	0.721043	0.471589	0.723222	-6.6379	disease status	0.723222	N	N	N
676	seq.17822.57	0,145810023503984	0,196450245812021	0,196450245812021	0.539735	RERG; 17822-57; RERG	-0.192875	-0.428624	0,762583013055824	0,24033113747359	RERG	0.0227559	-0.151846	0.197357	11.5141	0.599481	0.54942	0.774551	-6.71755	disease status	0.774551	N	N	N
677	seq.6454.38	0,196533856261398	0,123087257850664	0,196533856261398	0.539735	ARHGDIA; 6454-38; Rho-GDIa	-0.109942	-0.865894	0,931494444180608	0,113668739508755	ARHGDIA	0.0411176	-0.0726803	0.154915	11.2904	1.66197	0.0978298	0.303706	-5.53106	disease status	0.303706	N	N	N
678	seq.18422.41	0,0172556146785473	0,197299035153419	0,197299035153419	0.540617	MVD; 18422-41; ERG19	-0.33737	-0.406843	0,41445918722833	0,646587966893491	MVD	0.184711	-0.181703	0.551124	12.0191	2.31877	0.0212528	0.109702	-4.25347	disease status	0.109702	N	N	N
679	seq.19188.21	0,197262809205318	0,14491653342189	0,197262809205318	0.540617	NAP1L4; 19188-21; NAP2L	-0.234793	-0.493166	0,484689679373663	-0,375773308177367	NAP1L4	0.118996	-0.319146	0.557139	10.7034	1.24927	0.212791	0.48249	-6.12285	disease status	0.48249	N	N	N
680	seq.10085.25	0,156305427291856	0,197796697746096	0,197796697746096	0.541066	STAR; 10085-25; STAR	-0.219566	-0.384164	0,135315593229652	-0,996037496428925	STAR	-0.0410926	-0.157625	0.0754401	11.1896	-1.62198	0.106126	0.318728	-5.5956	disease status	0.318728	N	N	N
681	seq.8253.2	0,0311266787250059	0,197721835332599	0,197721835332599	0.541066	POMGNT1; 8253-2; PMGT1	0.156679	-0.87279	0,851917595506447	-0,578130525775388	POMGNT1	0.0103225	-0.1497	0.170345	8.57456	0.296711	0.766945	0.900724	-6.85229	disease status	0.900724	N	N	N
682	seq.11440.58	0,199279217454274	0,185627237746021	0,199279217454274	0.542375	SOCS3; 11440-58; SOCS-3	-0.115151	-0.67029	0,958554621870835	-0,0543428778838958	SOCS3	-0.0246037	-0.232843	0.183635	10.8904	-0.543466	0.587316	0.796096	-6.74932	disease status	0.796096	N	N	N
683	seq.11480.1	0,0184560909221913	0,198847824661464	0,198847824661464	0.542375	ALDH3A1; 11480-1; Aldehyde dehydrogenase, class 3	-0.268328	-0.519009	0,112996900060849	1,22227704745946	ALDH3A1	0.0578758	-0.110883	0.226634	8.72679	1.57747	0.11601	0.337556	-5.66562	disease status	0.337556	N	N	N
684	seq.13485.20	0,0152182141358421	0,199206945809648	0,199206945809648	0.542375	TMEM87B; 13485-20; TM87B	0.180717	0.759584	0,203108467303879	-2,1029360987759	TMEM87B	0.0112519	-0.136528	0.159032	11.194	0.35022	0.726482	0.876665	-6.83509	disease status	0.876665	N	N	N
685	seq.15304.1	4,96437275012681e-09	0,198910994636228	0,198910994636228	0.542375	REG3A; 15304-1; PAP1	0.60415	0.580342	0,492436749766557	0,865736314797856	REG3A	-0.126413	-0.637967	0.38514	13.3264	-1.13668	0.256812	0.533055	-6.25557	disease status	0.533055	N	N	N
686	seq.8398.277	0,0217175041870084	0,199149913096668	0,199149913096668	0.542375	RARRES1; 8398-277; RAR-responsive protein TIG1	0.0895689	1.45573	0,219650227769616	-3,69237929600939	RARRES1	-0.176996	-1.07892	0.724931	11.6473	-0.902668	0.367612	0.642028	-6.49173	disease status	0.642028	N	N	N
687	seq.8529.1	0,102359647425825	0,198751297094359	0,198751297094359	0.542375	TNFRSF10B; 8529-1; TRAIL R2	0.105165	0.916021	0,879622039728878	0,283704212412826	TNFRSF10B	-0.0171759	-0.495378	0.461026	8.6866	-0.165213	0.868916	0.94908	-6.88247	disease status	0.94908	N	N	N
688	seq.12434.25	0,200075181726817	0,12038537421375	0,200075181726817	0.543425	IST1; 12434-25; K0174	-0.207587	-0.532249	0,358184394852765	-0,566909741581592	IST1	0.0153498	-0.145361	0.176061	11.8608	0.439328	0.660821	0.841833	-6.80014	disease status	0.841833	N	N	N
689	seq.12514.16	0,156763586312753	0,19986979870556	0,19986979870556	0.543425	METTL1; 12514-16; METTL1	0.154778	-0.624959	0,614035462265921	0,460973385742441	METTL1	0.0914548	-0.119857	0.302767	11.0086	1.99075	0.0476479	0.193296	-4.94249	disease status	0.193296	N	N	N
690	seq.13490.1	0,0982099189200541	0,200117014111189	0,200117014111189	0.543425	MPP6; 13490-1; MPP6	-0.214545	-0.438383	0,285348694592889	0,994923337757029	MPP6	-0.00100489	-0.180673	0.178663	10.9043	-0.0257265	0.979497	0.993687	-6.89571	disease status	0.993687	N	N	N
691	seq.13614.6	0,117906868568307	0,200437917698311	0,200437917698311	0.54358	CREBBP; 13614-6; CREB-binding protein	-0.175378	-0.496755	0,856851892958087	0,152806707872781	CREBBP	0.046374	-0.179364	0.272112	12.6544	0.944931	0.345649	0.6245	-6.45306	disease status	0.6245	N	N	N
692	seq.19193.18	0,0638880445352368	0,200927366234513	0,200927366234513	0.54358	VBP1; 19193-18; PFD3	0.382071	0.283693	0,737240048356469	-0,211586177722868	VBP1	-0.0610744	-0.225751	0.103602	11.8722	-1.70592	0.0893231	0.287722	-5.45836	disease status	0.287722	N	N	N
693	seq.3206.4	0,118422261742681	0,200731585505731	0,200731585505731	0.54358	LYVE1; 3206-4; LYVE1	-0.182705	0.476087	0,020005302451653	2,08824670637909	LYVE1	-0.0607767	-0.4226	0.301046	15.793	-0.77264	0.440499	0.701383	-6.59969	disease status	0.701383	N	N	N
694	seq.3415.61	1,47452152485152e-05	0,200843970244619	0,200843970244619	0.54358	IBSP; 3415-61; BSP	0.509699	0.463455	0,735518676937617	0,44051807461385	IBSP	-0.0660151	-0.374158	0.242128	11.0667	-0.985434	0.325408	0.606435	-6.41435	disease status	0.606435	N	N	N
695	seq.16594.44	0,202938942348049	0,0930615248722123	0,202938942348049	0.545877	FAIM; 16594-44; FAIM1	-0.183779	0.536296	0,256989353723937	-0,788411947104606	FAIM	-0.0452875	-0.313196	0.222621	9.49923	-0.777549	0.437604	0.698154	-6.59591	disease status	0.698154	N	N	N
696	seq.18332.17	0,202219722160633	0,0998000777204638	0,202219722160633	0.545877	CPLX1; 18332-17; CPLX1	0.174265	0.531735	0,0208395459423994	2,21433183405742	CPLX1	-0.0624858	-0.299009	0.174037	7.9433	-1.21518	0.225497	0.497844	-6.16434	disease status	0.497844	N	N	N
697	seq.19236.24	0,00748915166063061	0,202441315642366	0,202441315642366	0.545877	SUB1; 19236-24; TCP4	-0.4307	-0.349262	0,366606839940344	0,670937464352343	SUB1	0.241239	0.0211505	0.461328	9.75299	5.04178	9.11864e-07	2.12856e-05	5.10447	disease status	2.12856e-05	Y	N	N
698	seq.3210.1	0,202455450365571	0,181451122018398	0,202455450365571	0.545877	METAP1; 3210-1; METAP1	-0.237691	-0.521632	0,018139105822073	-1,21735642877588	METAP1	-0.0573272	-0.295118	0.180464	10.1762	-1.10892	0.26858	0.545018	-6.28639	disease status	0.545018	N	N	N
699	seq.3322.52	0,17084964846597	0,202172129424818	0,202172129424818	0.545877	LRIG3; 3322-52; LRIG3	0.186429	0.410291	0,355057004142545	0,817838373966339	LRIG3	-0.00944155	-0.190945	0.172061	13.1339	-0.239271	0.811101	0.922222	-6.86759	disease status	0.922222	N	N	N
700	seq.4931.59	0,20297104903195	0,121386467542032	0,20297104903195	0.545877	F3; 4931-59; TF	0.0746129	1.22566	0,285301548693243	1,96950961361777	F3	-0.0881221	-0.527807	0.351563	10.6699	-0.921892	0.357516	0.633406	-6.47436	disease status	0.633406	N	N	N
701	seq.5488.74	0,0648210899094366	0,203034950422456	0,203034950422456	0.545877	SRC; 5488-74; SRCN1	0.326059	-0.330881	0,00125615353001998	-2,08348520334	SRC	0.202183	-0.415251	0.819618	13.5311	1.50623	0.13333	0.368974	-5.77373	disease status	0.368974	N	N	N
702	seq.6563.78	4,50309002032461e-06	0,202690830639406	0,202690830639406	0.545877	HSPA1A; 6563-78; HSP 70	-0.740893	-0.374437	0,119804502061595	1,00388217279894	HSPA1A	0.364783	0.111337	0.618229	12.0208	6.62039	2.34221e-10	1.07964e-08	13.0881	disease status	1.07964e-08	Y	N	N
703	seq.15323.112	6,75429635087572e-05	0,203327990165664	0,203327990165664	0.546285	AGO3; 15323-112; AGO3	-0.540021	-0.457794	0,075716022452875	1,29181533539862	AGO3	0.364904	0.0256219	0.704187	10.6402	4.94714	1.42158e-06	3.17588e-05	4.67931	disease status	3.17588e-05	Y	N	N
704	seq.19271.64	0,0414649963287007	0,204768811187624	0,204768811187624	0.550555	GNAI1; 19271-64; GNAI1	0.258224	0.463875	0,37358573456604	1,02994959831938	GNAI1	-0.0277657	-0.179293	0.123762	10.4662	-0.842846	0.400158	0.668506	-6.54347	disease status	0.668506	N	N	N
705	seq.3520.58	0,0988776038631341	0,204749199916055	0,204749199916055	0.550555	TGFB3; 3520-58; TGF-b3	-0.145206	-0.646116	0,250065484882881	1,43538857720536	TGFB3	0.0495294	-0.15496	0.254019	8.43802	1.11409	0.266359	0.542626	-6.28071	disease status	0.542626	N	N	N
706	seq.6414.8	0,205048810165509	0,103591095298458	0,205048810165509	0.550908	OAF; 6414-8; OAF	-0.145634	0.635792	0,0450163761509895	2,11902525229419	OAF	0.0773368	-0.137459	0.292133	13.2945	1.65612	0.0990109	0.306428	-5.5406	disease status	0.306428	N	N	N
707	seq.5103.30	0,158850301463665	0,205491929086773	0,205491929086773	0.551921	CD200R1; 5103-30; MO2R1	-0.144382	-0.535449	0,666755895694192	0,515091968880638	CD200R1	0.0116693	-0.301906	0.325245	10.6219	0.171175	0.864231	0.947434	-6.88148	disease status	0.947434	N	N	N
708	seq.6456.17	0,152521067529127	0,205980486094198	0,205980486094198	0.553118	PSG6; 6456-17; PSG6	0.076415	1.06362	0,956032108696226	-0,11603057373042	PSG6	0.00547121	-0.0984199	0.109362	10.5503	0.242234	0.808806	0.92126	-6.86688	disease status	0.92126	N	N	N
709	seq.6895.1	2,71141555992337e-06	0,206729179079518	0,206729179079518	0.555368	TFRC; 6895-1; TR	-0.564106	0.466793	0,600330634482761	0,552798072006659	TFRC	0.207662	-0.230822	0.646147	11.5745	2.17841	0.0303541	0.140435	-4.56064	disease status	0.140435	N	N	N
710	seq.14028.22	0,195331341544037	0,207912868592719	0,207912868592719	0.555512	PIK3C2A; 14028-22; P3C2A	0.148809	0.493051	0,372061869762215	0,924185993733676	PIK3C2A	0.000825965	-0.199978	0.20163	11.9209	0.0189199	0.984921	0.995169	-6.89586	disease status	0.995169	N	N	N
711	seq.18289.16	0,207922636041283	0,138858039803869	0,207922636041283	0.555512	CCL15; 18289-16; MIP-5	0.113315	0.724659	0,247491970473406	1,52453671035244	CCL15	0.0744299	-0.289563	0.438423	14.5003	0.940569	0.347876	0.626703	-6.45713	disease status	0.626703	N	N	N
712	seq.3894.15	0,015326310212564	0,20784054719083	0,20784054719083	0.555512	NAGK; 3894-15; NAGK	-0.329793	-0.430959	0,392449135160154	0,664569996514261	NAGK	0.542755	0.162605	0.922905	10.4102	6.56727	3.17174e-10	1.42591e-08	12.7937	disease status	1.42591e-08	Y	N	N
713	seq.4436.1	0,13702720092339	0,207569359615963	0,207569359615963	0.555512	ENTPD3; 4436-1; ENTP3	-0.192344	-0.447751	0,788156626219006	0,226735337597235	ENTPD3	-0.0138284	-0.182156	0.1545	11.9689	-0.377873	0.70586	0.865451	-6.82509	disease status	0.865451	N	N	N
714	seq.4862.63	0,0919275809698324	0,207490105411281	0,207490105411281	0.555512	BMPR2; 4862-63; BMP RII	-0.131051	-0.709714	0,90965465892955	-0,164254740932663	BMPR2	-0.0494386	-0.232592	0.133715	10.5842	-1.2416	0.215603	0.485098	-6.13229	disease status	0.485098	N	N	N
715	seq.4969.2	0,0417941303495166	0,207172692691168	0,207172692691168	0.555512	CA1; 4969-2; Carbonic anhydrase I	-0.38799	0.280217	0,956768450213937	0,0297764301803659	CA1	0.276311	-0.40505	0.957671	13.1954	1.86534	0.0633605	0.231026	-5.17915	disease status	0.231026	N	N	N
716	seq.4324.33	0,0467014293602044	0,208237644463063	0,208237644463063	0.556006	CST2; 4324-33; CYTT	0.217323	0.487355	0,0414123105345932	1,94891107828865	CST2	-0.25627	-0.761932	0.249392	12.9641	-2.33117	0.0205775	0.107277	-4.22544	disease status	0.107277	N	N	N
717	seq.13430.50	0,113930738296092	0,209470399707639	0,209470399707639	0.556509	SLC14A1; 13430-50; UT1	-0.233788	-0.386598	0,649100449786175	-0,356100464506935	SLC14A1	0.000601363	-0.171926	0.173129	12.3661	0.0160327	0.987222	0.995974	-6.89591	disease status	0.995974	N	N	N
718	seq.13472.35	0,048624346994717	0,209900004871263	0,209900004871263	0.556509	HDHD2; 13472-35; HDHD2	-0.36462	-0.396097	0,819994890785668	-0,122753613662752	HDHD2	0.316413	-0.046304	0.67913	10.2266	4.01257	8.04047e-05	0.00117588	0.846084	disease status	0.00117588	Y	N	N
719	seq.13745.10	0,0913471755645365	0,209139094547865	0,209139094547865	0.556509	PKD2; 13745-10; PKD2	0.0923503	1.02043	0,973356043677324	-0,0636509755272772	PKD2	-0.0214144	-0.289922	0.247094	9.12237	-0.366847	0.714058	0.868942	-6.82917	disease status	0.868942	N	N	N
720	seq.13986.6	0,000206510501859227	0,209190459342199	0,209190459342199	0.556509	LANCL1; 13986-6; LANC1	-0.686619	-0.351519	0,384784121086843	0,480993496629112	LANCL1	0.398776	0.0936818	0.70387	10.0509	6.01217	6.80754e-09	2.52226e-07	9.82179	disease status	2.52226e-07	Y	N	N
721	seq.13990.1	0,000926801382589857	0,209866732853056	0,209866732853056	0.556509	PC; 13990-1; pyruvate carboxylase	-0.527918	-0.391757	0,0433565027764949	1,25568513393103	PC	0.28654	-0.0860297	0.65911	10.2928	3.53764	0.000484968	0.00546753	-0.83453	disease status	0.00546753	Y	N	N
722	seq.3323.37	0,209034803523571	0,128580387249331	0,209034803523571	0.556509	LRP8; 3323-37; LRP8	0.128137	0.762961	0,0725731332257641	1,95444749163671	LRP8	-0.0353704	-0.427207	0.356466	11.1876	-0.415213	0.678359	0.851765	-6.81038	disease status	0.851765	N	N	N
723	seq.5069.9	0,209329561070488	0,0870693677040595	0,209329561070488	0.556509	CD55; 5069-9; DAF	0.156528	0.608174	0,42563210924036	0,657491713261158	CD55	-0.127507	-0.389271	0.134257	14.0742	-2.24056	0.0259747	0.125701	-4.42689	disease status	0.125701	N	N	N
724	seq.8931.124	0,209772165260157	0,178023049210622	0,209772165260157	0.556509	G0S2; 8931-124; G0S2	-0.167413	-0.762415	0,294231739391544	0,755614597907739	G0S2	0.0547544	-0.164085	0.273594	9.72867	1.15087	0.250936	0.527589	-6.23953	disease status	0.527589	N	N	N
725	seq.11117.2	5,04848974617508e-06	0,211740346780584	0,211740346780584	0.562381	SPATA20; 11117-2; SPT20	-0.554877	-0.522882	0,0237583020650912	1,3511818014796	SPATA20	0.289493	-0.182066	0.761051	11.3824	2.82383	0.00514596	0.038282	-2.99789	disease status	0.038282	Y	N	N
726	seq.9997.12	0,000208487792646091	0,211764833765566	0,211764833765566	0.562381	UBXN4; 9997-12; UBXN4	-0.603104	-0.379855	0,257074431043149	0,721568516908265	UBXN4	0.308491	-0.131946	0.748928	12.5547	3.22178	0.00145133	0.0137451	-1.84675	disease status	0.0137451	Y	N	N
727	seq.15483.377	1,96841253108667e-06	0,212406623354743	0,212406623354743	0.562967	AGRN; 15483-377; Agrin	-0.591253	-0.464049	0,0574819510499	1,8590567144038	AGRN	0.459949	0.176627	0.743271	12.1191	7.46734	1.52846e-12	9.35445e-11	17.9856	disease status	9.35445e-11	Y	N	N
728	seq.18417.3	0,038698441915035	0,212495353438488	0,212495353438488	0.562967	AS3MT; 18417-3; AS3MT	-0.249555	-0.439665	0,0214987350714761	2,34680968829981	AS3MT	0.204896	-0.03734	0.447132	9.05632	3.89071	0.000129658	0.00177834	0.397093	disease status	0.00177834	Y	N	N
729	seq.9060.27	0,212161203171467	0,14615399703603	0,212161203171467	0.562967	IGSF9B; 9060-27; TUTLB	0.155373	-0.502006	0,256117427283828	-1,17583441141407	IGSF9B	-0.00759037	-0.160672	0.145491	11.2163	-0.228071	0.819786	0.926953	-6.87019	disease status	0.926953	N	N	N
730	seq.13942.140	0,206220509533118	0,212748104186855	0,212748104186855	0.5632	SPSB1; 13942-140; SPSB1	-0.192683	-0.35428	0,7242374939273	-0,257482241523797	SPSB1	0.0690269	-0.125613	0.263667	11.4702	1.63123	0.104159	0.315815	-5.5808	disease status	0.315815	N	N	N
731	seq.8326.63	0,213012303652847	0,162607230472584	0,213012303652847	0.563478	SIGIRR; 8326-63; SIGIRR	0.0852726	0.891503	0,818011870629919	-0,460117763860584	SIGIRR	-0.0878564	-0.449326	0.273613	10.7021	-1.11799	0.264694	0.541508	-6.2764	disease status	0.541508	N	N	N
732	seq.5762.35	0,213816179056423	0,11403751162685	0,213816179056423	0.5659	SPAG11B; 5762-35; Sperm-associated antigen 11	0.0516515	-1.75271	0,619649164195056	1,60553739108698	SPAG11B	-0.0742269	-0.383424	0.23497	9.50314	-1.10424	0.270601	0.546682	-6.29152	disease status	0.546682	N	N	N
733	seq.10603.1	0,0989316606306707	0,21479045748398	0,21479045748398	0.566214	HTN3; 10603-1; HIS3	0.364939	0.252385	0,115238222406829	0,741817613598001	HTN3	0.107379	-0.397974	0.612731	10.2582	0.977374	0.329373	0.610074	-6.42218	disease status	0.610074	N	N	N
734	seq.13027.20	0,215060261836598	0,0585496992360558	0,215060261836598	0.566214	CBX7; 13027-20; CBX7	-0.15529	-1.63207	0,172004017375085	-0,991017481962156	CBX7	-0.0189429	-0.315218	0.277333	10.1129	-0.294094	0.768941	0.902094	-6.85306	disease status	0.902094	N	N	N
735	seq.17813.21	0,000539926805672839	0,214825251010481	0,214825251010481	0.566214	BPHL; 17813-21; BPHL	-0.38973	-0.534762	0,0138368456754157	2,19939002297189	BPHL	0.05277	-0.144306	0.249846	9.96996	1.23164	0.219295	0.490819	-6.14445	disease status	0.490819	N	N	N
736	seq.2695.25	0,0589819161865216	0,214196509941687	0,214196509941687	0.566214	PECAM1; 2695-25; PECAM-1	-0.283745	-0.497331	0,251843494513196	0,71348527956797	PECAM1	0.016093	-0.119245	0.151431	10.9487	0.54695	0.584924	0.794628	-6.74744	disease status	0.794628	N	N	N
737	seq.4834.61	0,214901380875767	0,0603046976694053	0,214901380875767	0.566214	EPHA2; 4834-61; Epithelial cell kinase	0.146632	0.719917	0,673417640716508	0,345478712107276	EPHA2	-0.0816105	-0.331969	0.168748	11.0273	-1.49941	0.135088	0.372614	-5.78382	disease status	0.372614	N	N	N
738	seq.9267.2	0,214747569367342	0,0317423275390883	0,214747569367342	0.566214	CPA4; 9267-2; CBPA4	0.0474483	2.54447	0,484018482100722	2,63323428382968	CPA4	0.583931	-0.633893	1.80175	13.551	2.20553	0.0283702	0.134082	-4.50272	disease status	0.134082	N	N	N
739	seq.11287.14	1,16084981610943e-05	0,216017789255466	0,216017789255466	0.567965	CYB5A; 11287-14; Cytochrome b5	-0.699746	-0.355593	0,0026759789459195	2,00662835131909	CYB5A	0.553404	-0.0622747	1.16908	10.9707	4.13451	4.92766e-05	0.000781877	1.30748	disease status	0.000781877	Y	N	N
740	seq.11334.7	0,216665239101538	0,093428664930321	0,216665239101538	0.567965	LILRB3; 11334-7; LIRB3	-0.15499	-0.63202	0,62789312055769	0,390224600770622	LILRB3	0.0443259	-0.139383	0.228035	10.9301	1.10983	0.268187	0.545018	-6.28539	disease status	0.545018	N	N	N
741	seq.15432.1	0,216622978371656	0,146572129011388	0,216622978371656	0.567965	OTOR; 15432-1; Otoraplin	0.0827012	1.36303	0,629922803169609	-1,30192133432519	OTOR	0.058708	-0.374284	0.4917	10.8963	0.623668	0.533441	0.764942	-6.70286	disease status	0.764942	N	N	N
742	seq.17746.77	0,00145115479643371	0,216606427330186	0,216606427330186	0.567965	FIS1; 17746-77; FIS1	-0.513438	-0.374046	0,526570833653211	0,397926338145236	FIS1	0.0759273	-0.11281	0.264665	10.9657	1.85042	0.0654873	0.236814	-5.2063	disease status	0.236814	N	N	N
743	seq.5007.1	0,0450208843646431	0,216552385469822	0,216552385469822	0.567965	MAPK14; 5007-1; MAPK14	-0.407478	-0.384168	0,671451912119653	-0,20024418988062	MAPK14	0.172741	0.0109391	0.334542	10.6844	4.91069	1.68319e-06	3.67026e-05	4.51766	disease status	3.67026e-05	Y	N	N
744	seq.9053.16	0,216033941756555	0,109353224342642	0,216033941756555	0.567965	CRIP2; 9053-16; CRIP2	0.124938	0.893042	0,195471414999491	1,89441010068094	CRIP2	-0.144877	-0.538252	0.248499	11.1465	-1.69405	0.091559	0.291699	-5.47817	disease status	0.291699	N	N	N
745	seq.15434.5	0,176486068018048	0,216978416772918	0,216978416772918	0.568292	PNOC; 15434-5; PNOC	-0.121152	-0.587759	0,786438759309371	0,318461635988498	PNOC	0.0236857	-0.206587	0.253958	10.1104	0.473128	0.636554	0.826638	-6.78483	disease status	0.826638	N	N	N
746	seq.6223.5	0,0175333420048708	0,217227782152042	0,217227782152042	0.568292	GUCA2B; 6223-5; GUC2B	0.18373	0.709063	0,489302808182194	1,10480500033786	GUCA2B	-0.323437	-0.882252	0.235379	10.3784	-2.6623	0.00828818	0.0551	-3.42477	disease status	0.0551	N	N	N
747	seq.9511.61	0,217414790174817	0,17744494076486	0,217414790174817	0.568292	NXPH2; 9511-61; NXPH2	0.129683	0.560527	0,961979429820552	0,0511435514071686	NXPH2	-0.314518	-0.869539	0.240503	9.99846	-2.60659	0.00972029	0.0617739	-3.56652	disease status	0.0617739	N	N	N
748	seq.9742.59	0,0887927496134886	0,217521267259449	0,217521267259449	0.568292	DDX39B; 9742-59; BAT1	-0.271738	-0.337307	0,911807828063863	-0,0795586249670242	DDX39B	0.504923	0.112859	0.896987	12.5032	5.92385	1.0901e-08	3.94985e-07	9.36649	disease status	3.94985e-07	Y	N	N
749	seq.9937.7	0,218461913455841	0,166174379962905	0,218461913455841	0.571235	GJA1; 9937-7; CXA1	0.113121	-0.71074	0,139485020200372	-2,28912939291551	GJA1	-0.0315898	-0.154734	0.0915549	11.0261	-1.17994	0.239196	0.515069	-6.20604	disease status	0.515069	N	N	N
750	seq.11549.6	4,83632288175797e-05	0,21923062734514	0,21923062734514	0.573087	ISL1; 11549-6; ISL1	0.304146	0.791507	0,221152724958144	-1,83193849117476	ISL1	0.00261462	-0.269303	0.274532	10.883	0.044229	0.964759	0.985599	-6.89507	disease status	0.985599	N	N	N
751	seq.3066.12	0,0241234229654703	0,219913825784047	0,219913825784047	0.573087	LGALS3; 3066-12; Galectin-3	0.32906	0.376919	0,215701986489544	-0,917551038925222	LGALS3	-0.105282	-0.317967	0.107403	13.0688	-2.27693	0.0236756	0.118427	-4.34695	disease status	0.118427	N	N	N
752	seq.5358.3	0,000715525399151392	0,219632473622444	0,219632473622444	0.573087	OMD; 5358-3; OMD	0.425233	0.418099	0,027162189486333	2,44265567689319	OMD	-0.0149726	-0.486954	0.457009	13.1808	-0.145918	0.88411	0.955594	-6.88546	disease status	0.955594	N	N	N
753	seq.5456.59	0,0161877531967274	0,220092277513391	0,220092277513391	0.573087	CNDP1; 5456-59; CNDP1	-0.23965	-0.553677	0,0705210779866143	-2,42983889958824	CNDP1	-0.166482	-0.663275	0.33031	12.9747	-1.54145	0.124532	0.352357	-5.7209	disease status	0.352357	N	N	N
754	seq.6441.62	0,220027967382175	0,130805700033616	0,220027967382175	0.573087	ADAMTS6; 6441-62; ATS6	-0.134248	-0.608429	0,856593549924611	0,179538206337532	ADAMTS6	0.13204	-0.0848952	0.348975	11.1233	2.79969	0.00553343	0.0401394	-3.06319	disease status	0.0401394	Y	N	N
755	seq.8839.4	0,219527042846557	0,0750307269458691	0,219527042846557	0.573087	MTX2; 8839-4; Metaxin-2	-0.107095	-0.934821	0,430064154654414	-0,994073715131513	MTX2	-0.0231537	-0.232336	0.186029	10.2743	-0.509128	0.611132	0.811167	-6.76727	disease status	0.811167	N	N	N
756	seq.8882.1	0,220398448289099	0,179385120063054	0,220398448289099	0.573531	ADAM17; 8882-1; ADAM 17	-0.124696	-0.927622	0,145452509638008	1,36143559035289	ADAM17	-0.103908	-0.472036	0.264221	9.09947	-1.29833	0.195428	0.460146	-6.06115	disease status	0.460146	N	N	N
757	seq.11229.16	0,221614499663933	0,214925011262972	0,221614499663933	0.573643	ERN1; 11229-16; ERN1	0.0862285	0.782191	0,574996267943818	0,827661944893747	ERN1	0.116617	-0.195754	0.428989	11.1111	1.71723	0.0872343	0.284328	-5.43935	disease status	0.284328	N	N	N
758	seq.11556.19	0,222382976522234	0,0643823506214652	0,222382976522234	0.573643	ARFGAP1; 11556-19; ARFG1	-0.178521	-0.625451	0,386723859242212	-0,640897980720978	ARFGAP1	0.0849499	-0.124654	0.294554	11.6041	1.86421	0.0635188	0.231234	-5.1812	disease status	0.231234	N	N	N
759	seq.12461.8	0,223199950973735	0,207759392347706	0,223199950973735	0.573643	SIRT5; 12461-8; SIRT5	0.162063	0.404586	0,136784424219356	-1,23245769005549	SIRT5	-0.11243	-0.268714	0.0438539	12.6518	-3.30901	0.00108078	0.0108271	-1.57573	disease status	0.0108271	Y	N	N
760	seq.12633.3	0,177660092489461	0,223419749684309	0,223419749684309	0.573643	PTPN9; 12633-3; PTN9	0.113578	-0.672667	0,344301504326038	-1,38319606118559	PTPN9	0.0399363	-0.260258	0.340131	9.58237	0.611929	0.541167	0.769488	-6.71006	disease status	0.769488	N	N	N
761	seq.13118.5	0,00366088691360531	0,224124198142944	0,224124198142944	0.573643	SMOC1; 13118-5; SMOC1	0.292733	0.570858	0,922610031437304	0,108947030477939	SMOC1	-0.161474	-0.450099	0.127151	11.4295	-2.57338	0.0106758	0.0661717	-3.64965	disease status	0.0661717	N	N	N
762	seq.14007.22	0,222082321313794	0,0368921923117491	0,222082321313794	0.573643	PAPSS1; 14007-22; PAPS1	-0.0952263	-1.33944	0,82744125885381	0,321277231219685	PAPSS1	0.0779207	-0.124525	0.280367	11.0633	1.77042	0.0779324	0.265846	-5.34831	disease status	0.265846	N	N	N
763	seq.14129.1	0,130598963575817	0,221407220857806	0,221407220857806	0.573643	IFNA7; 14129-1; IFNA7	0.135398	0.65979	0,215505347340481	-1,73108681990644	IFNA7	0.00109011	-0.212335	0.214515	9.24399	0.023494	0.981276	0.994124	-6.89577	disease status	0.994124	N	N	N
764	seq.16324.38	0,224056379980594	0,142508997162949	0,224056379980594	0.573643	TLR1; 16324-38; TLR1	-0.159175	-0.483107	0,41954558248654	0,722768688607815	TLR1	0.0965032	-0.0611592	0.254166	10.7046	2.81542	0.00527778	0.0389443	-3.02066	disease status	0.0389443	Y	N	N
765	seq.17737.7	0,0513603502730191	0,222246746144088	0,222246746144088	0.573643	IVD; 17737-7; IVD	-0.349974	-0.318613	0,678109702888393	-0,257355086667489	IVD	0.0780032	-0.199384	0.355391	11.6913	1.29349	0.197093	0.462146	-6.06734	disease status	0.462146	N	N	N
766	seq.18878.15	0,0593358365722876	0,220861732218709	0,220861732218709	0.573643	GREM1; 18878-15; GREM1	0.130806	0.804004	0,213690789830697	-2,31532616629296	GREM1	-0.0117656	-0.243042	0.219511	10.2359	-0.234001	0.815185	0.92386	-6.86883	disease status	0.92386	N	N	N
767	seq.2634.2	0,010173656073202	0,22426748595274	0,22426748595274	0.573643	IL2RG; 2634-2; IL-2 sRg	-0.449405	-0.527793	0,744156183940546	-0,180314891241276	IL2RG	0.0369595	-0.190897	0.264816	10.8049	0.746105	0.456338	0.713352	-6.61967	disease status	0.713352	N	N	N
768	seq.2944.66	0,223005906826023	0,029679105055754	0,223005906826023	0.573643	NBL1; 2944-66; DAN	0.134135	0.929715	0,900271313071117	-0,119031981657617	NBL1	-0.131662	-0.468975	0.205651	11.2508	-1.79541	0.0738528	0.255799	-5.30461	disease status	0.255799	N	N	N
769	seq.3815.14	0,213696177437841	0,222639226783872	0,222639226783872	0.573643	IL12RB2; 3815-14; IL-12 RB2	0.155198	-0.497093	0,512675644826412	0,661607191417134	IL12RB2	0.0288205	-0.280591	0.338233	8.34923	0.428451	0.668709	0.845572	-6.80483	disease status	0.845572	N	N	N
770	seq.6478.2	0,0196616804860637	0,222346982586047	0,222346982586047	0.573643	IGLON5; 6478-2; IGLO5	0.266818	0.455408	0,0412470548903208	2,09255790727065	IGLON5	-0.0130209	-0.277313	0.251271	12.0345	-0.226616	0.820916	0.927546	-6.87052	disease status	0.927546	N	N	N
771	seq.6603.18	0,0010033684989982	0,221185265397431	0,221185265397431	0.573643	KAL1; 6603-18; KALM	0.331774	0.53683	0,918161529646609	-0,109522718632504	KAL1	-0.0453562	-0.282846	0.192134	11.0771	-0.878469	0.380572	0.652781	-6.51308	disease status	0.652781	N	N	N
772	seq.7115.5	0,0352608098594252	0,222390515559662	0,222390515559662	0.573643	SEMG1; 7115-5; Semenogelin	0.230733	0.476031	0,240363048940957	-1,38093020605151	SEMG1	-0.0992671	-0.367422	0.168888	12.0174	-1.70277	0.0899124	0.288981	-5.46363	disease status	0.288981	N	N	N
773	seq.7859.21	0,0689491434831176	0,223702180154654	0,223702180154654	0.573643	PCDHGC3; 7859-21; PCDGK	-0.209848	-0.48632	0,668283018168063	0,424497090788766	PCDHGC3	0.105736	-0.373362	0.584834	14.8127	1.01516	0.311057	0.592586	-6.38491	disease status	0.592586	N	N	N
774	seq.8890.9	0,00105561609311566	0,223241432755043	0,223241432755043	0.573643	TMEM132B; 8890-9; T132B	0.38009	0.45612	0,18238501418417	1,38110977015307	TMEM132B	-0.025544	-0.206637	0.155549	12.4013	-0.648812	0.517083	0.754844	-6.68699	disease status	0.754844	N	N	N
775	seq.9370.69	0,0100376944044157	0,221894323855246	0,221894323855246	0.573643	GGH; 9370-69; GGH	-0.294175	-0.464935	0,0056500071243991	2,76007755785726	GGH	0.25943	0.0339931	0.484866	11.9294	5.29332	2.71957e-07	7.07379e-06	6.26542	disease status	7.07379e-06	Y	N	N
776	seq.9895.77	0,224233656314458	0,097575334942894	0,224233656314458	0.573643	ERCC4; 9895-77; XPF	0.0771007	1.41271	0,886092607277925	-0,282283598850594	ERCC4	-0.023489	-0.40936	0.362382	9.80931	-0.280001	0.779719	0.906953	-6.85708	disease status	0.906953	N	N	N
777	seq.9918.23	0,224587306245523	0,126866272551587	0,224587306245523	0.574143	CALB1; 9918-23; Calbindin D28	0.0955071	0.927494	0,288324929814079	-1,9729193218416	CALB1	-0.0372958	-0.51282	0.438229	10.4877	-0.360764	0.718595	0.872477	-6.83137	disease status	0.872477	N	N	N
778	seq.12466.7	0,116291710619928	0,226154483737661	0,226154483737661	0.576514	HNRNPA1; 12466-7; ROA1	-0.258692	-0.347422	0,74830718686383	-0,203666530187764	HNRNPA1	0.211878	-0.0417877	0.465543	10.9262	3.84203	0.000156437	0.00209822	0.221063	disease status	0.00209822	Y	N	N
779	seq.13503.19	0,117483311681899	0,225906560330973	0,225906560330973	0.576514	ARL6IP5; 13503-19; PRAF3	-0.27448	-0.397763	0,158623048807144	-0,804765198636211	ARL6IP5	0.030397	-0.122355	0.183149	10.4507	0.915323	0.360945	0.636967	-6.48034	disease status	0.636967	N	N	N
780	seq.18830.1	0,226089993781055	0,196350015121345	0,226089993781055	0.576514	ITLN1; 18830-1; Omentin	0.127533	0.525485	0,426170068379551	1,04740154829563	ITLN1	-0.0484129	-0.235447	0.138621	12.2061	-1.19061	0.234988	0.510172	-6.19354	disease status	0.510172	N	N	N
781	seq.19121.3	0,0174971230156147	0,225541794876095	0,225541794876095	0.576514	UBQLN2; 19121-3; UBQL2	-0.395984	-0.379632	0,363832575119463	0,551786569409405	UBQLN2	0.17367	-0.0407063	0.388046	12.07	3.72631	0.000242564	0.00305111	-0.189288	disease status	0.00305111	Y	N	N
782	seq.2605.49	0,119611694790632	0,226143871528533	0,226143871528533	0.576514	TNFRSF8; 2605-49; CD30	-0.231037	-0.365718	0,413216144185054	-0,627947803279718	TNFRSF8	-0.00978168	-0.204461	0.184897	10.9204	-0.231114	0.817424	0.925288	-6.86949	disease status	0.925288	N	N	N
783	seq.6247.9	0,0975260998692843	0,2263465264957	0,2263465264957	0.576519	SIRPB1; 6247-9; SIRB1	0.0813901	1.15305	0,809627545564558	-0,602607018928989	SIRPB1	0.0464163	-0.609693	0.702525	11.814	0.32541	0.745156	0.888065	-6.84342	disease status	0.888065	N	N	N
784	seq.11315.148	0,22678198012137	0,0905701443570241	0,22678198012137	0.577464	PPM1D; 11315-148; PPM1D	-0.176118	-0.543335	0,657722881491421	-0,36097627690481	PPM1D	0.0733986	-0.108006	0.254803	11.1765	1.8611	0.0639576	0.232437	-5.18687	disease status	0.232437	N	N	N
785	seq.5460.60	0,179187391113242	0,227660051341398	0,227660051341398	0.579382	DDX19B; 5460-60; DEAD-box protein 19B	-0.214809	-0.519902	0,243281052536619	-0,704677907411516	DDX19B	0.0815477	-0.127432	0.290527	10.1997	1.7949	0.0739335	0.255799	-5.3055	disease status	0.255799	N	N	N
786	seq.9719.145	1,70016138761808e-06	0,227542928833818	0,227542928833818	0.579382	MMP16; 9719-145; MMP-16	0.177554	1.49818	0,188220331955337	-4,73341050105316	MMP16	0.010702	-0.120577	0.141981	11.323	0.374974	0.708012	0.866104	-6.82617	disease status	0.866104	N	N	N
787	seq.11262.39	0,141853500671383	0,228409639726069	0,228409639726069	0.580075	TRABD; 11262-39; TRABD	-0.219147	-0.390214	0,901592212107257	0,0853141478668361	TRABD	-0.104945	-0.283743	0.0738523	9.15117	-2.6998	0.00743398	0.0508504	-3.32775	disease status	0.0508504	N	N	N
788	seq.17685.9	0,185036370156618	0,228411966019381	0,228411966019381	0.580075	APOA4; 17685-9; Apo A-IV	0.205108	0.340228	0,0694048122846565	1,40537624537362	APOA4	-0.303736	-0.6098	0.00232863	15.4054	-4.56478	8.00694e-06	0.000153459	3.02972	disease status	0.000153459	Y	N	N
789	seq.19249.18	0,0188188331176401	0,228340822784134	0,228340822784134	0.580075	KARS; 19249-18; SYK	-0.390299	-0.336078	0,995324709255632	-0,0037767746130878	KARS	0.490592	0.0522732	0.928911	11.9514	5.14833	5.49218e-07	1.34679e-05	5.59057	disease status	1.34679e-05	Y	N	N
790	seq.6920.1	0,22862198015457	0,0605676361132651	0,22862198015457	0.58015	GFRAL; 6920-1; GFRAL	0.128646	0.876174	0,662197299989234	-0,402552822117989	GFRAL	-0.0440913	-0.189488	0.101305	11.172	-1.39485	0.164355	0.418971	-5.93292	disease status	0.418971	N	N	N
791	seq.18407.36	0,012428854633479	0,22926126302347	0,22926126302347	0.581879	ARL2BP; 18407-36; AR2BP	0.168735	1.07072	0,656547705980811	-0,974892224991795	ARL2BP	-0.0102743	-0.637017	0.616468	9.77745	-0.0754053	0.939955	0.977669	-6.89321	disease status	0.977669	N	N	N
792	seq.12557.18	0,229800031210283	0,134538683403363	0,229800031210283	0.582486	NOVA1; 12557-18; NOVA1	0.0962801	1.4164	0,447292601199565	1,75619707756635	NOVA1	0.0404156	-0.430043	0.510874	9.75777	0.395152	0.693084	0.860672	-6.81845	disease status	0.860672	N	N	N
793	seq.7924.7	0,104220967768946	0,229655961652491	0,229655961652491	0.582486	CD3G; 7924-7; CD3G	0.11526	-0.730356	0,881055506326744	0,260932960104952	CD3G	-0.120446	-0.256702	0.015811	10.7269	-4.06596	6.4969e-05	0.000979646	1.04677	disease status	0.000979646	Y	N	N
794	seq.14273.19	7,17394616337135e-05	0,230766263232947	0,230766263232947	0.583387	PREP; 14273-19; PPCE	-0.660446	-0.374329	0,297713895288608	0,635847313977137	PREP	0.547877	0.172755	0.922998	10.5762	6.71811	1.33691e-10	6.40573e-09	13.6329	disease status	6.40573e-09	Y	N	N
795	seq.17704.74	0,0289129817030857	0,230436683174198	0,230436683174198	0.583387	HSPH1; 17704-74; HS105	-0.163497	-0.964695	0,442243674045929	-0,970503093885425	HSPH1	0.106983	-0.235821	0.449786	10.0549	1.43551	0.152452	0.401557	-5.87621	disease status	0.401557	N	N	N
796	seq.19130.81	0,0992627360090566	0,23049741151759	0,23049741151759	0.583387	SERPINB8; 19130-81; SPB8	-0.225027	-0.384296	0,072385696286043	1,40053825696035	SERPINB8	0.113499	-0.0874189	0.314417	10.5719	2.59839	0.00994838	0.0627851	-3.58711	disease status	0.0627851	N	N	N
797	seq.5657.28	0,0529400396450861	0,230796285345009	0,230796285345009	0.583387	ST3GAL1; 5657-28; SIA4A	0.154409	0.639594	0,48510210349361	-1,08389885583123	ST3GAL1	-0.198552	-0.372051	-0.0250526	10.7742	-5.26389	3.13952e-07	8.10821e-06	6.12743	disease status	8.10821e-06	Y	N	N
798	seq.15558.63	0,231420647004893	0,0475604953224977	0,231420647004893	0.585056	ENPEP; 15558-63; AMPE	0.151078	0.73625	0,0827551590322315	1,68876434327924	ENPEP	0.16989	-0.190704	0.530484	12.1684	2.16713	0.0312138	0.142885	-4.58452	disease status	0.142885	N	N	N
799	seq.13681.173	0,232017668526405	0,166996870398184	0,232017668526405	0.585886	CSNK2A2; 13681-173; CSK22	-0.147219	-0.528732	0,852766073080246	0,187353149661204	CSNK2A2	-0.0145931	-0.175947	0.146761	10.2743	-0.416003	0.677781	0.851523	-6.81005	disease status	0.851523	N	N	N
800	seq.19572.10	0,122769683082463	0,231990579647432	0,231990579647432	0.585886	CEBPG; 19572-10; CEBPG	0.390445	-0.251942	0,0808461209428858	2,05629796030215	CEBPG	0.0139758	-0.339069	0.367021	9.30362	0.182089	0.855668	0.944556	-6.87956	disease status	0.944556	N	N	N
801	seq.10539.30	0,232438360343458	0,230301645751603	0,232438360343458	0.586039	CD99L2; 10539-30; C99L2	-0.0675556	-1.03639	0,935333103786869	0,159109760670824	CD99L2	-0.000461119	-0.173855	0.172933	10.6453	-0.0122323	0.99025	0.997372	-6.89597	disease status	0.997372	N	N	N
802	seq.9017.58	0,23228842868033	0,0211188096788001	0,23228842868033	0.586039	LCT; 9017-58; LPH	0.0842488	1.48461	0,260417952675031	1,86533045074434	LCT	-0.496275	-1.28847	0.295917	11.7892	-2.88157	0.00431731	0.0333436	-2.83962	disease status	0.0333436	Y	N	N
803	seq.2505.49	0,108026426362688	0,233805930364427	0,233805930364427	0.590564	GFRA3; 2505-49; GFRa-3	-0.152109	-0.616685	0,331548033454427	1,12014856996425	GFRA3	0.0375916	-0.135225	0.210408	10.7413	1.00054	0.318061	0.599492	-6.3995	disease status	0.599492	N	N	N
804	seq.17826.341	0,234016307511406	0,188738581692515	0,234016307511406	0.590611	EEF1D; 17826-341; EF1D	-0.200988	-0.362514	0,260639553576385	-0,743082069782757	EEF1D	0.304329	-0.197895	0.806553	13.7209	2.78729	0.0057427	0.0413281	-3.09653	disease status	0.0413281	Y	N	N
805	seq.9171.11	0,00240264543101426	0,234199814648947	0,234199814648947	0.590611	CSRP3; 9171-11; CSRP3	-0.339199	-0.464003	0,102440497977001	1,5964722169521	CSRP3	-0.0164587	-0.277281	0.244364	9.67121	-0.290261	0.771869	0.903281	-6.85417	disease status	0.903281	N	N	N
806	seq.4851.25	0,0678801289085413	0,234489396457585	0,234489396457585	0.590991	IL1A; 4851-25; IL-1a	0.152881	-0.649122	0,0123343060833917	-2,26621228228934	IL1A	-0.0297439	-0.262392	0.202905	10.6045	-0.588073	0.557039	0.779554	-6.72427	disease status	0.779554	N	N	N
807	seq.11370.20	0,171349035083802	0,236273221743013	0,236273221743013	0.591263	INPP5E; 11370-20; INP5E	0.190735	-0.39516	0,603443824955104	-0,485341911355883	INPP5E	-0.0465636	-0.195459	0.102331	10.8597	-1.43846	0.151613	0.400916	-5.87203	disease status	0.400916	N	N	N
808	seq.19276.124	0,0617318283012683	0,235940368519868	0,235940368519868	0.591263	SNRPG; 19276-124; RUXG	-0.29541	-0.363779	0,624283581421423	0,350515475439907	SNRPG	0.184567	-0.0400667	0.409201	10.3593	3.77932	0.000198673	0.00256549	-0.00270447	disease status	0.00256549	Y	N	N
809	seq.19303.64	0,235967998164006	0,169656489796834	0,235967998164006	0.591263	PET117; 19303-64; PT117	-0.143992	0.504857	0,226484815856983	1,19653288153429	PET117	-0.00193598	-0.143029	0.139157	9.7519	-0.0631142	0.949728	0.98056	-6.89406	disease status	0.98056	N	N	N
810	seq.2743.5	0,0011638875659795	0,235420241741604	0,235420241741604	0.591263	SHH; 2743-5; Sonic Hedgehog	0.389257	0.447935	0,717009419924714	0,353705636257811	SHH	-0.129884	-0.410412	0.150643	10.1255	-2.1297	0.0342197	0.15178	-4.66294	disease status	0.15178	N	N	N
811	seq.3325.2	0,236205268634714	0,0568569954183295	0,236205268634714	0.591263	MATN2; 3325-2; MATN2	0.1742	0.584582	0,00313710963995492	2,22244264429819	MATN2	-0.107016	-0.335044	0.121012	13.1529	-2.15869	0.0318703	0.145069	-4.60231	disease status	0.145069	N	N	N
812	seq.3403.1	0,0257446263781623	0,235024844165626	0,235024844165626	0.591263	TPSB2; 3403-1; TPSB2	0.111573	1.034	0,314659392585366	2,16320720219345	TPSB2	0.00804528	-0.755814	0.771905	13.321	0.0484467	0.961401	0.984213	-6.89487	disease status	0.984213	N	N	N
813	seq.3438.10	0,140541365103571	0,235912038635355	0,235912038635355	0.591263	FSTL3; 3438-10; FSTL3	-0.201702	0.398617	0,00861703781598956	1,95026441165374	FSTL3	0.11204	-0.204346	0.428427	12.9405	1.62889	0.104654	0.316265	-5.58455	disease status	0.316265	N	N	N
814	seq.5717.2	0,00751321424818901	0,235403368168757	0,235403368168757	0.591263	CILP; 5717-2; CILP	-0.431699	-0.323352	0,579401592457899	0,388445647577071	CILP	0.388015	0.0676885	0.708342	11.1496	5.57175	6.78381e-08	2.04159e-06	7.60174	disease status	2.04159e-06	Y	N	N
815	seq.8014.359	0,20124987267354	0,234774107541002	0,234774107541002	0.591263	MANEA; 8014-359; MANEA	0.112567	0.652896	0,51397533149537	-0,742736356846873	MANEA	0.00152118	-0.348314	0.351357	12.6016	0.020001	0.984059	0.994649	-6.89584	disease status	0.994649	N	N	N
816	seq.13422.66	0,130420805084119	0,237923509169339	0,237923509169339	0.596272	ENOX2; 13422-66; ENOX2	-0.254153	0.319334	0,86622750116698	0,0925605194277128	ENOX2	-0.0317565	-0.219486	0.155973	11.229	-0.778091	0.437285	0.698122	-6.5955	disease status	0.698122	N	N	N
817	seq.6480.1	0,237963056155879	0,0621913000014395	0,237963056155879	0.596272	CANT1; 6480-1; CANT1	0.164891	0.660776	0,653622104002689	-0,353430851716327	CANT1	0.00153428	-0.17528	0.178349	11.4566	0.0399133	0.968196	0.987725	-6.89525	disease status	0.987725	N	N	N
818	seq.2780.35	0,0451527403461522	0,23879116131366	0,23879116131366	0.597984	LTF; 2780-35; Lactoferrin	0.287742	-0.352475	0,284674792021773	-0,732139053548148	LTF	0.272233	-0.358284	0.90275	12.5484	1.98601	0.048176	0.194709	-4.95171	disease status	0.194709	N	N	N
819	seq.4540.11	0,130910566059815	0,238699929638753	0,238699929638753	0.597984	CBX5; 4540-11; CBX5	-0.12992	-0.601064	0,585334271371035	0,754498652373548	CBX5	-0.00134391	-0.157988	0.155301	11.1091	-0.0394627	0.968554	0.987953	-6.89527	disease status	0.987953	N	N	N
820	seq.7805.52	0,0940897134905742	0,238995308896612	0,238995308896612	0.598036	GOSR1; 7805-52; GOS-28	-0.218074	-0.393516	0,748560783484377	-0,287519827860594	GOSR1	0.0288333	-0.134983	0.19265	11.6163	0.809593	0.41898	0.681884	-6.5707	disease status	0.681884	N	N	N
821	seq.9449.150	0,167650250604876	0,239342704254828	0,239342704254828	0.598637	C4BPA; 9449-150; C4b-binding protein alpha chain	-0.249469	-0.271823	0,283766557815375	0,701981221899593	C4BPA	-0.032159	-0.239054	0.174736	13.8558	-0.714963	0.47533	0.724886	-6.64223	disease status	0.724886	N	N	N
822	seq.16758.96	0,0271228291136774	0,240083074399046	0,240083074399046	0.599283	HDGF; 16758-96; HDGF	-0.350609	-0.338402	0,811327426201582	0,166025492527093	HDGF	0.249106	-0.0529054	0.551118	11.6955	3.794	0.00018792	0.00246598	0.0493676	disease status	0.00246598	Y	N	N
823	seq.7085.81	0,239881891453104	0,162291451403644	0,239881891453104	0.599283	CDSN; 7085-81; CDSN	0.107943	0.674941	0,96042766256934	-0,0611605056005286	CDSN	-0.124929	-0.534692	0.284833	12.414	-1.40239	0.162098	0.415836	-5.92253	disease status	0.415836	N	N	N
824	seq.9840.2	0,2363879605455	0,239949631351517	0,239949631351517	0.599283	CDC42; 9840-2; Cdc42Hs	0.191705	-0.363098	0,00566842018442782	-1,71565979452808	CDC42	0.0655012	-0.233635	0.364638	11.0209	1.0072	0.314858	0.5963	-6.39288	disease status	0.5963	N	N	N
825	seq.12738.43	0,111301260487404	0,240904780214386	0,240904780214386	0.601697	NISCH; 12738-43; NISCH	-0.204032	-0.395232	0,681316514357819	0,355469165675371	NISCH	0.0547706	-0.118888	0.22843	12.7106	1.45071	0.148172	0.395143	-5.85458	disease status	0.395143	N	N	N
826	seq.15471.29	0,0501588727269678	0,241609186228841	0,241609186228841	0.60281	PNLIPRP2; 15471-29; LIPR2	0.174896	0.558729	0,28281831752924	1,56491027927374	PNLIPRP2	0.0812108	-0.430885	0.593306	10.5594	0.729456	0.466438	0.720328	-6.63185	disease status	0.720328	N	N	N
827	seq.2992.59	0,241767584162628	0,0187952616350119	0,241767584162628	0.60281	IL17RA; 2992-59; IL-17 sR	0.0872874	1.60596	0,261542154182216	1,80648711806606	IL17RA	-0.0196149	-0.532024	0.492794	13.9518	-0.176078	0.860382	0.946574	-6.88063	disease status	0.946574	N	N	N
828	seq.9960.2	0,0726166537100033	0,241720816556649	0,241720816556649	0.60281	TBC1D5; 9960-2; TBCD5	-0.247388	-0.408438	0,722054423556816	-0,268305717665788	TBC1D5	0.0908371	-0.0993915	0.281066	10.9794	2.19643	0.0290224	0.135842	-4.52222	disease status	0.135842	N	N	N
829	seq.14708.59	0,242045052061233	0,016929939692449	0,242045052061233	0.603142	C8G; 14708-59; CO8G	0.174154	0.782526	0,451286300470078	-0,544651220476645	C8G	-0.0283906	-0.21968	0.162899	16.4897	-0.682674	0.495474	0.740751	-6.66462	disease status	0.740751	N	N	N
830	seq.10702.1	0,117992539622567	0,243428207529163	0,243428207529163	0.603686	COL28A1; 10702-1; COSA1	-0.221756	0.361443	0,146108837274208	1,20490407776566	COL28A1	-0.0139773	-0.309357	0.281402	12.5873	-0.217661	0.827879	0.931188	-6.87249	disease status	0.931188	N	N	N
831	seq.13102.1	0,0229178701131473	0,243495778996182	0,243495778996182	0.603686	FAM3D; 13102-1; FAM3D	0.15949	0.724394	0,289861257518379	1,71110530579008	FAM3D	-0.17159	-0.830517	0.487338	12.7218	-1.19781	0.232177	0.506726	-6.18504	disease status	0.506726	N	N	N
832	seq.15426.5	0,010177703803991	0,242869238471264	0,242869238471264	0.603686	NEU1; 15426-5; NEUR1	-0.369084	-0.347398	0,194278592798618	0,996270959189418	NEU1	0.587468	0.323684	0.851252	12.6769	10.244	1.19376e-20	3.10505e-18	36.2525	disease status	3.10505e-18	Y	N	N
833	seq.19126.4	0,000263875586374954	0,243231556061756	0,243231556061756	0.603686	RPRD1B; 19126-4; C20orf77	-0.481766	-0.386391	0,0817182056809947	1,40766273693614	RPRD1B	0.085952	-0.0309248	0.202829	11.8203	3.38266	0.000838704	0.00875112	-1.34186	disease status	0.00875112	Y	N	N
834	seq.19274.80	0,11623256920167	0,243045633131134	0,243045633131134	0.603686	SNTA1; 19274-80; Alpha-1-syntrophin	-0.290663	-0.390209	0,0787110942547127	-0,961583049808615	SNTA1	0.138275	-0.0755495	0.352099	10.2278	2.97454	0.00323519	0.0266125	-2.57844	disease status	0.0266125	Y	N	N
835	seq.6290.3	0,0477504089822993	0,242603321823124	0,242603321823124	0.603686	UTS2B; 6290-3; UTS2B	-0.207283	-0.496226	0,539698502707127	0,666310948842229	UTS2B	0.0917394	-0.100103	0.283582	10.5474	2.19959	0.0287942	0.135034	-4.51545	disease status	0.135034	N	N	N
836	seq.7148.42	0,243522823058745	0,00701627284456885	0,243522823058745	0.603686	FAM173A; 7148-42; F173A	0.0559576	2.9609	0,833739058847244	0,405075564066876	FAM173A	0.00515925	-0.314347	0.324666	10.5824	0.0742751	0.940854	0.977669	-6.8933	disease status	0.977669	N	N	N
837	seq.9288.7	0,243708601941163	0,0721069210520246	0,243708601941163	0.603686	FKBP7; 9288-7; FKBP7	0.138829	0.669313	0,97954276073526	-0,0228034263889155	FKBP7	-0.207064	-0.442612	0.0284837	10.0125	-4.04353	7.10799e-05	0.00105864	0.962116	disease status	0.00105864	Y	N	N
838	seq.15387.44	0,0638258901875214	0,244410251023791	0,244410251023791	0.60419	NRP2; 15387-44; Neuropilin-2	0.245592	0.37832	0,0633434146529063	1,59712833700519	NRP2	0.0841523	-0.10997	0.278274	14.8088	1.99398	0.0472906	0.192305	-4.93619	disease status	0.192305	N	N	N
839	seq.5980.55	0,0552293253928112	0,244172576230178	0,244172576230178	0.60419	BOLA3; 5980-55; BOLA3	-0.265477	-0.370969	0,978981773804007	-0,0224022342748879	BOLA3	0.0590067	-0.108125	0.226139	10.8317	1.62395	0.105706	0.317859	-5.59246	disease status	0.317859	N	N	N
840	seq.8985.13	0,244389937287814	0,232465166516852	0,244389937287814	0.60419	SERAC1; 8985-13; SRAC1	-0.158032	-0.389597	0,575646325455288	0,451001714237782	SERAC1	0.0563742	-0.360117	0.472865	12.1949	0.622603	0.53414	0.765474	-6.70352	disease status	0.765474	N	N	N
841	seq.13930.3	0,20477650605295	0,244722288613523	0,244722288613523	0.604655	APOBEC3G; 13930-3; ABC3G	-0.203736	-0.468717	0,157235778287514	-0,834100985555431	APOBEC3G	0.0497533	-0.0608987	0.160405	10.1488	2.0682	0.0396972	0.169852	-4.7889	disease status	0.169852	N	N	N
842	seq.4914.10	0,120732870003396	0,244926361634334	0,244926361634334	0.604711	CGA CGB; 4914-10; HCG	0.0961202	0.936158	0,825243314419697	0,609287043850213	CGA CGB	0.169566	-0.728686	1.06782	10.4107	0.868315	0.386094	0.65653	-6.52187	disease status	0.65653	N	N	N
843	seq.2794.60	0,245125189894743	0,12229574661482	0,245125189894743	0.604747	SOD1; 2794-60; SOD	-0.19094	-0.452213	0,251711644835742	-0,714128795485424	SOD1	0.0125688	-0.215916	0.241053	10.6465	0.253029	0.800464	0.917755	-6.86422	disease status	0.917755	N	N	N
844	seq.5508.62	0,245527197245764	0,0324418961783448	0,245527197245764	0.605553	CTSD; 5508-62; Cathepsin D	-0.196084	-0.627164	0,0489904782701436	1,47917169073589	CTSD	0.576881	0.164027	0.989736	11.7223	6.42727	6.99132e-10	2.90959e-08	12.0267	disease status	2.90959e-08	Y	N	N
845	seq.12895.28	0,246052476680472	0,0419792077741057	0,246052476680472	0.606097	DGKB; 12895-28; DGKB	0.135864	0.911802	0,529175531374777	0,571004966743517	DGKB	-0.0151213	-0.303756	0.273513	10.5483	-0.240978	0.809779	0.921791	-6.86718	disease status	0.921791	N	N	N
846	seq.3030.3	0,246238580381234	0,0733668450177229	0,246238580381234	0.606097	CLEC4M; 3030-3; DC-SIGNR	-0.199736	-0.484212	0,811520856210781	0,170942865822532	CLEC4M	-0.0231719	-0.163577	0.117234	12.4446	-0.759117	0.448531	0.705692	-6.60996	disease status	0.705692	N	N	N
847	seq.9394.19	0,146737068042185	0,246231147262885	0,246231147262885	0.606097	CPQ; 9394-19; Aminopeptidase	0.15177	0.474395	0,60961525690121	0,571281660790803	CPQ	0.233871	0.00450506	0.463236	13.2187	4.69005	4.59622e-06	9.19622e-05	3.55836	disease status	9.19622e-05	Y	N	N
848	seq.11421.10	0,246824399655171	0,0551794551065944	0,246824399655171	0.6073	EHD4; 11421-10; EHD4	-0.203028	-0.530455	0,321565617920593	-0,65184460190468	EHD4	0.0245403	-0.191306	0.240387	12.1662	0.522956	0.601489	0.80497	-6.76018	disease status	0.80497	N	N	N
849	seq.3007.7	0,233351026340692	0,247124012677343	0,247124012677343	0.6073	SIGLEC9; 3007-7; Siglec-9	-0.0254126	-2.46973	0,00930007953883917	13,476481289996	SIGLEC9	0.174531	-1.52047	1.86953	11.4933	0.47363	0.636197	0.826638	-6.78459	disease status	0.826638	N	N	N
850	seq.6069.71	1,42886683962246e-05	0,246979003585524	0,246979003585524	0.6073	SUMF2; 6069-71; SUMF2	-0.717412	-0.338997	0,281612121978657	0,650874115320635	SUMF2	0.430023	0.184355	0.675692	12.7083	8.05145	3.86209e-14	3.05735e-12	21.5755	disease status	3.05735e-12	Y	N	N
851	seq.8011.96	0,160203125655191	0,247358446302574	0,247358446302574	0.607472	PAPL; 8011-96; PAPL	0.181309	-0.392478	0,576390053642615	-0,480136828949752	PAPL	-0.036506	-0.238759	0.165747	8.25286	-0.83023	0.407238	0.672847	-6.55393	disease status	0.672847	N	N	N
852	seq.13605.16	0,0637581547363358	0,248084316372531	0,248084316372531	0.608786	ANXA10; 13605-16; ANX10	-0.18321	0.515517	0,471302958651222	0,965056587667471	ANXA10	-0.0203613	-0.164467	0.123744	11.7207	-0.649913	0.516373	0.754563	-6.68628	disease status	0.754563	N	N	N
853	seq.19127.1	0,223424668920804	0,247945340988559	0,247945340988559	0.608786	HSPB6; 19127-1; HSPB6	-0.131781	0.451989	0,0725034675672595	1,8017198282832	HSPB6	-0.135922	-0.465918	0.194074	13.8886	-1.8946	0.0593542	0.22134	-5.12527	disease status	0.22134	N	N	N
854	seq.11223.1	0,248916029283367	0,147174825144722	0,248916029283367	0.611215	TMEM154; 11223-1; TM154	0.0792035	0.928918	0,780546079418684	0,449782521872649	TMEM154	-0.0627878	-0.480425	0.35485	9.32444	-0.691531	0.489903	0.735968	-6.65858	disease status	0.735968	N	N	N
855	seq.15419.15	0,201253818713664	0,2492644225959	0,2492644225959	0.6118	MMP20; 15419-15; MMP20	0.144724	-0.431356	0,257889406267515	1,64567637811684	MMP20	0.0309365	-0.159382	0.221255	10.6386	0.747689	0.455383	0.712625	-6.6185	disease status	0.712625	N	N	N
856	seq.4886.3	0,249638501944159	0,205017562588259	0,249638501944159	0.6118	CCL7; 4886-3; MCP-3	0.17053	0.368692	0,61343272738366	0,601214548183368	CCL7	-0.0865628	-0.415446	0.242321	10.101	-1.21067	0.227219	0.500102	-6.16974	disease status	0.500102	N	N	N
857	seq.6929.10	0,249573140613533	0,0236926903313624	0,249573140613533	0.6118	ST8SIA3; 6929-10; SIA8C	0.0647647	1.94881	0,555567684247453	-1,04797859174795	ST8SIA3	0.14363	-0.246202	0.533462	8.70274	1.69474	0.0914283	0.291539	-5.47703	disease status	0.291539	N	N	N
858	seq.10449.31	0,0420907776420594	0,250750298524671	0,250750298524671	0.611895	SHISA2; 10449-31; TMM46	-0.288394	-0.360112	0,616503280323016	0,402798177440492	SHISA2	0.0464263	-0.129364	0.222217	12.1504	1.21479	0.225647	0.497844	-6.16481	disease status	0.497844	N	N	N
859	seq.13109.82	0,000242321013842951	0,250459678272355	0,250459678272355	0.611895	NEGR1; 13109-82; NEGR1	0.512249	0.363096	0,315997588200457	0,848640609498968	NEGR1	-0.167464	-0.354623	0.0196946	11.8835	-4.11568	5.31763e-05	0.000831235	1.2356	disease status	0.000831235	Y	N	N
860	seq.13575.40	0,251925555272276	0,0424029538386938	0,251925555272276	0.611895	DVL2; 13575-40; DVL2	0.193717	0.628345	0,896688626128629	-0,0864275406017746	DVL2	-0.00555918	-0.190437	0.179319	12.6872	-0.138311	0.890111	0.958032	-6.88653	disease status	0.958032	N	N	N
861	seq.16916.19	0,169697865406496	0,25151064282169	0,25151064282169	0.611895	SLITRK6; 16916-19; SLIK6	0.169141	0.389835	0,114245368359248	1,48347908924004	SLITRK6	-0.158273	-0.446358	0.129813	9.41258	-2.52709	0.012148	0.0728778	-3.76386	disease status	0.0728778	N	N	N
862	seq.2823.7	0,0372812824634166	0,251888764172677	0,251888764172677	0.611895	COMMD7; 2823-7; COMMD7	-0.185828	-0.649699	0,711600368856687	0,435064147576574	COMMD7	0.15282	-0.253948	0.559589	10.5934	1.7281	0.0852624	0.280219	-5.42096	disease status	0.280219	N	N	N
863	seq.3422.4	0,250610298028	0,0955624028311271	0,250610298028	0.611895	CDC2 CCNB1; 3422-4; CDK1/cyclin B	-0.0750891	-1.65549	0,515921356936914	-1,03607583822144	CDC2 CCNB1	0.0126354	-0.0979679	0.123239	10.1385	0.525472	0.599742	0.803737	-6.75887	disease status	0.803737	N	N	N
864	seq.3848.14	0,0766896902536577	0,250424205317088	0,250424205317088	0.611895	GAPDH; 3848-14; GAPDH, liver	-0.304863	-0.353857	0,79967272040355	-0,159272808746624	GAPDH	0.265078	-0.237987	0.768144	9.85769	2.42374	0.0161056	0.089883	-4.01177	disease status	0.089883	N	N	N
865	seq.5183.53	0,0357500813514617	0,251333817617167	0,251333817617167	0.611895	PRKAA1 PRKAB1 PRKAG1; 5183-53; AMPK a1b1g1	0.221702	-0.482488	0,0602876704176973	-2,36154671775169	PRKAA1 PRKAB1 PRKAG1	-0.0417012	-0.194919	0.111517	9.81623	-1.2519	0.21183	0.481702	-6.1196	disease status	0.481702	N	N	N
866	seq.8389.8	0,178848032913966	0,251206492346505	0,251206492346505	0.611895	LRRC74A; 8389-8; CN16B	-0.195463	-0.349263	0,458004585303907	0,61699032386484	LRRC74A	0.0282313	-0.105472	0.161934	12.0634	0.971226	0.332418	0.612787	-6.42811	disease status	0.612787	N	N	N
867	seq.8807.13	0,17886137649977	0,251288555261972	0,251288555261972	0.611895	SNX1; 8807-13; SNX1	0.130014	0.559475	0,818898308058133	-0,235663300658774	SNX1	-0.0227757	-0.285542	0.239991	9.06077	-0.398693	0.690476	0.859613	-6.81706	disease status	0.859613	N	N	N
868	seq.8858.21	0,25133650322515	0,189673777006935	0,25133650322515	0.611895	BATF3; 8858-21; BATF3	0.0543448	-1.20794	0,479147513092095	-1,68664675720974	BATF3	-0.0365772	-0.187858	0.114704	10.0315	-1.11213	0.2672	0.543732	-6.28287	disease status	0.543732	N	N	N
869	seq.9276.7	0,25175546095827	0,167890982492431	0,25175546095827	0.611895	CPA2; 9276-7; CBPA2	-0.155693	-0.474834	0,179434698894253	-1,04380903106641	CPA2	-0.0287268	-0.242074	0.184621	12.4224	-0.619342	0.536281	0.766732	-6.70553	disease status	0.766732	N	N	N
870	seq.10012.5	0,0541811738179421	0,253905336833507	0,253905336833507	0.612853	SPDEF; 10012-5; SPDEF	-0.222074	-0.421268	0,489556641199735	0,646134620462766	SPDEF	0.0575121	-0.103024	0.218048	11.4195	1.64785	0.100699	0.309165	-5.55403	disease status	0.309165	N	N	N
871	seq.11219.95	0,253197904137386	0,129039367199135	0,253197904137386	0.612853	FGFBP3; 11219-95; FGFP3	0.186651	0.39068	0,113291635850278	1,16316294674522	FGFBP3	-0.0929674	-0.30951	0.123575	10.3779	-1.97479	0.0494436	0.197639	-4.97343	disease status	0.197639	N	N	N
872	seq.11237.49	0,204594150451862	0,254344616330543	0,254344616330543	0.612853	PCOLCE; 11237-49; PCOC1	-0.167619	-0.361967	0,243551717739505	1,04921944290888	PCOLCE	-0.162644	-0.510306	0.185018	12.0561	-2.15188	0.0324101	0.145976	-4.61664	disease status	0.145976	N	N	N
873	seq.12777.11	0,253478472125972	0,161341920127627	0,253478472125972	0.612853	SF1; 12777-11; SF01	-0.122618	-0.757653	0,470158550552566	0,675762749969014	SF1	-0.0478205	-0.271277	0.175635	10.8886	-0.984366	0.325932	0.606582	-6.41539	disease status	0.606582	N	N	N
874	seq.13512.28	0,11429089177975	0,253817328763392	0,253817328763392	0.612853	HNRNPR; 13512-28; HNRPR	0.143705	0.602971	0,373660584564288	-1,12014505478107	HNRNPR	-0.0221828	-0.199124	0.154759	10.2958	-0.576655	0.564715	0.783932	-6.73087	disease status	0.783932	N	N	N
875	seq.2211.9	0,254955631304959	0,0959069646293917	0,254955631304959	0.612853	TIMP1; 2211-9; TIMP-1	-0.164446	0.512194	0,00149192455461469	2,33304402815674	TIMP1	0.102823	-0.346214	0.551859	12.5736	1.05328	0.293278	0.573562	-6.3459	disease status	0.573562	N	N	N
876	seq.2683.1	0,0310149954384713	0,253960866929732	0,253960866929732	0.612853	C3; 2683-1; iC3b	-0.355132	-0.311342	0,640431729147568	0,309984704977702	C3	0.0108595	-0.351313	0.373032	14.8169	0.137921	0.890419	0.958032	-6.88659	disease status	0.958032	N	N	N
877	seq.3197.70	0,00615399773097028	0,254990960813272	0,254990960813272	0.612853	IDE; 3197-70; IDE	-0.444189	-0.412366	0,874544185209652	-0,0932574278052367	IDE	0.0131106	-0.19461	0.220831	10.7794	0.29032	0.771824	0.903281	-6.85415	disease status	0.903281	N	N	N
878	seq.3316.58	0,0233033063031938	0,252688364603627	0,252688364603627	0.612853	SERPIND1; 3316-58; Heparin cofactor II	-0.26456	-0.418994	0,804348141941838	0,224835597020017	SERPIND1	-0.0750873	-0.352183	0.202009	12.5368	-1.24644	0.213824	0.483859	-6.12634	disease status	0.483859	N	N	N
879	seq.3320.49	0,230507429259001	0,253024219847058	0,253024219847058	0.612853	IGFBP7; 3320-49; IGFBP-7	-0.16628	-0.399356	0,00558352953560896	1,96499710507604	IGFBP7	0.319594	0.0397759	0.599412	15.4863	5.2536	3.30185e-07	8.4674e-06	6.07903	disease status	8.4674e-06	Y	N	N
880	seq.4159.130	0,254513984320187	0,0881886373599927	0,254513984320187	0.612853	CFH; 4159-130; Factor H	-0.166323	-0.508806	0,874566939268056	-0,107618235555621	CFH	0.139581	0.0307154	0.248446	17.1153	5.89748	1.25266e-08	4.47213e-07	9.23208	disease status	4.47213e-07	Y	N	N
881	seq.4480.59	0,00106521872282516	0,253267208386825	0,253267208386825	0.612853	C3; 4480-59; C3b	-0.47807	-0.369618	0,280639739195278	0,798882872848722	C3	-0.30724	-1.03113	0.416653	10.9014	-1.95227	0.0520751	0.203757	-5.0167	disease status	0.203757	N	N	N
882	seq.4913.78	0,00745440984719936	0,253934423055533	0,253934423055533	0.612853	CCL16; 4913-78; HCC-4	-0.179254	-0.720291	0,321437447872902	1,74597719491124	CCL16	0.303717	-0.124948	0.732382	14.2853	3.25903	0.00128068	0.0124032	-1.73187	disease status	0.0124032	Y	N	N
883	seq.5707.55	0,00164288966130363	0,254962886213239	0,254962886213239	0.612853	ELK3; 5707-55; ELK3	-0.542731	-0.344091	0,945704992267537	-0,0399323830972074	ELK3	0.215051	0.0185196	0.411582	9.54801	5.03315	9.49561e-07	2.20947e-05	5.06563	disease status	2.20947e-05	Y	N	N
884	seq.9899.28	0,0253964663024436	0,254775454865192	0,254775454865192	0.612853	KIF1C; 9899-28; KIF1C	0.226658	0.640481	0,563585610446924	-1,10323257353769	KIF1C	-0.100769	-0.595952	0.394414	10.6889	-0.936047	0.350194	0.628503	-6.46133	disease status	0.628503	N	N	N
885	seq.18863.176	0,0580184959587604	0,25607934795544	0,25607934795544	0.614816	CHST2; 18863-176; CHST2	0.151868	1.01595	0,843716886548081	0,623805476236301	CHST2	-0.032633	-0.176386	0.111119	9.5097	-1.04417	0.297461	0.578325	-6.35535	disease status	0.578325	N	N	N
886	seq.6543.182	0,255996953372074	0,12884777053163	0,255996953372074	0.614816	PRLH; 6543-182; PRRP	-0.175987	-0.424935	0,490625048500884	0,518742686997693	PRLH	0.0426024	-0.114788	0.199993	11.913	1.24505	0.214333	0.484067	-6.12804	disease status	0.484067	N	N	N
887	seq.7975.97	0,0248343864108919	0,255991534023052	0,255991534023052	0.614816	UNC5A; 7975-97; UNC5A	0.331645	1.22575	0,30685352953317	-2,89093345740652	UNC5A	0.00388487	-0.381401	0.38917	8.85591	0.04638	0.963046	0.985232	-6.89497	disease status	0.985232	N	N	N
888	seq.5701.81	0,0140611978548505	0,256504024568997	0,256504024568997	0.615008	CLEC3B; 5701-81; Tetranectin	0.315801	-0.385804	0,659459943707343	-0,390233328804095	CLEC3B	-0.169261	-0.349314	0.0107916	12.9559	-4.32402	2.25088e-05	0.000383017	2.04832	disease status	0.000383017	Y	N	N
889	seq.9786.310	0,256432307847539	0,183223679014305	0,256432307847539	0.615008	IER3; 9786-310; IEX1	-0.114614	-0.577349	0,428929938974564	0,892566237177139	IER3	0.0409448	-0.110957	0.192847	11.2141	1.23984	0.216252	0.485799	-6.13444	disease status	0.485799	N	N	N
890	seq.8973.23	0,106217608947552	0,257149092876479	0,257149092876479	0.616709	FCRL4; 8973-23; FCRL4	0.141825	0.556571	0,599703253281503	-0,866084216821833	FCRL4	-0.337721	-1.01262	0.337172	10.0793	-2.30176	0.0222104	0.113039	-4.29167	disease status	0.113039	N	N	N
891	seq.7200.4	0,257399300078162	0,223720836510041	0,257399300078162	0.616945	LRFN2; 7200-4; LRFN2	0.0656093	1.02544	0,638067752475825	-1,22938848268972	LRFN2	0.0318269	-0.449746	0.513399	9.17397	0.303997	0.761395	0.898597	-6.85012	disease status	0.898597	N	N	N
892	seq.12681.63	0,0273908587854222	0,257740026946957	0,257740026946957	0.617517	USP21; 12681-63; UBP21	-0.183794	-0.593585	0,201299142013219	-1,47282314405894	USP21	-0.0270105	-0.348557	0.294536	12.5087	-0.386389	0.699553	0.863756	-6.82186	disease status	0.863756	N	N	N
893	seq.3535.84	0,120735986754455	0,258077271363789	0,258077271363789	0.618076	DKK1; 3535-84; DKK1	0.206707	0.36614	0,449213388490059	-0,682642752936503	DKK1	-0.177601	-0.461088	0.105886	14.143	-2.88168	0.00431568	0.0333436	-2.83928	disease status	0.0333436	Y	N	N
894	seq.5988.49	0,110086407280546	0,258368570200119	0,258368570200119	0.618464	TNFSF14; 5988-49; LIGHT	-0.235368	-0.33378	0,759030021734852	0,225970196577097	TNFSF14	0.0416538	-0.160713	0.244021	11.3456	0.946777	0.344709	0.623996	-6.45133	disease status	0.623996	N	N	N
895	seq.8772.5	0,159327140906854	0,258777224012008	0,258777224012008	0.619288	EFNB2; 8772-5; EFNB2	0.178409	-0.404221	0,434577941039846	-0,814622919922134	EFNB2	-0.0286688	-0.403375	0.346037	9.7352	-0.351929	0.725202	0.87604	-6.83449	disease status	0.87604	N	N	N
896	seq.18312.68	0,100124819621394	0,259230763455287	0,259230763455287	0.620278	NDRG3; 18312-68; NDRG3	0.0933858	-0.918805	0,174848963360018	-2,64621520166877	NDRG3	0.0212183	-0.265558	0.307995	10.9523	0.340332	0.733905	0.88017	-6.83848	disease status	0.88017	N	N	N
897	seq.14226.120	0,259822525630744	0,213213554567555	0,259822525630744	0.62169	BHMT2; 14226-120; BHMT2	0.144678	0.430081	0,236899402808424	-1,08745041902791	BHMT2	-0.103103	-0.252779	0.0465733	12.8056	-3.16846	0.00173235	0.015712	-2.00903	disease status	0.015712	Y	N	N
898	seq.17811.78	0,0884250318193095	0,259985104251138	0,259985104251138	0.62169	SULT1C2; 17811-78; ST1C2	-0.227053	-0.360666	0,28970073977718	0,883619986015521	SULT1C2	0.0490275	-0.136563	0.234618	11.4545	1.21511	0.225524	0.497844	-6.16442	disease status	0.497844	N	N	N
899	seq.11438.6	0,171139369552129	0,260193385985494	0,260193385985494	0.621771	DNAJB2; 11438-6; DNJB2	-0.224795	-0.337771	0,96749646925572	-0,0264061010471935	DNAJB2	0.0760324	-0.0708412	0.222906	13.0282	2.38114	0.0180434	0.0976303	-4.11107	disease status	0.0976303	N	N	N
900	seq.10364.6	0,261679904837298	0,150170571515254	0,261679904837298	0.623788	SMAD2; 10364-6; SMAD2	-0.1975	-0.529591	0,124114564212746	-0,835533720200525	SMAD2	0.0142719	-0.22996	0.258504	10.9161	0.268792	0.788322	0.912279	-6.86013	disease status	0.912279	N	N	N
901	seq.10589.7	0,262316147064076	0,0652505520557478	0,262316147064076	0.623788	RAET1L; 10589-7; RET1L	0.0663559	1.57725	0,625178030501857	1,06022123024773	RAET1L	0.287555	-0.350017	0.925127	9.26595	2.07457	0.0390978	0.168093	-4.77603	disease status	0.168093	N	N	N
902	seq.11158.40	0,0040279030780476	0,262607594130897	0,262607594130897	0.623788	CCDC64; 11158-40; BICR1	0.149868	-0.954646	0,235674729374137	-2,87439638296981	CCDC64	-0.0176777	-0.141399	0.106044	10.2696	-0.657218	0.511674	0.75159	-6.68154	disease status	0.75159	N	N	N
903	seq.13494.6	0,160534484612306	0,262158600457405	0,262158600457405	0.623788	CERS5; 13494-6; CERS5	-0.142497	-0.539344	0,746296786866915	-0,387016962929644	CERS5	0.0184272	-0.105581	0.142435	10.2781	0.683502	0.494952	0.740192	-6.66406	disease status	0.740192	N	N	N
904	seq.18916.25	0,0133751567975978	0,262510638324988	0,262510638324988	0.623788	ITPA; 18916-25; Inosine triphosphatase	-0.336089	-0.387895	0,230497683303806	0,906710863830321	ITPA	0.299546	-0.203297	0.802388	11.7757	2.74011	0.00660578	0.0461265	-3.22209	disease status	0.0461265	Y	N	N
905	seq.2580.83	0,10962417766657	0,262309246068665	0,262309246068665	0.623788	MPO; 2580-83; Myeloperoxidase	0.203936	-0.390635	0,263384962101647	-0,932906167345567	MPO	0.207828	-0.371699	0.787355	14.7776	1.64956	0.100348	0.30863	-5.55126	disease status	0.30863	N	N	N
906	seq.2836.68	0,0451044475371506	0,261322969654092	0,261322969654092	0.623788	LCN2; 2836-68; Lipocalin 2	0.27669	-0.362627	0,385496607122605	-0,646590748261674	LCN2	0.0160658	-0.433934	0.466066	10.6416	0.16422	0.869697	0.949341	-6.88264	disease status	0.949341	N	N	N
907	seq.5703.26	0,261089070464126	0,187494222765632	0,261089070464126	0.623788	OLFM1; 5703-26; NOE1	-0.068433	0.959243	0,869719048042306	-0,270788822531787	OLFM1	0.0609857	-0.176945	0.298916	8.26504	1.17899	0.239573	0.515302	-6.20714	disease status	0.515302	N	N	N
908	seq.6462.12	6,11634435244438e-06	0,261888862559767	0,261888862559767	0.623788	TIMP4; 6462-12; TIMP-4	0.578954	0.390591	0,721819091021698	0,416964832767108	TIMP4	-0.183091	-0.545241	0.179058	11.7935	-2.3255	0.0208839	0.10818	-4.23827	disease status	0.10818	N	N	N
909	seq.7776.20	0,262192429982247	0,032350676120567	0,262192429982247	0.623788	UNC5B; 7776-20; UNC5B	0.128501	0.874475	0,65006961399961	0,435339251296525	UNC5B	-0.108922	-0.405853	0.188009	13.8288	-1.68731	0.0928494	0.294314	-5.48937	disease status	0.294314	N	N	N
910	seq.9470.15	0,095952539530956	0,263007900640454	0,263007900640454	0.62455	METTL24; 9470-15; MET24	-0.123195	-0.750571	0,108441103368744	2,26719750685427	METTL24	0.0768364	-0.376446	0.530118	9.87615	0.779713	0.436332	0.69704	-6.59424	disease status	0.69704	N	N	N
911	seq.11669.39	0,264268425835442	0,161873781470595	0,264268425835442	0.624978	SLCO5A1; 11669-39; SO5A1	0.104084	-0.669854	0,68840823422515	0,692137026231103	SLCO5A1	0.00706345	-0.249317	0.263444	9.3392	0.126727	0.899263	0.962117	-6.88806	disease status	0.962117	N	N	N
912	seq.14036.116	0,0218363196264571	0,264026416454025	0,264026416454025	0.624978	MPDZ; 14036-116; MPDZ	-0.0977704	-1.26605	0,886631372133734	-0,237150227292411	MPDZ	0.00556186	-0.169926	0.18105	8.70215	0.145782	0.884217	0.955594	-6.88548	disease status	0.955594	N	N	N
913	seq.14237.1	0,0038268472565556	0,264146408519075	0,264146408519075	0.624978	HSPA1A; 14237-1; HSP 70	0.384421	-0.386946	0,566466757762628	-0,522554042781965	HSPA1A	-0.0842804	-0.253962	0.0854016	11.621	-2.28466	0.0232104	0.116684	-4.3298	disease status	0.116684	N	N	N
914	seq.19341.36	0,0854891148928967	0,263361231520564	0,263361231520564	0.624978	ACBD6; 19341-36; ACBD6	-0.257596	0.317632	0,0119526294044469	1,86984190840518	ACBD6	0.020981	-0.231919	0.273881	16.0663	0.381602	0.703096	0.864559	-6.82368	disease status	0.864559	N	N	N
915	seq.4889.82	0,143195245223102	0,264027069157538	0,264027069157538	0.624978	WNT7A; 4889-82; WNT7A	0.132189	-0.56352	0,451664225926127	-1,35417347817033	WNT7A	-0.0130662	-0.210028	0.183896	8.82067	-0.30514	0.760525	0.898007	-6.84977	disease status	0.898007	N	N	N
916	seq.6473.55	0,234819921251841	0,263868931805656	0,263868931805656	0.624978	BPIFA1; 6473-55; PLUNC	-0.177184	-0.334397	0,481726317273862	0,51337315445093	BPIFA1	0.0322329	-0.0994373	0.163903	10.566	1.12601	0.261291	0.536936	-6.26751	disease status	0.536936	N	N	N
917	seq.11910.27	0,0605325099762809	0,264654627494146	0,264654627494146	0.625669	DLX4; 11910-27; DLX4	-0.281376	-0.445582	0,308109531233035	-0,611255212225598	DLX4	-0.0378015	-0.242915	0.167312	8.65798	-0.847706	0.39745	0.665511	-6.5394	disease status	0.665511	N	N	N
918	seq.13453.2	0,265614694281202	0,0625633903783432	0,265614694281202	0.628403	MRPL33; 13453-2; RM33	0.106443	0.863627	0,163055441046128	1,62615890229511	MRPL33	0.06579	-0.273358	0.404938	10.5007	0.892291	0.373135	0.646111	-6.50096	disease status	0.646111	N	N	N
919	seq.13541.1	0,266203378379895	0,0714541571064706	0,266203378379895	0.628505	MYCT1; 13541-1; MYCT1	-0.148879	-0.626524	0,290753065168106	-0,819074668530565	MYCT1	0.0380064	-0.120368	0.19638	11.2823	1.10383	0.270776	0.546792	-6.29196	disease status	0.546792	N	N	N
920	seq.14747.9	0,255861015945682	0,266010704565359	0,266010704565359	0.628505	CRLF1; 14747-9; CRLF1	-0.0750343	0.765563	0,109493835607182	2,85207691120357	CRLF1	0.0363341	-0.28687	0.359538	11.0128	0.517099	0.605566	0.807963	-6.76321	disease status	0.807963	N	N	N
921	seq.15524.30	0,25378637877359	0,266219844067698	0,266219844067698	0.628505	PGAM2; 15524-30; PGAM2	-0.19087	-0.293982	0,389071416734781	-0,56461420345247	PGAM2	-0.332305	-0.857092	0.192482	11.2645	-2.91266	0.00392324	0.0308564	-2.75312	disease status	0.0308564	Y	N	N
922	seq.11543.84	0,103957148830368	0,267559966198663	0,267559966198663	0.632591	LIMA1; 11543-84; LIMA1	-0.296204	0.24031	0,648698567506948	0,247444535035529	LIMA1	0.0284568	-0.192569	0.249483	10.5405	0.592212	0.554269	0.777057	-6.72185	disease status	0.777057	N	N	N
923	seq.9816.37	6,16014335209422e-06	0,267930270962895	0,267930270962895	0.633224	ISOC1; 9816-37; ISOC1	-0.718069	-0.322329	0,0129793077018317	1,72202189877886	ISOC1	0.501553	0.220615	0.782492	13.6471	8.21182	1.37109e-14	1.16112e-12	22.5874	disease status	1.16112e-12	Y	N	N
924	seq.9934.29	0,179733947068222	0,268172102109196	0,268172102109196	0.6334	PITPNA; 9934-29; PIPNA	-0.21332	-0.334474	0,83536868184263	-0,134086673918605	PITPNA	-0.00756042	-0.103379	0.0882582	12.4282	-0.362933	0.716976	0.871306	-6.83059	disease status	0.871306	N	N	N
925	seq.10396.6	0,176437860073484	0,269210041939951	0,269210041939951	0.633495	MCL1; 10396-6; Mcl-1	-0.157728	0.422617	0,0900044335606301	1,9161107320518	MCL1	0.12337	-0.245765	0.492506	7.93386	1.53731	0.125542	0.354113	-5.72717	disease status	0.354113	N	N	N
926	seq.12411.60	0,155810045627907	0,268621667671251	0,268621667671251	0.633495	MAX; 12411-60; MAX	-0.240632	-0.339563	0,145662344829812	-0,869483359608315	MAX	0.0664673	-0.144704	0.277638	10.2043	1.4478	0.148986	0.396751	-5.85875	disease status	0.396751	N	N	N
927	seq.14670.1	0,269352012671768	0,194876841847155	0,269352012671768	0.633495	SKIL; 14670-1; SKIL	-0.216375	-0.357689	0,209065002162206	-0,62682199833616	SKIL	-0.0130999	-0.141204	0.115005	11.2283	-0.470366	0.638523	0.827761	-6.78612	disease status	0.827761	N	N	N
928	seq.15604.18	0,000781727936370896	0,268697505393834	0,268697505393834	0.633495	MAPK9; 15604-18; JNK2	-0.486516	-0.36046	0,138980782002198	1,05833853692233	MAPK9	0.311749	0.0621172	0.561381	12.5481	5.74432	2.79562e-08	8.9694e-07	8.45673	disease status	8.9694e-07	Y	N	N
929	seq.18302.204	0,115735995968562	0,269105702220954	0,269105702220954	0.633495	ZWILCH; 18302-204; ZWILC	-0.213495	-0.359826	0,279249340671709	0,937683948577835	ZWILCH	0.0108161	-0.182444	0.204077	12.4623	0.25743	0.797068	0.915846	-6.86311	disease status	0.915846	N	N	N
930	seq.6284.7	0,00957658068354639	0,269251973943787	0,269251973943787	0.633495	FAM150B; 6284-7; F150B	-0.436337	-0.289176	0,692979475936108	0,269713704222769	FAM150B	0.330835	0.0370542	0.624617	11.4818	5.17994	4.71811e-07	1.18082e-05	5.73634	disease status	1.18082e-05	Y	N	N
931	seq.10346.5	0,112808084970692	0,269691851586284	0,269691851586284	0.633503	STAT3; 10346-5; STAT3	-0.264257	-0.3504	0,366758472240212	-0,558959503644245	STAT3	0.27542	-0.050088	0.600927	12.8767	3.89198	0.000129031	0.00177644	0.401649	disease status	0.00177644	Y	N	N
932	seq.3866.7	0,269738052660123	0,134474755687142	0,269738052660123	0.633503	SBDS; 3866-7; SBDS	-0.173366	-0.697375	0,368693160911966	-0,545261337060676	SBDS	-0.0492371	-0.222226	0.123752	11.1042	-1.30919	0.191726	0.456023	-6.04717	disease status	0.456023	N	N	N
933	seq.10608.9	0,079561436645356	0,271320210807185	0,271320210807185	0.633614	HTN1; 10608-9; HIS1	0.126434	0.782176	0,408130661941515	-2,54671992731752	HTN1	-0.0881839	-0.666357	0.489989	9.88621	-0.701565	0.483634	0.730465	-6.65165	disease status	0.730465	N	N	N
934	seq.13411.21	0,211533433487698	0,270733793831591	0,270733793831591	0.633614	RNF41; 13411-21; RNF41	-0.202454	-0.299896	0,529545798128061	0,511022462200092	RNF41	0.00405355	-0.119598	0.127705	10.1702	0.150788	0.88027	0.953452	-6.88474	disease status	0.953452	N	N	N
935	seq.3065.65	0,270708470855755	0,219311722984905	0,270708470855755	0.633614	FGF5; 3065-65; FGF-5	-0.105131	-0.666692	0,708561778132528	-0,442452810367604	FGF5	0.0686367	-0.106007	0.24328	9.99993	1.80773	0.0719054	0.251652	-5.28283	disease status	0.251652	N	N	N
936	seq.3472.40	0,23225073008224	0,271794787163802	0,271794787163802	0.633614	BIRC5; 3472-40; Survivin	-0.152677	-0.396565	0,724632721540796	0,287285257089412	BIRC5	-0.00256284	-0.139063	0.133937	10.8593	-0.0863611	0.931252	0.97545	-6.89233	disease status	0.97545	N	N	N
937	seq.5082.51	0,00918276093049297	0,2703111938631	0,2703111938631	0.633614	IL1RAPL2; 5082-51; IL-1 sR9	0.130129	-0.965966	0,993754435666369	-0,0209426144231705	IL1RAPL2	-0.0396372	-0.285077	0.205803	10.6889	-0.742837	0.45831	0.715054	-6.62208	disease status	0.715054	N	N	N
938	seq.5196.7	0,271229930386563	0,112224906575416	0,271229930386563	0.633614	NMT1; 5196-7; NMT1	-0.0916085	-0.890904	0,369703152603895	-1,1612842486107	NMT1	0.0117349	-0.108333	0.131803	10.4904	0.449552	0.653441	0.837706	-6.79563	disease status	0.837706	N	N	N
939	seq.5638.23	0,0458379416698287	0,270381604704394	0,270381604704394	0.633614	COLGALT1; 5638-23; GT251	-0.316177	-0.338904	0,324701197879814	-0,604818710295463	COLGALT1	0.055815	-0.128639	0.240269	11.7049	1.39185	0.165262	0.420399	-5.93704	disease status	0.420399	N	N	N
940	seq.6506.54	0,044927493528028	0,271012051038142	0,271012051038142	0.633614	TMED10; 6506-54; TMEDA	0.208754	0.477915	0,713053922975165	-0,397664523793487	TMED10	-0.134762	-0.365412	0.0958876	10.9879	-2.68751	0.00770497	0.0520067	-3.3597	disease status	0.0520067	N	N	N
941	seq.6527.1	0,00119359241506133	0,271672381728583	0,271672381728583	0.633614	TRIL; 6527-1; TRIL	-0.429017	-0.401495	0,000151207731586918	3,05892910301352	TRIL	0.368405	0.0819153	0.654895	11.2278	5.91497	1.14264e-08	4.11973e-07	9.32099	disease status	4.11973e-07	Y	N	N
942	seq.6604.59	0,27203246105733	0,194022984171331	0,27203246105733	0.633614	NDNF; 6604-59; CD031	-0.140922	-0.465937	0,420026725424697	0,763185752092753	NDNF	0.0432499	-0.0708387	0.157338	11.7135	1.7437	0.0824967	0.274599	-5.39437	disease status	0.274599	N	N	N
943	seq.7933.75	0,0152893875462208	0,270780896761193	0,270780896761193	0.633614	ADAM22; 7933-75; ADA22	0.14723	0.763712	0,766810272820272	0,443347763584733	ADAM22	-0.0472019	-0.307447	0.213043	12.67	-0.834278	0.404958	0.671672	-6.55059	disease status	0.671672	N	N	N
944	seq.8924.55	0,119742768615304	0,272064380864896	0,272064380864896	0.633614	CALY; 8924-55; CALY	0.164018	0.481562	0,878030096605919	-0,229532169090247	CALY	-0.0799629	-0.208875	0.0489497	8.16837	-2.85314	0.00470847	0.0357206	-2.91788	disease status	0.0357206	Y	N	N
945	seq.10442.1	0,273810874580322	0,23823302586672	0,273810874580322	0.634705	TMEM190; 10442-1; TM190	0.108107	0.815348	0,334816191702489	-0,9877578216662	TMEM190	0.019017	-0.418298	0.456332	8.67019	0.200024	0.841632	0.936246	-6.87616	disease status	0.936246	N	N	N
946	seq.10949.59	0,224305937907311	0,274278295510911	0,274278295510911	0.634705	RPLP2; 10949-59; RLA2	0.118933	0.519024	0,338977299353388	-1,29085107739231	RPLP2	-0.0506676	-0.18545	0.084115	9.36541	-1.72913	0.085078	0.279994	-5.41922	disease status	0.279994	N	N	N
947	seq.13636.20	0,273519327199134	0,228033409986125	0,273519327199134	0.634705	NAP1L1; 13636-20; NP1L1	-0.181347	-0.379259	0,379139345864525	-0,522033945001864	NAP1L1	0.0792426	-0.450199	0.608684	12.1233	0.688457	0.491833	0.737537	-6.66069	disease status	0.737537	N	N	N
948	seq.15457.14	0,274168745023376	0,0210114873750896	0,274168745023376	0.634705	ANPEP; 15457-14; Aminopeptidase N	0.161713	0.751512	0,571372968308418	-0,432615882376198	ANPEP	0.00931393	-0.180344	0.198971	16.5093	0.225888	0.821481	0.927717	-6.87068	disease status	0.927717	N	N	N
949	seq.17151.84	0,259747504210254	0,27262184595666	0,27262184595666	0.634705	IRF3; 17151-84; IRF-3	-0.198236	-0.375758	0,230317584122676	-0,644376726729094	IRF3	0.0479431	-0.346319	0.442205	11.6097	0.559342	0.576453	0.78973	-6.74063	disease status	0.78973	N	N	N
950	seq.2649.77	0,274237993707394	0,159313368179856	0,274237993707394	0.634705	ICAM3; 2649-77; sICAM-3	-0.142522	-0.542183	0,885047643629426	0,108315707260511	ICAM3	-0.00114934	-0.318132	0.315834	11.0578	-0.0166781	0.986707	0.995731	-6.8959	disease status	0.995731	N	N	N
951	seq.3445.53	0,211501712256201	0,273867978498023	0,273867978498023	0.634705	IL15RA; 3445-53; IL-15 Ra	-0.0917465	-0.728996	0,494240955913432	0,940126031987017	IL15RA	-0.00634472	-0.138489	0.1258	10.3991	-0.220848	0.8254	0.930027	-6.8718	disease status	0.930027	N	N	N
952	seq.6238.55	0,232594465128726	0,272788475015824	0,272788475015824	0.634705	PSG8; 6238-55; PSG8	0.323807	-0.386856	0,136171546893733	-1,42897160979754	PSG8	-0.0569663	-0.342255	0.228322	9.77789	-0.918481	0.359294	0.634822	-6.47747	disease status	0.634822	N	N	N
953	seq.8843.34	0,273926953539744	0,109383523283838	0,273926953539744	0.634705	MYRF; 8843-34; MRF	-0.164519	-0.464767	0,856872987986213	0,138611793517025	MYRF	0.0282544	-0.186806	0.243315	11.5516	0.604309	0.546212	0.772739	-6.71466	disease status	0.772739	N	N	N
954	seq.9127.4	0,00534376544240873	0,273796999893745	0,273796999893745	0.634705	SLC26A5; 9127-4; S26A5	0.182376	0.745327	0,624238865458494	-0,864350211975777	SLC26A5	0.0165661	-0.175864	0.208996	8.20491	0.395985	0.69247	0.860672	-6.81813	disease status	0.860672	N	N	N
955	seq.3362.61	0,0379641240921527	0,275321051074166	0,275321051074166	0.637026	CHRDL1; 3362-61; CRDL1	0.280751	0.341459	0,699788449438525	0,38043735590964	CHRDL1	-0.147728	-0.394506	0.09905	10.9433	-2.75355	0.00634867	0.0448037	-3.18653	disease status	0.0448037	Y	N	N
956	seq.5223.59	0,275170687165536	0,0966347588621176	0,275170687165536	0.637026	GCKR; 5223-59; GCKR	-0.137603	-0.986482	0,596590682339531	-0,432068148958313	GCKR	0.0685166	-0.081495	0.218528	10.3816	2.10088	0.0366995	0.160145	-4.72241	disease status	0.160145	N	N	N
957	seq.14324.52	0,0234414378197021	0,276026704310632	0,276026704310632	0.638375	SMC3; 14324-52; CSPG6	-0.359343	-0.302359	0,98975108056489	0,00945564552558732	SMC3	0.572223	0.16241	0.982036	12.7578	6.42268	7.17349e-10	2.96844e-08	12.0017	disease status	2.96844e-08	Y	N	N
958	seq.19266.35	0,0670531348998454	0,27608663744784	0,27608663744784	0.638375	G3BP1; 19266-35; G3BP1	-0.285927	-0.338746	0,558775981817295	0,378353414473562	G3BP1	0.261658	-0.0547091	0.578026	13.2987	3.80434	0.000180674	0.00237916	0.086168	disease status	0.00237916	Y	N	N
959	seq.4149.8	0,276747269629612	0,0584156554537932	0,276747269629612	0.640023	PDGFB; 4149-8; PDGF-BB	0.171969	0.530773	0,289413767905645	0,792393608976486	PDGFB	-0.0884879	-0.413354	0.236378	16.2271	-1.2529	0.211468	0.481698	-6.11836	disease status	0.481698	N	N	N
960	seq.11539.4	0,0743921293511206	0,279058288481293	0,279058288481293	0.642303	ATP5J2; 11539-4; ATPK	-0.257515	-0.320557	0,727122046073559	0,322228648045138	ATP5J2	0.0513587	-0.150381	0.253098	12.3818	1.17099	0.242768	0.518043	-6.21644	disease status	0.518043	N	N	N
961	seq.13078.3	0,278434756950333	0,0596650127022208	0,278434756950333	0.642303	CETN2; 13078-3; CETN2	-0.140071	-0.722143	0,241446070746837	-1,03064447729323	CETN2	-0.00827455	-0.206736	0.190187	13.2282	-0.191778	0.848079	0.940258	-6.87776	disease status	0.940258	N	N	N
962	seq.13979.3	0,278424574088784	0,0838154865814849	0,278424574088784	0.642303	SLC26A7; 13979-3; S26A7	-0.120139	-0.861036	0,863259153565823	-0,164989222774092	SLC26A7	0.0230381	-0.121708	0.167784	11.2099	0.7321	0.464825	0.719822	-6.62994	disease status	0.719822	N	N	N
963	seq.15613.16	9,74010596734379e-05	0,279124378558678	0,279124378558678	0.642303	PNLIP; 15613-16; LIPP	0.488953	0.372565	0,315120132932065	0,989367256558179	PNLIP	0.145852	-0.386098	0.677803	10.6117	1.26118	0.208473	0.478811	-6.10808	disease status	0.478811	N	N	N
964	seq.18891.98	0,00281131026279717	0,2794903742826	0,2794903742826	0.642303	GBP2; 18891-98; GBP2	-0.479154	-0.30367	0,113663991154159	1,05638199639394	GBP2	0.208093	-0.102496	0.518682	11.3645	3.08182	0.00229879	0.0200025	-2.26756	disease status	0.0200025	Y	N	N
965	seq.19115.13	0,0613870749999923	0,278027227151922	0,278027227151922	0.642303	CMBL; 19115-13; CMBL	-0.281065	-0.337963	0,609668470251447	0,355093616079306	CMBL	0.0535475	-0.179589	0.286684	9.62748	1.05649	0.291814	0.571312	-6.34255	disease status	0.571312	N	N	N
966	seq.19570.12	0,0759818071922606	0,279335155088476	0,279335155088476	0.642303	FGF8; 19570-12; FGF-8	0.240114	-0.332835	0,755308312563074	0,334141351711801	FGF8	0.0001666	-0.234413	0.234746	8.47656	0.00326676	0.997396	0.999481	-6.89604	disease status	0.999481	N	N	N
967	seq.3196.6	0,27764145602046	0,00373093980896979	0,27764145602046	0.642303	HAPLN1; 3196-6; HPLN1	0.0980285	1.57363	0,648051775523148	-0,587162910700427	HAPLN1	-0.123603	-0.36522	0.118015	10.7057	-2.35308	0.0194308	0.103371	-4.1756	disease status	0.103371	N	N	N
968	seq.5254.69	0,278963435979829	0,194871884110369	0,278963435979829	0.642303	PDE3A; 5254-69; PDE3A	0.169369	0.491995	0,705794828854723	0,354950501222621	PDE3A	-0.00940951	-0.168144	0.149325	9.59569	-0.272663	0.785348	0.910054	-6.85909	disease status	0.910054	N	N	N
969	seq.7745.3	0,0162944587734232	0,279135903897157	0,279135903897157	0.642303	CISD1; 7745-3; ZCD1	-0.311926	-0.369179	0,17184458769014	1,22226366227238	CISD1	0.092914	-0.228699	0.414527	10.3634	1.32887	0.185158	0.446673	-6.02155	disease status	0.446673	N	N	N
970	seq.9118.7	0,278242263115008	0,0675011828977392	0,278242263115008	0.642303	PSD2; 9118-7; PSD2	0.126958	0.726853	0,181452769286964	-1,51790397394123	PSD2	-0.0782759	-0.328302	0.17175	11.2326	-1.44005	0.151162	0.400332	-5.86976	disease status	0.400332	N	N	N
971	seq.11590.5	0,0884020370706993	0,279845310497414	0,279845310497414	0.642879	RBM23; 11590-5; RBM23	-0.294113	-0.264506	0,21073652709338	0,886303469978479	RBM23	0.0786411	-0.128528	0.28581	9.89863	1.74606	0.0820867	0.273929	-5.39035	disease status	0.273929	N	N	N
972	seq.16853.5	0,114891337874426	0,280971327148365	0,280971327148365	0.642982	NRK1; 16853-5; NRK1	0.155562	0.630527	0,436427513153691	-1,51482661675097	NRK1	-0.0178515	-0.393077	0.357373	9.91769	-0.218837	0.826964	0.93059	-6.87224	disease status	0.93059	N	N	N
973	seq.18348.89	0,229356886070751	0,2811484295786	0,2811484295786	0.642982	HNRNPD; 18348-89; HNRPD	-0.191298	-0.290711	0,849713016130338	-0,140490153728488	HNRNPD	0.28035	-0.00157903	0.562279	10.3865	4.57401	7.68912e-06	0.000147757	3.06826	disease status	0.000147757	Y	N	N
974	seq.18921.30	0,017919545349609	0,280428477053422	0,280428477053422	0.642982	PHEX; 18921-30; PHEX	0.211692	0.530072	0,618729411730751	-0,617967135883361	PHEX	-0.184977	-0.594991	0.225038	8.3716	-2.07517	0.0390415	0.16803	-4.77481	disease status	0.16803	N	N	N
975	seq.2813.11	0,000123679575962193	0,280278637624639	0,280278637624639	0.642982	AGRP; 2813-11; ART	0.366944	0.512638	0,565533208304309	-0,679750991882114	AGRP	-0.129741	-0.434718	0.175235	10.7552	-1.95681	0.0515352	0.202662	-5.00801	disease status	0.202662	N	N	N
976	seq.4987.17	0,153020175978226	0,281201395718128	0,281201395718128	0.642982	FCAR; 4987-17; FCAR	-0.143277	-0.515195	0,833142521832043	0,231102681120818	FCAR	0.0311303	-0.108078	0.170339	10.8305	1.0286	0.304707	0.586451	-6.37132	disease status	0.586451	N	N	N
977	seq.5861.78	0,00179715570385351	0,280775124375629	0,280775124375629	0.642982	HAAO; 5861-78; 3HAO	0.302852	0.474589	0,31157734996203	-1,31264796317679	HAAO	-0.0790951	-0.51667	0.35848	12.6572	-0.831444	0.406553	0.672479	-6.55293	disease status	0.672479	N	N	N
978	seq.8364.74	0,0632892422526969	0,281036972766744	0,281036972766744	0.642982	UST; 8364-74; UST	0.185431	0.464288	0,758247883184865	0,327127403437512	UST	0.00171568	-0.223537	0.226968	10.1934	0.035035	0.972081	0.990382	-6.89543	disease status	0.990382	N	N	N
979	seq.3173.49	0,281638080463798	0,159357618267761	0,281638080463798	0.643841	NAAA; 3173-49; ASAHL	0.106392	0.596138	0,894218517082138	0,165724659202642	NAAA	0.154583	-0.366932	0.676098	12.746	1.36342	0.174033	0.432147	-5.97567	disease status	0.432147	N	N	N
980	seq.13436.54	0,139645214089458	0,281994147322762	0,281994147322762	0.644421	MAZ; 13436-54; MAZ	0.287857	0.489195	0,367244298004184	0,926868236232648	MAZ	-0.0786702	-0.230496	0.0731552	9.65314	-2.38339	0.0179361	0.0973502	-4.10586	disease status	0.0973502	N	N	N
981	seq.11226.16	0,282686300837522	0,26855095943591	0,282686300837522	0.64557	UBE3A; 11226-16; UBE3A	-0.180575	-0.336815	0,758087917573492	-0,193380764760873	UBE3A	0.0540772	-0.143444	0.251598	12.052	1.2593	0.209149	0.479608	-6.11042	disease status	0.479608	N	N	N
982	seq.14035.13	0,278892159469748	0,283081750605465	0,283081750605465	0.64557	TIAM1; 14035-13; TIAM1	0.0789649	0.641855	0,969949149462897	0,0539061940033709	TIAM1	-0.0531483	-0.250686	0.144389	9.0596	-1.23757	0.21709	0.486782	-6.13722	disease status	0.486782	N	N	N
983	seq.15336.7	0,282937132165216	0,0124377784789441	0,282937132165216	0.64557	SELM; 15336-7; SELM	0.11321	1.1376	0,245970625485306	1,26637536411537	SELM	-0.072638	-0.292557	0.147281	14.293	-1.51926	0.130019	0.362757	-5.75432	disease status	0.362757	N	N	N
984	seq.8003.57	0,144296336665799	0,282996783236373	0,282996783236373	0.64557	LGI3; 8003-57; LGI3	0.0881746	-0.773185	0,984123622190838	-0,0403237103305519	LGI3	-0.0355447	-0.15972	0.0886311	9.57609	-1.31664	0.18922	0.452277	-6.03751	disease status	0.452277	N	N	N
985	seq.17387.27	0,283365268776234	0,0641620980265257	0,283365268776234	0.645897	NFKBIB; 17387-27; IKB-beta	0.116568	1.61715	0,726492354174092	1,07938014937894	NFKBIB	0.126714	-0.372138	0.625566	9.40596	1.16839	0.243813	0.519373	-6.21944	disease status	0.519373	N	N	N
986	seq.16055.3	0,283629333345369	0,00120608614811686	0,283629333345369	0.646157	CFHR5; 16055-3; complement factor H-related 5	0.146471	1.23002	0,131516613852354	-1,08535899381474	CFHR5	-0.381297	-0.911449	0.148856	15.8697	-3.30825	0.00108368	0.0108303	-1.57819	disease status	0.0108303	Y	N	N
987	seq.10895.28	0,14654533512368	0,284086947488589	0,284086947488589	0.646433	TMPRSS11B; 10895-28; TM11B	0.111517	0.88383	0,429565962245879	-2,45361520211504	TMPRSS11B	0.0798602	-0.545687	0.705408	10.3854	0.587228	0.557606	0.779719	-6.72476	disease status	0.779719	N	N	N
988	seq.12580.7	0,0457135236953256	0,283984911936265	0,283984911936265	0.646433	PSMB5; 12580-7; PSB5	-0.205687	-0.527325	0,543769339925	0,605439779990474	PSMB5	0.0431269	-0.158074	0.244328	10.7667	0.985939	0.325161	0.606284	-6.41386	disease status	0.606284	N	N	N
989	seq.18409.61	0,230538908658984	0,284794698374561	0,284794698374561	0.648231	ARF5; 18409-61; ARF5	0.150156	0.483508	0,227351034371208	-1,52755934028174	ARF5	-0.0333034	-0.38706	0.320453	10.132	-0.433033	0.665382	0.844394	-6.80287	disease status	0.844394	N	N	N
990	seq.3847.56	0,285092312542384	0,131432453251951	0,285092312542384	0.648607	ETHE1; 3847-56; ETHE1	0.0825224	0.827824	0,298916997933886	-1,64874576900661	ETHE1	-0.0374503	-0.486928	0.412028	10.6201	-0.383251	0.701875	0.864417	-6.82306	disease status	0.864417	N	N	N
991	seq.11157.35	0,0487984588600665	0,287603366514722	0,287603366514722	0.648783	HSPA1A; 11157-35; HSP 70	-0.262006	-0.383957	0,207557456782332	-0,971888296306917	HSPA1A	-0.0427182	-0.163125	0.077689	12.1355	-1.63189	0.10402	0.315716	-5.57975	disease status	0.315716	N	N	N
992	seq.11383.41	0,113366725200863	0,285730452241602	0,285730452241602	0.648783	KRT7; 11383-41; Keratin 7	-0.268201	-0.385722	0,669033549561874	0,250161016114674	KRT7	0.024756	-0.219628	0.26914	11.2714	0.465954	0.641673	0.829041	-6.78817	disease status	0.829041	N	N	N
993	seq.11431.235	0,0190102959298678	0,287226790280656	0,287226790280656	0.648783	RECQL; 11431-235; RECQ1	-0.381276	-0.297245	0,403898209850654	0,545783493499365	RECQL	0.362012	0.0629076	0.661117	11.3318	5.56719	6.94273e-08	2.07229e-06	7.57943	disease status	2.07229e-06	Y	N	N
994	seq.12716.3	0,197275980829921	0,286964432764409	0,286964432764409	0.648783	ZNF175; 12716-3; ZN175	-0.185668	-0.359353	0,763063797757784	0,215232015524093	ZNF175	0.0484543	-0.10388	0.200788	12.4868	1.46307	0.144761	0.39048	-5.83684	disease status	0.39048	N	N	N
995	seq.15452.5	0,0112514268048396	0,287782421801851	0,287782421801851	0.648783	NT5E; 15452-5; 5'-Nucleotidase	-0.348176	0.340974	0,366986090486914	0,714708398195047	NT5E	0.294633	-0.100114	0.68938	13.7829	3.4332	0.000703032	0.00756418	-1.17872	disease status	0.00756418	Y	N	N
996	seq.15522.2	0,0895990648716022	0,286591833937213	0,286591833937213	0.648783	GLIPR2; 15522-2; GAPR1	0.209357	0.367112	0,194587336443417	1,15250059339662	GLIPR2	-0.0653849	-0.280227	0.149457	15.1594	-1.39987	0.162848	0.417026	-5.926	disease status	0.417026	N	N	N
997	seq.18240.6	0,125857668946611	0,287683987634864	0,287683987634864	0.648783	OMP; 18240-6; OMP	-0.199186	-0.596393	0,329916662902418	-0,72368091486373	OMP	-0.0887519	-0.388605	0.211101	10.4819	-1.36146	0.174651	0.433088	-5.9783	disease status	0.433088	N	N	N
998	seq.3872.2	0,244364034954572	0,286243801446593	0,286243801446593	0.648783	TPT1; 3872-2; TCTP	-0.214909	-0.342604	0,4480057134585	-0,396582552100483	TPT1	-0.000383717	-0.36699	0.366222	11.2178	-0.00481446	0.996163	0.999481	-6.89603	disease status	0.999481	N	N	N
999	seq.5028.59	1,43275497150406e-07	0,28599727171394	0,28599727171394	0.648783	CD163; 5028-59; sCD163	-0.607308	-0.422721	0,000270072140317666	3,70685520579523	CD163	0.454443	0.0913618	0.817524	11.918	5.75721	2.61536e-08	8.42818e-07	8.52109	disease status	8.42818e-07	Y	N	N
1000	seq.6267.51	0,254217504764977	0,28650055350188	0,28650055350188	0.648783	STMN4; 6267-51; STMN4	-0.172355	-0.308847	0,588910317700249	-0,39677928395211	STMN4	0.399661	-0.0614506	0.860773	11.0681	3.98678	8.90483e-05	0.00128934	0.750028	disease status	0.00128934	Y	N	N
1001	seq.7748.11	0,0233818839358864	0,287477083928402	0,287477083928402	0.648783	NDUFV2; 7748-11; NDUV2	-0.296828	-0.360039	0,0258461650661474	1,61158925087443	NDUFV2	0.0833683	-0.133509	0.300246	12.1505	1.76814	0.0783136	0.266772	-5.35227	disease status	0.266772	N	N	N
1002	seq.7932.23	0,0646926641898328	0,286043280326892	0,286043280326892	0.648783	SYT8; 7932-23; SYT8	0.299268	-0.26047	0,354453323339221	1,04810104202	SYT8	-0.017287	-0.297719	0.263145	8.69143	-0.283548	0.777002	0.905624	-6.85608	disease status	0.905624	N	N	N
1003	seq.8035.6	0,287165540812951	0,0610659782266381	0,287165540812951	0.648783	C1orf198; 8035-6; CA198	-0.0737868	-1.75587	0,451666538519758	-1,36101709767852	C1orf198	0.056689	-0.24268	0.356058	10.4575	0.87102	0.384618	0.655398	-6.51954	disease status	0.655398	N	N	N
1004	seq.9116.28	0,243406237349273	0,285436840476478	0,285436840476478	0.648783	HEPACAM2; 9116-28; HECA2	0.125405	-0.433573	0,610781214870107	-0,63411856126931	HEPACAM2	-0.0979382	-0.423848	0.227972	10.1124	-1.38226	0.168182	0.425298	-5.95016	disease status	0.425298	N	N	N
1005	seq.10042.8	0,058428292210538	0,291844683148431	0,291844683148431	0.651521	SGK3; 10042-8; SGK3	0.28231	-0.291966	0,495341000973592	-0,640201047737096	SGK3	-0.0364764	-0.176085	0.103132	10.7533	-1.2018	0.230632	0.504716	-6.18032	disease status	0.504716	N	N	N
1006	seq.10852.114	0,0599565739993786	0,290564810462057	0,290564810462057	0.651521	HNRNPDL; 10852-114; HNRDL	-0.307376	-0.314759	0,855262589792295	-0,115718448621834	HNRNPDL	0.248274	-0.161369	0.657918	12.5316	2.7878	0.00573387	0.0413054	-3.09515	disease status	0.0413054	Y	N	N
1007	seq.11177.16	0,289886206944426	0,274173681999145	0,289886206944426	0.651521	KRT5; 11177-16; K2C5	0.144156	0.349673	0,479186590139686	0,603466916029326	KRT5	0.040448	-0.217356	0.298251	11.7215	0.721679	0.471198	0.7231	-6.63745	disease status	0.7231	N	N	N
1008	seq.12332.7	0,0971992990016205	0,291140967768037	0,291140967768037	0.651521	EEF2K; 12332-7; EF2K	-0.237563	-0.434811	0,551583109773178	0,401294205190387	EEF2K	-0.0622825	-0.554511	0.429946	11.6261	-0.582017	0.561104	0.782109	-6.72779	disease status	0.782109	N	N	N
1009	seq.12399.194	0,289936806956379	0,111620559257874	0,289936806956379	0.651521	CCDC50; 12399-194; CCD50	-0.17733	-0.424028	0,85734258599958	0,123966403649893	CCDC50	0.0807863	-0.216461	0.378034	11.4193	1.25013	0.212475	0.482363	-6.12178	disease status	0.482363	N	N	N
1010	seq.12423.38	0,29170007571777	0,128974616845017	0,29170007571777	0.651521	A1CF; 12423-38; A1CF	-0.0738038	-1.16642	0,27422901529819	1,73867405984765	A1CF	-0.0918527	-0.548185	0.36448	10.9193	-0.925862	0.355452	0.631978	-6.47072	disease status	0.631978	N	N	N
1011	seq.12564.9	0,140950731361996	0,28962733037887	0,28962733037887	0.651521	NIP7; 12564-9; NIP7	0.2534	0.779929	0,0833184436128109	-4,15256259036861	NIP7	0.100614	-0.237084	0.438311	10.8576	1.37046	0.17183	0.429163	-5.96618	disease status	0.429163	N	N	N
1012	seq.16318.12	0,29107602014756	0,00517918114096623	0,29107602014756	0.651521	ACVRL1; 16318-12; ALK-1	0.0838357	1.8419	0,693594184496907	0,520738003109688	ACVRL1	-0.0492011	-0.237217	0.138815	9.32965	-1.20368	0.229906	0.50343	-6.17809	disease status	0.50343	N	N	N
1013	seq.17467.1	0,000114156490350331	0,289760696845874	0,289760696845874	0.651521	DHRS9; 17467-1; DHRS9	-0.492386	-0.418489	0,524253978429358	0,493630006305581	DHRS9	0.0992902	-0.0852617	0.283842	10.3177	2.47468	0.014031	0.0809085	-3.89081	disease status	0.0809085	N	N	N
1014	seq.18174.79	0,0592926680752433	0,29149578300071	0,29149578300071	0.651521	PDCD6IP; 18174-79; PDC6I	-0.345623	-0.370397	0,762284111129203	-0,159114285601219	PDCD6IP	0.152104	-0.0878988	0.392107	10.233	2.91515	0.00389323	0.030708	-2.74618	disease status	0.030708	Y	N	N
1015	seq.18182.24	0,290510854393053	0,214374131037402	0,290510854393053	0.651521	PCK1; 18182-24; PCKGC	-0.164567	-0.341764	0,271639393051511	0,911983401070865	PCK1	0.0520207	-0.111953	0.215995	11.4003	1.45926	0.145808	0.392286	-5.84233	disease status	0.392286	N	N	N
1016	seq.18297.8	0,0305716005701059	0,291604420522901	0,291604420522901	0.651521	MRAS; 18297-8; RASM	-0.206696	-0.504755	0,211477105884039	1,38583831722361	MRAS	0.0494459	-0.0821034	0.180995	10.5559	1.72891	0.0851169	0.279994	-5.41959	disease status	0.279994	N	N	N
1017	seq.3399.31	0,291954524592845	0,178771848463294	0,291954524592845	0.651521	STAB2; 3399-31; STAB2	-0.128407	-0.484768	0,820218223629981	0,216023045642409	STAB2	0.0198723	-0.158541	0.198286	11.2029	0.512331	0.608892	0.809721	-6.76564	disease status	0.809721	N	N	N
1018	seq.3466.8	0,291880776553819	0,143568172172342	0,291880776553819	0.651521	PRKACA; 3466-8; PRKACA	-0.178139	-0.463871	0,150518363973053	-0,862529573289358	PRKACA	0.0655389	-0.317272	0.44835	12.4867	0.787501	0.43177	0.694014	-6.58819	disease status	0.694014	N	N	N
1019	seq.5727.35	0,288931615953591	0,0674705817121853	0,288931615953591	0.651521	B3GALTL; 5727-35; B3GLT	-0.0883513	-1.2002	0,661863938035413	-0,613117609507523	B3GALTL	0.024601	-0.298848	0.34805	9.67939	0.349851	0.726759	0.876757	-6.83522	disease status	0.876757	N	N	N
1020	seq.6237.11	0,289414088527898	0,265270223842657	0,289414088527898	0.651521	FGFRL1; 6237-11; FGRL1	0.0856783	0.599199	0,639180871296956	0,713958733591453	FGFRL1	-0.00682044	-0.313872	0.300231	9.17444	-0.102173	0.918705	0.970365	-6.89085	disease status	0.970365	N	N	N
1021	seq.8274.64	0,0992937660841694	0,291492611087162	0,291492611087162	0.651521	STX7; 8274-64; Syntaxin-7	-0.25248	0.286643	0,347060536387076	-0,592802197272126	STX7	0.158265	-0.292768	0.609298	13.1966	1.61403	0.107841	0.321333	-5.60824	disease status	0.321333	N	N	N
1022	seq.8356.88	0,00033312772211412	0,291261670160669	0,291261670160669	0.651521	OXT; 8356-88; NEU1	-0.378616	-0.482673	0,0112022731623671	2,41849793892688	OXT	0.410185	-0.247987	1.06836	11.6778	2.86666	0.00451866	0.0345687	-2.88075	disease status	0.0345687	Y	N	N
1023	seq.6984.6	0,292456213107467	0,105237379538309	0,292456213107467	0.652596	IGSF8; 6984-6; IGSF8	0.103731	0.750524	0,502819661882261	0,746004795934653	IGSF8	0.0592931	-0.185148	0.303734	11.1842	1.11575	0.265652	0.542089	-6.27888	disease status	0.542089	N	N	N
1024	seq.15439.21	0,17734634231296	0,29386316443058	0,29386316443058	0.656763	RND3; 15439-21; RND3	-0.127281	-0.636545	0,541196601326364	-0,683568065308989	RND3	-0.00329737	-0.191273	0.184678	10.4382	-0.0806857	0.935759	0.976241	-6.89281	disease status	0.976241	N	N	N
1025	seq.12569.25	0,231908233298891	0,295041214963761	0,295041214963761	0.656949	CCT5; 12569-25; TCP-1-epsilon	-0.209475	0.254287	0,551283910244745	-0,367436180286363	CCT5	0.583771	-0.125984	1.29353	12.3795	3.7833	0.000195708	0.00254072	0.0113714	disease status	0.00254072	Y	N	N
1026	seq.14593.152	0,294952982334475	0,217715816500267	0,294952982334475	0.656949	FAM210A; 14593-152; F210A	-0.14028	-0.409562	0,246765062743832	-0,91167853546309	FAM210A	0.0379973	-0.357749	0.433743	14.7803	0.441645	0.659146	0.840876	-6.79913	disease status	0.840876	N	N	N
1027	seq.15312.14	0,0330875502427868	0,294386755563138	0,294386755563138	0.656949	AGO1; 15312-14; AGO1	-0.405528	-0.286952	0,602126050477348	0,275584523984097	AGO1	0.249744	0.0261039	0.473384	10.4075	5.13664	5.80772e-07	1.40111e-05	5.53696	disease status	1.40111e-05	Y	N	N
1028	seq.4203.50	0,294958110665369	0,288786127309445	0,294958110665369	0.656949	CFL1; 4203-50; Cofilin-1	-0.182112	-0.270588	0,481304883581328	-0,40784842292625	CFL1	-0.0638124	-0.223996	0.0963716	10.9413	-1.83238	0.0681389	0.242922	-5.23885	disease status	0.242922	N	N	N
1029	seq.8086.49	0,294687854341474	0,133131792794483	0,294687854341474	0.656949	ITM2B; 8086-49; ITM2B	0.118563	0.602411	0,267116989178171	-1,25451118394963	ITM2B	0.0071601	-0.388326	0.402646	11.5476	0.0832769	0.933701	0.975713	-6.89259	disease status	0.975713	N	N	N
1030	seq.8775.61	0,123169317449231	0,294656326897011	0,294656326897011	0.656949	FAM24B; 8775-61; FA24B	-0.183439	-0.47555	0,416368318306687	-0,937529420130937	FAM24B	-0.0132757	-0.212471	0.185919	10.1525	-0.306558	0.759447	0.897316	-6.84934	disease status	0.897316	N	N	N
1031	seq.8081.55	0,0228582494599479	0,295459135188514	0,295459135188514	0.657737	PLD5; 8081-55; PLD5	0.177183	0.658967	0,978111748348057	-0,0492728392506257	PLD5	-0.079894	-0.3015	0.141712	8.09687	-1.65831	0.0985682	0.305478	-5.53704	disease status	0.305478	N	N	N
1032	seq.11134.30	0,29783344242214	0,0550031479140479	0,29783344242214	0.658455	MTRF1L; 11134-30; RF1ML	-0.0840384	-1.24889	0,919301361771723	0,167014687207962	MTRF1L	0.000297875	-0.122928	0.123524	10.538	0.0111189	0.991138	0.997439	-6.89598	disease status	0.997439	N	N	N
1033	seq.11160.56	0,298443522043575	0,0480424422471056	0,298443522043575	0.658455	RNF122; 11160-56; RN122	-0.14853	-0.704838	0,275649612932886	-0,793675638250658	RNF122	-0.051348	-0.23822	0.135524	12.1459	-1.26389	0.207501	0.477936	-6.10471	disease status	0.477936	N	N	N
1034	seq.11194.6	0,0207928192857915	0,297452832272569	0,297452832272569	0.658455	SIT1; 11194-6; SIT1	0.0962227	-1.0547	0,164088773036548	4,32287389045218	SIT1	-0.118955	-0.645693	0.407784	9.58453	-1.03878	0.299958	0.58178	-6.36091	disease status	0.58178	N	N	N
1035	seq.11198.37	0,227629711555046	0,301074895074004	0,301074895074004	0.658455	CREB3L1; 11198-37; CR3L1	0.0827892	-0.627156	0,805345150320856	-0,41035591635782	CREB3L1	-0.0531817	-0.22495	0.118587	10.8739	-1.42413	0.155714	0.406218	-5.89224	disease status	0.406218	N	N	N
1036	seq.11286.78	0,296886720238225	0,0691924508648891	0,296886720238225	0.658455	VIMP; 11286-78; SELS	-0.16207	-0.524037	0,669112649744456	-0,300668753046209	VIMP	0.0471519	-0.315516	0.409819	11.2331	0.598036	0.550383	0.774877	-6.7184	disease status	0.774877	N	N	N
1037	seq.12376.85	0,300195538625744	0,11995751134708	0,300195538625744	0.658455	CDKN2D; 12376-85; p19-INK4d	-0.195255	-0.472676	0,0552803640224512	-1,07105921445176	CDKN2D	0.0452838	-0.258842	0.34941	11.3182	0.684897	0.494073	0.740013	-6.66311	disease status	0.740013	N	N	N
1038	seq.13055.53	0,175754591371722	0,301403259532292	0,301403259532292	0.658455	PSD; 13055-53; PSD1	-0.193255	-0.381845	0,750296955333644	-0,238274550473861	PSD	0.0459301	-0.263798	0.355658	10.2923	0.682109	0.495831	0.740802	-6.665	disease status	0.740802	N	N	N
1039	seq.13482.14	0,24974160048729	0,300238250362769	0,300238250362769	0.658455	CNOT1; 13482-14; CNOT1	-0.198965	-0.319791	0,77517347493075	-0,174217822691831	CNOT1	0.103019	-0.0970315	0.30307	11.7415	2.36869	0.0186475	0.100053	-4.13978	disease status	0.100053	N	N	N
1040	seq.13623.4	0,299946241015107	0,103402576552932	0,299946241015107	0.658455	MLL2; 13623-4; MLL2	0.139512	-0.70906	0,160300605095761	-1,56813878337223	MLL2	0.0338651	-0.199353	0.267083	11.0912	0.667923	0.504828	0.74713	-6.6745	disease status	0.74713	N	N	N
1041	seq.13689.2	0,297935456641191	0,00552116118324871	0,297935456641191	0.658455	ODC1; 13689-2; Ornithine decarboxylase	0.132985	1.08052	0,429862913479195	0,681348376967925	ODC1	-0.0245036	-0.146291	0.0972841	10.5483	-0.925458	0.355662	0.632085	-6.4711	disease status	0.632085	N	N	N
1042	seq.14099.20	0,0856071369924843	0,301771376660011	0,301771376660011	0.658455	PSMA4; 14099-20; PSA4	0.147372	0.651968	0,923476397002511	0,19744554378766	PSMA4	-0.154981	-0.515231	0.205269	9.73638	-1.97884	0.0489828	0.196739	-4.96561	disease status	0.196739	N	N	N
1043	seq.15470.11	0,00302757553369004	0,300660841584494	0,300660841584494	0.658455	HEXB; 15470-11; Hexosaminidase B	-0.322746	-0.413896	0,00849686796369683	2,98878403727349	HEXB	0.582345	0.214491	0.9502	10.4	7.28184	4.74991e-12	2.7239e-10	16.8804	disease status	2.7239e-10	Y	N	N
1044	seq.17806.6	0,299640950751514	0,197142000255412	0,299640950751514	0.658455	SDCBP; 17806-6; Syntenin 1	-0.14763	0.399942	0,426591584360719	-0,670252390369945	SDCBP	0.193656	-0.0587952	0.446107	14.9484	3.52846	0.000501194	0.00561569	-0.865101	disease status	0.00561569	Y	N	N
1045	seq.18275.5	0,0165551225449278	0,300755175720881	0,300755175720881	0.658455	CRIP1; 18275-5; CRIP1	-0.31782	-0.347885	0,553236722547522	0,499394078101693	CRIP1	0.184207	-0.13982	0.508234	13.2117	2.61493	0.00949246	0.0609643	-3.54546	disease status	0.0609643	N	N	N
1046	seq.18310.26	0,0214392293943572	0,299888999819262	0,299888999819262	0.658455	SEPW1; 18310-26; SELW	-0.28661	0.36182	0,75759983847509	0,26152544888543	SEPW1	-0.0680238	-0.343442	0.207395	11.702	-1.13607	0.257067	0.533213	-6.25626	disease status	0.533213	N	N	N
1047	seq.18934.50	0,0199536007189748	0,299259436502816	0,299259436502816	0.658455	TGM2; 18934-50; Tissue transglutaminase	-0.507882	-0.306462	0,99232229445371	-0,00427043066109476	TGM2	0.137712	-0.105911	0.381334	8.3072	2.60008	0.00990116	0.0625413	-3.58289	disease status	0.0625413	N	N	N
1048	seq.19199.3	0,297714423331066	0,0913205371155442	0,297714423331066	0.658455	POLR2J; 19199-3; RPB11	0.0447092	1.71133	0,729767780765046	-0,870822587263961	POLR2J	0.0090253	-0.0918023	0.109853	10.0648	0.41173	0.680906	0.853242	-6.81181	disease status	0.853242	N	N	N
1049	seq.19279.42	0,300239000722715	0,258399511066611	0,300239000722715	0.658455	RBP1; 19279-42; CRBP	-0.120693	-0.452424	0,640992611732477	-0,394086063140916	RBP1	0.0763503	-0.209242	0.361943	10.9578	1.2297	0.220018	0.491229	-6.1468	disease status	0.491229	N	N	N
1050	seq.2514.65	0,250954393851826	0,300945984093879	0,300945984093879	0.658455	EFNB3; 2514-65; Ephrin-B3	-0.144012	-0.38899	0,464518808358006	0,62347612467322	EFNB3	0.0251424	-0.241277	0.291562	10.2932	0.434087	0.664617	0.84404	-6.80242	disease status	0.84404	N	N	N
1051	seq.2753.2	0,300774765696077	0,163751381368515	0,300774765696077	0.658455	C1QA C1QB C1QC; 2753-2; C1q	0.21693	0.314392	0,616218755051881	0,261242233983567	C1QA C1QB C1QC	0.0921921	-0.177664	0.362048	15.5471	1.57143	0.117406	0.339739	-5.67498	disease status	0.339739	N	N	N
1052	seq.3003.29	0,266970933449137	0,298668141842409	0,298668141842409	0.658455	NCR3; 3003-29; NKp30	0.139206	0.359984	0,203786579140392	-1,19412458197905	NCR3	-0.0636436	-0.303764	0.176477	9.23875	-1.21916	0.223988	0.496289	-6.15956	disease status	0.496289	N	N	N
1053	seq.3367.8	0,234421322679272	0,296694958654307	0,296694958654307	0.658455	FETUB; 3367-8; FETUB	-0.0773643	-0.686377	0,240662574749477	-2,90093858446715	FETUB	0.0418304	-0.281043	0.364703	13.7637	0.595932	0.551785	0.775504	-6.71965	disease status	0.775504	N	N	N
1054	seq.4145.58	0,00345957802033277	0,297933398525799	0,297933398525799	0.658455	NTF3; 4145-58; Neurotrophin-3	0.164477	0.889782	0,766809038263205	0,673784517640158	NTF3	-0.156733	-0.368852	0.0553868	8.32888	-3.39868	0.00079324	0.00837581	-1.29037	disease status	0.00837581	Y	N	N
1055	seq.4413.3	0,296553962027381	0,0955120853753675	0,296553962027381	0.658455	SLPI; 4413-3; SLPI	-0.1504	0.542554	0,683979406609504	0,280259224948194	SLPI	-0.0306336	-0.249795	0.188528	12.7057	-0.642931	0.520885	0.756754	-6.69076	disease status	0.756754	N	N	N
1056	seq.4496.60	0,301741689128749	0,256101689951448	0,301741689128749	0.658455	MMP12; 4496-60; MMP-12	0.131759	0.403853	0,0492348283767199	1,63116440875963	MMP12	0.208368	-0.232851	0.649587	10.0235	2.17227	0.0308197	0.141973	-4.57366	disease status	0.141973	N	N	N
1057	seq.5085.18	0,0774686435678527	0,298796445327799	0,298796445327799	0.658455	IL20RA; 5085-18; IL-20 Ra	0.133563	0.644713	0,999470463355228	0,000926399942868862	IL20RA	-0.0954193	-0.263494	0.0726556	8.94423	-2.61134	0.00958959	0.061264	-3.55451	disease status	0.061264	N	N	N
1058	seq.5628.21	7,43666485731335e-05	0,297163748130603	0,297163748130603	0.658455	SEMA3G; 5628-21; SEM3G	-0.476219	-0.398374	8,31766009517522e-05	3,70870153168422	SEMA3G	0.100651	-0.0993818	0.300683	11.3267	2.31445	0.0214919	0.110619	-4.26318	disease status	0.110619	N	N	N
1059	seq.7092.7	0,125109980217334	0,29673747324127	0,29673747324127	0.658455	PDILT; 7092-7; PDILT	0.207993	0.409654	0,927758637743348	-0,0927957741653519	PDILT	0.0119776	-0.279124	0.30308	9.96321	0.189261	0.850049	0.941685	-6.87824	disease status	0.941685	N	N	N
1060	seq.7765.15	0,301334028789344	0,177836408296578	0,301334028789344	0.658455	ITM2A; 7765-15; ITM2A	-0.153856	-0.386647	0,942176807451436	0,0540649004289085	ITM2A	0.0431326	-0.136049	0.222315	12.4438	1.10724	0.269303	0.545018	-6.28823	disease status	0.545018	N	N	N
1061	seq.8687.26	0,271611477024162	0,301802606899915	0,301802606899915	0.658455	TMEM106B; 8687-26; T106B	0.08622	0.580097	0,553262432739415	0,819171883080499	TMEM106B	0.0631409	-0.0795855	0.205867	9.52514	2.03487	0.0429681	0.179128	-4.85569	disease status	0.179128	N	N	N
1062	seq.9216.100	0,000703237369719261	0,297824994059123	0,297824994059123	0.658455	PLXNB2; 9216-100; PLXB2	-0.525389	-0.304173	0,00236474247212293	2,2603445525516	PLXNB2	0.22511	-0.0286794	0.4789	12.5213	4.07995	6.14273e-05	0.000937416	1.09961	disease status	0.000937416	Y	N	N
1063	seq.9231.23	0,12559665876481	0,29863698588041	0,29863698588041	0.658455	IMPAD1; 9231-23; IMPA3	0.177966	0.388805	0,928698468386807	0,0860405735880179	IMPAD1	-0.221516	-0.44685	0.00381761	11.0225	-4.52182	9.65815e-06	0.00018036	2.85137	disease status	0.00018036	Y	N	N
1064	seq.9793.145	0,000201143380517452	0,300974078514126	0,300974078514126	0.658455	IGDCC4; 9793-145; IGDC4	0.388366	0.441715	0,861027112196379	0,200847387348601	IGDCC4	-0.204604	-0.477856	0.0686483	10.186	-3.44419	0.000676377	0.00734136	-1.14295	disease status	0.00734136	Y	N	N
1065	seq.7826.1	0,0685481760430801	0,302229318355702	0,302229318355702	0.659267	DCLK3; 7826-1; DCLK3	0.160515	0.544739	0,839430278270096	0,283886039723224	DCLK3	0.0672713	-0.277519	0.412062	9.34606	0.897452	0.370382	0.644253	-6.49638	disease status	0.644253	N	N	N
1066	seq.6467.65	0,0735748234614038	0,302485261472547	0,302485261472547	0.659507	POGLUT1; 6467-65; KTEL1	-0.222422	-0.485167	0,469400154098337	-0,582406172864053	POGLUT1	0.00633332	-0.269389	0.282056	10.5939	0.105656	0.915944	0.969	-6.89049	disease status	0.969	N	N	N
1067	seq.16763.11	7,01638458486765e-08	0,303290830929477	0,303290830929477	0.66097	LECT2; 16763-11; LECT2	-0.684652	-0.377077	0,48377953758606	0,708340259055332	LECT2	0.271577	-0.140255	0.68341	13.4383	3.03326	0.00268653	0.0228308	-2.40957	disease status	0.0228308	Y	N	N
1068	seq.7792.58	0,303236782910535	0,281416308664625	0,303236782910535	0.66097	CCDC90B; 7792-58; CC90B	-0.156962	-0.303208	0,924200993091718	-0,0792661462524078	CCDC90B	-0.0188378	-0.127556	0.0898803	10.3708	-0.797	0.426242	0.688931	-6.58073	disease status	0.688931	N	N	N
1069	seq.10700.10	0,0752946095005623	0,310287730310274	0,310287730310274	0.661152	IGSF11; 10700-10; IGS11	0.132769	0.76761	0,613446845498888	-0,850015393414573	IGSF11	-0.259127	-1.293	0.774751	9.67607	-1.15287	0.250117	0.526608	-6.23725	disease status	0.526608	N	N	N
1070	seq.11263.57	0,293029971367303	0,304811198677067	0,304811198677067	0.661152	CASQ1; 11263-57; CASQ1	-0.172488	-0.272542	0,297215910094055	-0,712995542010211	CASQ1	0.0338293	-0.170517	0.238176	13.6703	0.761475	0.447124	0.704697	-6.60818	disease status	0.704697	N	N	N
1071	seq.11325.8	0,304845569657161	0,123246780966075	0,304845569657161	0.661152	BTG2; 11325-8; BTG2	-0.114753	-0.60714	0,317583739291873	0,92228937562188	BTG2	0.0224243	-0.14131	0.186159	9.18254	0.629956	0.529325	0.761421	-6.69895	disease status	0.761421	N	N	N
1072	seq.11363.58	0,308524811175163	0,140500229824893	0,308524811175163	0.661152	AQP4; 11363-58; AQP4	-0.0810695	-0.872914	0,414660512860978	1,10596940999157	AQP4	0.0945294	-0.122926	0.311985	11.386	1.99954	0.0466824	0.190322	-4.92534	disease status	0.190322	N	N	N
1073	seq.11364.18	0,082106663779387	0,310293198517998	0,310293198517998	0.661152	MFN1; 11364-18; MFN1	0.0707833	1.21582	0,956234841069559	-0,0650511187818788	MFN1	-0.046197	-0.203033	0.110639	11.0488	-1.35487	0.176738	0.435446	-5.98713	disease status	0.435446	N	N	N
1074	seq.11416.23	0,310830232954019	0,117881458506552	0,310830232954019	0.661152	FBXL4; 11416-23; FBXL4	0.169484	-0.436735	0,0645486483947409	-1,19576048816612	FBXL4	-0.11325	-0.219887	-0.00661379	11.4979	-4.88499	1.89546e-06	4.10852e-05	4.40408	disease status	4.10852e-05	Y	N	N
1075	seq.12814.17	0,30485731606522	0,122927102092136	0,30485731606522	0.661152	RNPC3; 12814-17; RBM40	0.0966391	-0.749291	0,962635838244967	0,0563250281042479	RNPC3	-0.059513	-0.31515	0.196124	9.73386	-1.07084	0.285322	0.563451	-6.32745	disease status	0.563451	N	N	N
1076	seq.13518.5	0,123157476911278	0,310015233002334	0,310015233002334	0.661152	ASAP2; 13518-5; ASAP2	0.0648287	-1.06143	0,759084565385048	-0,841489240517276	ASAP2	-0.119212	-1.03071	0.792287	13.7707	-0.601592	0.548017	0.773783	-6.71629	disease status	0.773783	N	N	N
1077	seq.14065.11	0,149815356279163	0,303781375503909	0,303781375503909	0.661152	CD5; 14065-11; CD5	0.122318	0.521402	0,64431016250513	-0,64214900517131	CD5	-0.131499	-0.392883	0.129886	8.63635	-2.31408	0.021513	0.110649	-4.26402	disease status	0.110649	N	N	N
1078	seq.14631.22	0,306907554940486	0,122096697152947	0,306907554940486	0.661152	DUSP16; 14631-22; DUS16	-0.111125	0.599552	0,601431030457639	-0,499856017001737	DUSP16	-0.218415	-0.725933	0.289103	9.81532	-1.97955	0.0489022	0.196662	-4.96423	disease status	0.196662	N	N	N
1079	seq.16760.2	0,304343480057343	0,0368106450454937	0,304343480057343	0.661152	IL26; 16760-2; IL-26	0.161677	0.612936	0,0757469555606841	-1,13452053461237	IL26	-0.0700256	-0.269644	0.129593	16.5488	-1.61357	0.107942	0.321333	-5.60898	disease status	0.321333	N	N	N
1080	seq.17204.17	0,0330389698245924	0,309481475154375	0,309481475154375	0.661152	PNMT; 17204-17; PNMT	0.186638	0.637752	0,861383040964766	-0,293933189126922	PNMT	-0.0445709	-0.304908	0.215766	11.8952	-0.787502	0.431769	0.694014	-6.58819	disease status	0.694014	N	N	N
1081	seq.17693.2	0,183315810819759	0,305025457327992	0,305025457327992	0.661152	SEPT6; 17693-2; Septin-6	-0.300429	-0.343495	0,0933795429658834	-0,664502669819924	SEPT6	-0.0163189	-0.101823	0.0691848	10.5325	-0.877881	0.38089	0.653172	-6.5136	disease status	0.653172	N	N	N
1082	seq.17817.22	0,210618488069832	0,306745929072183	0,306745929072183	0.661152	DDIT4; 17817-22; DDIT4	-0.171437	-0.315863	0,99526626008176	0,00509960707798233	DDIT4	0.0341126	-0.135654	0.203879	11.6769	0.924256	0.356285	0.63273	-6.4722	disease status	0.63273	N	N	N
1083	seq.18227.3	0,279954538650097	0,310566916680309	0,310566916680309	0.661152	CDK2AP2; 18227-3; CDKA2	0.0759763	0.649112	0,0636047059672489	-3,31321447281517	CDK2AP2	-0.0776374	-0.228498	0.0732235	8.50101	-2.36714	0.0187239	0.100343	-4.14334	disease status	0.100343	N	N	N
1084	seq.18280.29	6,54257371066738e-05	0,308011747224207	0,308011747224207	0.661152	DTD2; 18280-29; DTD2	-0.687723	-0.314234	0,348406796582835	0,51474846142899	DTD2	0.26351	-0.0107806	0.537801	10.56	4.41899	1.50514e-05	0.000268675	2.42994	disease status	0.000268675	Y	N	N
1085	seq.19109.32	0,306667208812522	0,118113560511606	0,306667208812522	0.661152	TCEAL8; 19109-32; TCAL8	0.0359343	2.03136	0,903490091045753	-0,368737453848006	TCEAL8	-0.00150077	-0.107733	0.104731	10.1099	-0.0649814	0.948243	0.980336	-6.89394	disease status	0.980336	N	N	N
1086	seq.19261.12	0,307648374043621	0,102199345146882	0,307648374043621	0.661152	SDCBP2; 19261-12; SDCB2	-0.16728	-0.46332	0,935918766181119	0,0575972606911236	SDCBP2	0.143616	-0.128914	0.416146	9.71203	2.42395	0.0160965	0.089883	-4.01128	disease status	0.089883	N	N	N
1087	seq.19338.3	0,307710974334824	0,213674697249276	0,307710974334824	0.661152	LZIC; 19338-3; LZIC	-0.153776	0.332821	0,391918112492333	-0,549997256723997	LZIC	-0.00791051	-0.275995	0.260174	9.27976	-0.135728	0.892151	0.958904	-6.88688	disease status	0.958904	N	N	N
1088	seq.4187.49	0,309335723874872	0,0884998139559562	0,309335723874872	0.661152	PGD; 4187-49; 6-Phosphogluconate dehydrogenase	0.175532	-0.441389	0,295064374198449	-0,714375642574599	PGD	0.635552	0.0614968	1.20961	9.94579	5.09253	7.17001e-07	1.69543e-05	5.3349	disease status	1.69543e-05	Y	N	N
1089	seq.4588.1	0,120704055874543	0,309228657319405	0,309228657319405	0.661152	PPY; 4588-1; PH	0.175421	0.393083	0,838397028004618	-0,201510285578213	PPY	-0.00538172	-0.375786	0.365023	11.2259	-0.0668315	0.946772	0.980243	-6.89382	disease status	0.980243	N	N	N
1090	seq.4929.55	3,53972784602289e-12	0,309236315256027	0,309236315256027	0.661152	SHBG; 4929-55; SHBG	0.623259	0.555294	0,0632847662236033	-2,95574376287941	SHBG	-0.331298	-1.02525	0.362657	12.2675	-2.19596	0.0290572	0.135918	-4.52324	disease status	0.135918	N	N	N
1091	seq.5000.52	8,32555424489643e-07	0,310724679261034	0,310724679261034	0.661152	LGALS3BP; 5000-52; LG3BP	-0.491211	-0.469689	0,00282352769238281	3,31891407848698	LGALS3BP	0.538473	0.0617593	1.01519	13.66	5.19568	4.37301e-07	1.10586e-05	5.80925	disease status	1.10586e-05	Y	N	N
1092	seq.5124.69	0,307196814801141	0,245718621629574	0,307196814801141	0.661152	ICAM5; 5124-69; sICAM-5	0.097022	0.539267	0,0302473169324899	2,72676456977844	ICAM5	0.00333657	-0.291976	0.298649	11.4786	0.0519703	0.958596	0.984065	-6.8947	disease status	0.984065	N	N	N
1093	seq.6081.52	0,059135377790792	0,309408368748871	0,309408368748871	0.661152	PCOLCE2; 6081-52; PCOC2	0.196277	0.411721	0,612158605944428	0,590966930722733	PCOLCE2	-0.266195	-0.509998	-0.0223916	13.7828	-5.02216	1.00006e-06	2.31956e-05	5.016	disease status	2.31956e-05	Y	N	N
1094	seq.6107.3	0,139431082433301	0,304184540821832	0,304184540821832	0.661152	CELA1; 6107-3; ELA1	-0.149851	0.440578	0,0218270469199871	2,53017968068551	CELA1	-0.0840102	-0.61836	0.450339	14.8861	-0.723174	0.470281	0.72284	-6.63638	disease status	0.72284	N	N	N
1095	seq.7006.4	0,304847188288365	0,0727844759075064	0,304847188288365	0.661152	COL25A1; 7006-4; COPA1	0.0702441	1.17913	0,570902931515297	-0,966965359870713	COL25A1	-0.0688905	-0.269859	0.132078	8.2609	-1.57675	0.116177	0.337906	-5.66675	disease status	0.337906	N	N	N
1096	seq.7140.1	0,000919333917164271	0,311030785639721	0,311030785639721	0.661152	CELA2A; 7140-1; ELA2A	0.451351	0.315162	0,784246600348522	0,231467570818218	CELA2A	0.150078	-0.174565	0.474722	11.5214	2.12641	0.034495	0.152814	-4.66976	disease status	0.152814	N	N	N
1097	seq.7244.16	0,189643406303941	0,310900016112352	0,310900016112352	0.661152	IGFLR1; 7244-16; TM149	0.0979504	0.598328	0,74690210139083	0,507649871088513	IGFLR1	-0.0482066	-0.428798	0.332385	11.3383	-0.582618	0.5607	0.781696	-6.72744	disease status	0.781696	N	N	N
1098	seq.7863.50	0,306029794856662	0,0335613763800341	0,306029794856662	0.661152	PGRMC1; 7863-50; PGRC1	0.126597	0.779124	0,372973212335537	0,797864079039673	PGRMC1	-0.118558	-0.461203	0.224087	13.4985	-1.59156	0.112807	0.330879	-5.64367	disease status	0.330879	N	N	N
1099	seq.7903.18	0,0289462581353272	0,311030299662159	0,311030299662159	0.661152	VAMP3; 7903-18; VAMP3	0.262132	0.409437	0,213360591433864	-2,20734010883596	VAMP3	0.0213947	-0.245702	0.288491	10.0505	0.368445	0.712868	0.868401	-6.82858	disease status	0.868401	N	N	N
1100	seq.7959.34	0,00516509324640899	0,306994218753317	0,306994218753317	0.661152	CDH7; 7959-34; CADH7	0.321231	0.390952	0,0777379463978181	-1,93056622777453	CDH7	-0.0400683	-0.490866	0.410729	12.5969	-0.408842	0.683022	0.854705	-6.81299	disease status	0.854705	N	N	N
1101	seq.7976.19	0,311014743966426	0,122945191178371	0,311014743966426	0.661152	FRRS1L; 7976-19; FRS1L	0.116118	-0.623089	0,619602336069241	-0,506247950856776	FRRS1L	-0.0285457	-0.239168	0.182076	8.04766	-0.623401	0.533616	0.764942	-6.70303	disease status	0.764942	N	N	N
1102	seq.7981.230	0,306121368459741	0,28584509156717	0,306121368459741	0.661152	B3GALT6; 7981-230; B3GT6	0.359252	0.901015	0,609131040070777	-1,10897858699954	B3GALT6	-0.0278631	-0.230074	0.174348	10.1258	-0.633806	0.526814	0.760361	-6.69654	disease status	0.760361	N	N	N
1103	seq.7986.98	0,304498669250482	0,124531610701857	0,304498669250482	0.661152	NAALAD2; 7986-98; NALD2	0.0990531	0.699578	0,896728252290347	0,138521526434276	NAALAD2	-0.125803	-0.556933	0.305326	10.6924	-1.34221	0.180802	0.441198	-6.00397	disease status	0.441198	N	N	N
1104	seq.8243.55	0,050364559051405	0,306449895306767	0,306449895306767	0.661152	SPINK1; 8243-55; TATI	0.249965	0.66843	0,832438239057539	-0,402054317053417	SPINK1	-0.0968674	-0.412515	0.21878	9.89679	-1.4116	0.159369	0.412406	-5.90975	disease status	0.412406	N	N	N
1105	seq.8664.36	0,145235202860472	0,305764416909504	0,305764416909504	0.661152	PKDCC; 8664-36; PKDCC	-0.19875	-0.32895	0,288313247045394	0,901059809756015	PKDCC	0.0489345	-0.0972848	0.195154	12.5851	1.53936	0.125039	0.353243	-5.72406	disease status	0.353243	N	N	N
1106	seq.8922.4	0,00436470059754061	0,305454261724229	0,305454261724229	0.661152	TMCC3; 8922-4; TMCC3	-0.411843	-0.323731	0,592872250721831	0,456154504741447	TMCC3	0.0709128	-0.236331	0.378156	11.84	1.06164	0.289471	0.568099	-6.33715	disease status	0.568099	N	N	N
1107	seq.8976.13	0,215766942837101	0,310884469286641	0,310884469286641	0.661152	B4GALNT1; 8976-13; B4GN1	0.0430807	1.26184	0,397505624948181	-2,72389328140377	B4GALNT1	-0.0446262	-0.202922	0.11367	10.0779	-1.29673	0.195974	0.460709	-6.06319	disease status	0.460709	N	N	N
1108	seq.9022.49	0,307212801929384	0,227420572710495	0,307212801929384	0.661152	DEFB132; 9022-49; DB132	-0.160864	-0.333714	0,451988775451112	0,595922898859896	DEFB132	0.0490149	-0.231538	0.329568	11.0354	0.803618	0.422417	0.685028	-6.57548	disease status	0.685028	N	N	N
1109	seq.9332.6	0,0179906047759773	0,308447918637936	0,308447918637936	0.661152	DEFB136; 9332-6; DB136	0.134705	0.877573	0,501128669561994	-1,81610785364407	DEFB136	0.00696643	-0.43656	0.450493	9.99117	0.0722483	0.942465	0.977831	-6.89345	disease status	0.977831	N	N	N
1110	seq.9907.216	0,0333236367016296	0,306936143809381	0,306936143809381	0.661152	TNKS; 9907-216; Tankyrase-1	0.191696	-0.477594	0,106500029170123	-2,36751439784509	TNKS	-0.0384066	-0.135559	0.0587453	10.3371	-1.81838	0.0702576	0.24755	-5.2639	disease status	0.24755	N	N	N
1111	seq.5236.2	0,0359402128156844	0,311325010318092	0,311325010318092	0.661505	NR1D1; 5236-2; NR1D1	0.250843	-0.37852	0,13171304777236	-1,73323627651091	NR1D1	-0.0424317	-0.288325	0.203462	10.1407	-0.793742	0.428133	0.690692	-6.5833	disease status	0.690692	N	N	N
1112	seq.8817.29	0,00710543731349533	0,311501286263364	0,311501286263364	0.661505	CENPV; 8817-29; CENPV	-0.212176	-0.58156	0,259976878290714	1,62345489524894	CENPV	0.00583217	-0.205401	0.217065	10.2342	0.126999	0.899048	0.962117	-6.88802	disease status	0.962117	N	N	N
1113	seq.12761.12	0,182550200867923	0,311868994592561	0,311868994592561	0.662117	APBB2; 12761-12; APBB2	0.139078	0.482761	0,945935697018302	-0,0972565339283833	APBB2	0.0589485	-0.224142	0.342039	10.7323	0.957819	0.339123	0.619291	-6.44092	disease status	0.619291	N	N	N
1114	seq.5728.60	0,261176595375155	0,312278194133839	0,312278194133839	0.662865	FCRL1; 5728-60; FCRL1	-0.10929	0.487336	0,0603516668764349	2,55463698836841	FCRL1	0.343205	-0.0587301	0.745141	12.382	3.92766	0.00011231	0.00156997	0.531927	disease status	0.00156997	Y	N	N
1115	seq.12869.68	0,31326204721382	0,122187197671771	0,31326204721382	0.663788	DDX6; 12869-68; DDX6	-0.163234	-0.474558	0,15041154071076	-0,993518886629141	DDX6	0.336264	-0.00318894	0.675716	13.0613	4.55656	8.30029e-06	0.000158249	2.99548	disease status	0.000158249	Y	N	N
1116	seq.15386.7	0,0518844423084879	0,313466143084834	0,313466143084834	0.663788	FABP4; 15386-7; FABPA	-0.226281	0.379991	0,00843910289289893	2,73274908124091	FABP4	0.0629394	-0.389175	0.515054	15.0398	0.64034	0.522565	0.757872	-6.69241	disease status	0.757872	N	N	N
1117	seq.6371.50	0,313388674095323	0,201306381000083	0,313388674095323	0.663788	ANGPTL7; 6371-50; ANGL7	-0.134996	0.758274	0,757494243797972	-0,208973486730642	ANGPTL7	0.0230956	-0.253472	0.299663	9.85433	0.384117	0.701234	0.864306	-6.82273	disease status	0.864306	N	N	N
1118	seq.7184.13	0,182932441234742	0,313237122013436	0,313237122013436	0.663788	CEACAM7; 7184-13; CEAM7	0.0867085	0.690002	0,0852243998404111	-2,71806249568944	CEACAM7	-0.0167945	-0.374263	0.340674	9.82187	-0.216106	0.82909	0.931499	-6.87283	disease status	0.931499	N	N	N
1119	seq.7838.27	0,267844274142639	0,312891981778739	0,312891981778739	0.663788	SMR3A; 7838-27; SMR3A	-0.260233	0.184519	0,338403662514574	-0,378356230257999	SMR3A	0.044888	-0.0827826	0.172559	11.6068	1.61722	0.107149	0.320086	-5.60317	disease status	0.320086	N	N	N
1120	seq.13561.5	0,0596223426065126	0,314850556127615	0,314850556127615	0.664765	HTR6; 13561-5; 5HT6R	-0.178573	-0.481104	0,840066256429386	-0,223215948770906	HTR6	0.0254326	-0.170143	0.221008	11.8275	0.598144	0.55031	0.774877	-6.71834	disease status	0.774877	N	N	N
1121	seq.19516.10	0,0467101164377027	0,314569864878715	0,314569864878715	0.664765	HMGA2; 19516-10; HMGA2	0.216262	0.459493	0,0699200071546732	-3,11434082955449	HMGA2	-0.0464682	-0.284908	0.191972	10.3524	-0.896421	0.370931	0.644593	-6.4973	disease status	0.644593	N	N	N
1122	seq.3083.71	0,196020357291913	0,314469868879612	0,314469868879612	0.664765	EDA2R; 3083-71; XEDAR	-0.136681	0.433065	0,311453935282312	0,958441137837478	EDA2R	0.0196825	-0.241448	0.280813	10.5484	0.346703	0.729119	0.877135	-6.83631	disease status	0.877135	N	N	N
1123	seq.3234.23	0,0379139381976605	0,314377997289245	0,314377997289245	0.664765	CCDC80; 3234-23; URB	-0.240541	0.400709	0,00620779340058649	2,55644893163808	CCDC80	-0.0431538	-0.283975	0.197667	11.1558	-0.824255	0.410617	0.675215	-6.55883	disease status	0.675215	N	N	N
1124	seq.7070.25	0,0327187949839606	0,314832404116983	0,314832404116983	0.664765	KEL; 7070-25; KELL	0.22262	-0.411411	0,417699483574489	-0,97661406743455	KEL	-0.0398638	-0.195784	0.116056	9.33075	-1.176	0.240765	0.516492	-6.21063	disease status	0.516492	N	N	N
1125	seq.8008.28	0,314147531426383	0,215961006793211	0,314147531426383	0.664765	HRK; 8008-28; HRK	-0.126394	-0.430543	0,587047266035946	-0,51541785337977	HRK	0.0117643	-0.147127	0.170656	11.7037	0.340563	0.733732	0.88017	-6.83841	disease status	0.88017	N	N	N
1126	seq.15506.34	0,316071134738989	0,303202362880493	0,316071134738989	0.665605	LRP12; 15506-34; LRP12	0.17358	-0.290689	0,93847020243054	-0,120400726609053	LRP12	-0.0857445	-0.301106	0.129617	10.0094	-1.83135	0.0682937	0.243147	-5.2407	disease status	0.243147	N	N	N
1127	seq.2744.57	0,316464622354255	0,254779871572352	0,316464622354255	0.665605	IGHG1 IGHG2 IGHG3 IGHG4 IGK@ IGL@; 2744-57; IgG	0.207352	0.240417	0,187230064705653	-0,701106527444577	IGHG1 IGHG2 IGHG3 IGHG4 IGK@ IGL@	0.0656891	-0.160434	0.291812	17.7996	1.33623	0.182746	0.443794	-6.01188	disease status	0.443794	N	N	N
1128	seq.3222.11	0,316120558948701	0,143467296627732	0,316120558948701	0.665605	SEMA3A; 3222-11; Semaphorin 3A	-0.0781947	-0.863848	0,823101499394745	0,317745201108954	SEMA3A	-0.00489925	-0.179455	0.169656	10.4226	-0.1291	0.897387	0.961552	-6.88776	disease status	0.961552	N	N	N
1129	seq.5494.52	0,239238104514004	0,316552836848757	0,316552836848757	0.665605	SNRPF; 5494-52; RUXF	0.135495	0.382039	0,267818538993145	-1,16326895572783	SNRPF	0.00452058	-0.167722	0.176763	11.6718	0.120721	0.904013	0.963727	-6.8888	disease status	0.963727	N	N	N
1130	seq.5734.13	0,215660096136969	0,316171100836463	0,316171100836463	0.665605	PVRL4; 5734-13; nectin-4	0.102822	0.883595	0,920586742498401	-0,11203145010434	PVRL4	0.0358422	-0.353226	0.424911	8.79684	0.423745	0.672133	0.847791	-6.80682	disease status	0.847791	N	N	N
1131	seq.6391.52	0,0739153785508003	0,315825158281905	0,315825158281905	0.665605	LILRA3; 6391-52; LIRA3	-0.0642069	-1.27356	0,70691974375704	1,72156586335769	LILRA3	0.213702	-0.667435	1.09484	11.3123	1.11558	0.265722	0.542089	-6.27907	disease status	0.542089	N	N	N
1132	seq.8222.49	0,000894850536752515	0,316109175004097	0,316109175004097	0.665605	CDHR3; 8222-49; CDHR3	0.298483	0.552108	0,0180278524846407	-4,62465729218345	CDHR3	-0.0155823	-0.312163	0.280998	9.75547	-0.241672	0.809242	0.921572	-6.86701	disease status	0.921572	N	N	N
1133	seq.9357.4	0,137101884983815	0,316297070339065	0,316297070339065	0.665605	CREG1; 9357-4; CREG1	-0.201066	-0.310451	0,378101180124339	0,755094265624045	CREG1	0.375117	0.0410839	0.70915	11.5082	5.16551	5.05725e-07	1.25706e-05	5.66973	disease status	1.25706e-05	Y	N	N
1134	seq.5765.53	0,0629352407532492	0,316733851962147	0,316733851962147	0.665607	DEFB121; 5765-53; DB121	-0.14481	0.576947	0,474675702864126	-1,00769830713596	DEFB121	0.0283333	-0.38205	0.438716	9.798	0.317573	0.751086	0.892359	-6.84592	disease status	0.892359	N	N	N
1135	seq.11142.11	0,317448680063698	0,0920322353478392	0,317448680063698	0.6663	ANGPTL1; 11142-11; ANGL1	-0.146116	0.48943	0,139061912104134	1,12208599147784	ANGPTL1	-0.0187299	-0.234718	0.197258	10.2344	-0.398878	0.69034	0.859613	-6.81698	disease status	0.859613	N	N	N
1136	seq.12699.28	0,207863302970755	0,318353319102464	0,318353319102464	0.6663	CCT8; 12699-28; TCP-1-theta	-0.222845	0.239973	0,47753529589271	-0,421348739768113	CCT8	0.259476	-0.343868	0.862821	12.4776	1.97819	0.0490565	0.196739	-4.96686	disease status	0.196739	N	N	N
1137	seq.14019.73	0,183002811629331	0,317756995099658	0,317756995099658	0.6663	EVPL; 14019-73; EVPL	0.0781769	0.702899	0,0347009242693632	-3,66693316215341	EVPL	0.00391092	-0.143191	0.151013	11.1532	0.12229	0.902772	0.963596	-6.88861	disease status	0.963596	N	N	N
1138	seq.17509.6	0,00859669663208789	0,317591487753693	0,317591487753693	0.6663	HPD; 17509-6; HPPD	-0.445682	-0.260243	0,883289831828518	0,0838265608476743	HPD	-0.00101167	-0.158833	0.15681	10.1025	-0.0294851	0.976502	0.992451	-6.89561	disease status	0.992451	N	N	N
1139	seq.18416.3	0,12532477837418	0,318148028035075	0,318148028035075	0.6663	ARL9; 18416-3; ARL9	0.102391	-0.634679	0,716323793577672	-0,598266519695549	ARL9	-0.0492461	-0.309643	0.211151	9.17432	-0.869907	0.385225	0.655935	-6.5205	disease status	0.655935	N	N	N
1140	seq.4968.50	0,0620897852440105	0,317217579555917	0,317217579555917	0.6663	CAPG; 4968-50; CAPG	0.222137	0.374999	0,842601930654709	-0,192630521235109	CAPG	-0.10182	-0.441943	0.238304	10.4979	-1.37699	0.169805	0.427008	-5.95733	disease status	0.427008	N	N	N
1141	seq.5590.11	0,318314033813603	0,149410941249769	0,318314033813603	0.6663	ZPLD1; 5590-11; ZPLD1	-0.143096	-0.470271	0,340082031706353	-0,741665662105758	ZPLD1	-0.0171575	-0.190078	0.155763	11.0799	-0.456393	0.648522	0.834485	-6.79255	disease status	0.834485	N	N	N
1142	seq.7878.2	0,247435338437088	0,318387271236068	0,318387271236068	0.6663	SEC61B; 7878-2; SC61B	-0.0931632	-0.552925	0,741987982102076	-0,476299516391058	SEC61B	0.0262036	-0.144571	0.196978	10.7446	0.705778	0.481014	0.72803	-6.64871	disease status	0.72803	N	N	N
1143	seq.10756.34	0,319125851153857	0,0815391180914789	0,319125851153857	0.667563	UCN3; 10756-34; UCN3	0.0739212	1.14137	0,647327614567039	-0,737317835853401	UCN3	0.0630364	-0.555451	0.681523	9.91311	0.46881	0.639633	0.828021	-6.78685	disease status	0.828021	N	N	N
1144	seq.5260.80	0,259161811087996	0,319136400400643	0,319136400400643	0.667563	TYK2; 5260-80; TYK2	-0.117348	0.391999	0,910929074659904	-0,106553026437944	TYK2	0.0797686	-0.331247	0.490784	11.6667	0.892709	0.372912	0.6461	-6.50059	disease status	0.6461	N	N	N
1145	seq.9989.12	0,0189567376686993	0,319515322255883	0,319515322255883	0.668209	LRRC24; 9989-12; LRC24	0.213617	0.498285	0,576643289362729	-0,685729457813565	LRRC24	-0.0443894	-0.177648	0.0888695	9.57144	-1.53219	0.126798	0.356551	-5.7349	disease status	0.356551	N	N	N
1146	seq.8102.239	0,319780416994969	0,278145634888862	0,319780416994969	0.668485	C1orf186; 8102-239; CA186	0.0625445	-0.7504	0,48121017270806	1,39076938507001	C1orf186	-0.0633837	-0.526723	0.399956	9.79529	-0.629237	0.529795	0.761796	-6.6994	disease status	0.761796	N	N	N
1147	seq.11546.7	0,0240451614066719	0,32058286682487	0,32058286682487	0.669921	CYGB; 11546-7; CYGB	0.13833	0.735889	0,170185976440862	-3,05532242119613	CYGB	-0.0474014	-0.535163	0.44036	9.51957	-0.447013	0.655271	0.838822	-6.79676	disease status	0.838822	N	N	N
1148	seq.6647.55	0,0423765665741029	0,320407552484815	0,320407552484815	0.669921	UBC; 6647-55; PolyUbiquitin K63	-0.328132	0.273386	0,484869148485682	0,416709052416337	UBC	0.259052	-0.0644342	0.582539	12.9003	3.68356	0.00028452	0.00350027	-0.338182	disease status	0.00350027	Y	N	N
1149	seq.6571.75	0,320817383505997	0,119390218198551	0,320817383505997	0.670098	C17orf78; 6571-75; CQ078	-0.0854131	-0.844073	0,647637104254422	-0,571238871768855	C17orf78	-0.0145963	-0.149428	0.120236	11.1605	-0.497942	0.618983	0.815494	-6.77286	disease status	0.815494	N	N	N
1150	seq.13950.9	0,321276521754053	0,0973948700886239	0,321276521754053	0.670421	COL4A3BP; 13950-9; C43BP	-0.167378	-0.492727	0,798944463110394	0,155575633652055	COL4A3BP	0.123176	-0.251645	0.497997	10.319	1.5116	0.131957	0.366391	-5.76575	disease status	0.366391	N	N	N
1151	seq.4721.54	0,100684382787597	0,321200872612533	0,321200872612533	0.670421	TFF3; 4721-54; TFF3	0.15596	0.450867	0,336664778608177	-1,14369118867176	TFF3	-0.148584	-0.735195	0.438028	13.0342	-1.16508	0.245148	0.521441	-6.22326	disease status	0.521441	N	N	N
1152	seq.12746.4	0,321573059698745	0,297815042885519	0,321573059698745	0.670559	CYTH4; 12746-4; CYH4	0.160883	-0.295227	0,00181429945427049	-2,16530185566769	CYTH4	-0.0977293	-0.211018	0.0155591	11.5541	-3.96798	9.58807e-05	0.0013719	0.680495	disease status	0.0013719	Y	N	N
1153	seq.15402.2	0,222292752726652	0,322396573837845	0,322396573837845	0.670559	ID1; 15402-2; ID-1	0.196947	-0.336054	0,862359845474036	-0,315589372600298	ID1	-0.130404	-0.467943	0.207135	10.0876	-1.77706	0.0768311	0.263199	-5.33676	disease status	0.263199	N	N	N
1154	seq.17175.5	0,293653648237551	0,321944324743181	0,321944324743181	0.670559	MAP2K6; 17175-5; MP2K6	-0.167506	-0.412706	0,164144810507796	-0,810788308751576	MAP2K6	-0.0177908	-0.148512	0.11293	10.0307	-0.62601	0.531906	0.764168	-6.70141	disease status	0.764168	N	N	N
1155	seq.4547.59	0,322331545843948	0,231262878377998	0,322331545843948	0.670559	FLRT1; 4547-59; FLRT1	-0.0866919	-0.711876	0,556542946315238	0,754251829371524	FLRT1	-0.0393463	-0.183045	0.104353	10.9373	-1.25945	0.209096	0.479608	-6.11024	disease status	0.479608	N	N	N
1156	seq.6631.17	0,288014854408865	0,322211077369706	0,322211077369706	0.670559	COL9A1; 6631-17; CO9A1	0.129975	-0.37167	0,375429299175623	-0,836921982494442	COL9A1	-0.0442003	-0.157715	0.0693145	11.0031	-1.79103	0.0745539	0.257457	-5.31231	disease status	0.257457	N	N	N
1157	seq.9044.1	0,301340496307376	0,322210962400327	0,322210962400327	0.670559	CNTNAP5; 9044-1; CNTP5	-0.0919992	0.480614	0,606637873359635	-0,557841947284045	CNTNAP5	1.20612e-05	-0.475074	0.475098	11.8819	0.000116777	0.999907	0.999907	-6.89604	disease status	0.999907	N	N	N
1158	seq.19259.176	0,0552521125691882	0,322773398391878	0,322773398391878	0.671197	EIF2S1; 19259-176; IF2A	-0.315432	-0.292626	0,707341804466679	0,227009211484086	EIF2S1	0.184785	-0.222704	0.592274	12.2886	2.08587	0.0380523	0.164765	-4.75309	disease status	0.164765	N	N	N
1159	seq.9950.229	0,323157478943153	0,0863709676103276	0,323157478943153	0.671858	LAG3; 9950-229; LAG-3	-0.121821	0.605908	0,697544533874438	-0,410485831506136	LAG3	0.0749553	-0.308783	0.458693	11.7685	0.89847	0.36984	0.643948	-6.49548	disease status	0.643948	N	N	N
1160	seq.11239.49	0,0238226740790921	0,325132929668635	0,325132929668635	0.671941	TMPRSS6; 11239-49; TMPS6	-0.107474	-0.934112	0,0575297102290378	4,4908883869751	TMPRSS6	-0.0196424	-0.732251	0.692966	11.6564	-0.126789	0.899214	0.962117	-6.88805	disease status	0.962117	N	N	N
1161	seq.12329.21	0,325152482800409	0,0904306317078617	0,325152482800409	0.671941	RPS6KA1; 12329-21; KS6A1	-0.144994	-0.543187	0,915452874277805	0,0780525054778892	RPS6KA1	-0.0201505	-0.2124	0.172099	9.44379	-0.482115	0.630165	0.822961	-6.78056	disease status	0.822961	N	N	N
1162	seq.12501.10	0,0210486460568214	0,324702892790729	0,324702892790729	0.671941	TBCA; 12501-10; TBCA	0.230621	0.426219	0,0595249968331731	-2,18670635460695	TBCA	-0.0150361	-0.281316	0.251243	12.0964	-0.259737	0.795291	0.915677	-6.86251	disease status	0.915677	N	N	N
1163	seq.12871.10	0,0917651699446892	0,32467049764187	0,32467049764187	0.671941	TWF1; 12871-10; TWF1	-0.206764	-0.455068	0,781964824513232	-0,222480087855537	TWF1	0.116725	-0.324373	0.557824	11.2164	1.21721	0.224725	0.496715	-6.1619	disease status	0.496715	N	N	N
1164	seq.2939.10	0,156824529778401	0,324985940450473	0,324985940450473	0.671941	ARTN; 2939-10; Artemin	0.0799467	-0.761811	0,745707451847328	-0,675977191308806	ARTN	-0.0258147	-0.405892	0.354263	10.2225	-0.312414	0.754998	0.895109	-6.84754	disease status	0.895109	N	N	N
1165	seq.3346.72	0,0986677388969817	0,32501540157073	0,32501540157073	0.671941	AURKB; 3346-72; AURKB	-0.229594	-0.387265	0,582950684919546	-0,383453145827849	AURKB	0.0184221	-0.182188	0.219032	10.6344	0.422394	0.673117	0.848601	-6.80739	disease status	0.848601	N	N	N
1166	seq.3813.3	0,0814921224381927	0,324336905237434	0,324336905237434	0.671941	FYN; 3813-3; FYN	0.293826	-0.255517	0,026699763209893	-1,57129543392579	FYN	-0.148107	-0.56868	0.272467	11.9251	-1.61983	0.106589	0.319269	-5.59903	disease status	0.319269	N	N	N
1167	seq.5653.23	0,323748680347539	0,050211195505329	0,323748680347539	0.671941	PRSS37; 5653-23; PRS37	0.102936	-0.910426	0,668397232217925	-0,537135537206504	PRSS37	0.0176718	-0.294283	0.329626	8.4881	0.260571	0.794648	0.915441	-6.8623	disease status	0.915441	N	N	N
1168	seq.6461.54	0,00402366990630867	0,323520666268885	0,323520666268885	0.671941	APOC3; 6461-54; Apo C-III	-0.338607	0.377622	0,649333147959048	-0,470485268994568	APOC3	-0.1125	-0.845115	0.620114	12.9046	-0.706341	0.480665	0.72803	-6.64831	disease status	0.72803	N	N	N
1169	seq.8327.26	0,105172126494399	0,32420810059048	0,32420810059048	0.671941	DPEP2; 8327-26; DPEP2	0.199273	0.346935	0,819730384363684	0,221114457991373	DPEP2	-0.0468764	-0.23774	0.143988	13.3715	-1.12969	0.259739	0.536066	-6.2634	disease status	0.536066	N	N	N
1170	seq.8899.75	0,0459656944203161	0,324960059791907	0,324960059791907	0.671941	UGT1A8; 8899-75; UD18	0.0765174	-1.17917	0,643902681128213	-1,27513495615639	UGT1A8	-0.0242709	-0.229639	0.181097	9.46973	-0.543608	0.587218	0.796096	-6.74925	disease status	0.796096	N	N	N
1171	seq.16021.30	0,14508034398755	0,325648824385817	0,325648824385817	0.672109	CDH8; 16021-30; Cadherin-8	-0.251817	0.251961	0,142296660647182	1,04185905311729	CDH8	0.0485357	-0.424486	0.521557	8.99515	0.471972	0.637377	0.826928	-6.78537	disease status	0.826928	N	N	N
1172	seq.18403.25	0,254749223550848	0,325740152739563	0,325740152739563	0.672109	AMPD2; 18403-25; AMPD2	-0.183925	-0.344103	0,0292258328828769	-1,33133942842249	AMPD2	0.074991	-0.147048	0.29703	8.76257	1.5535	0.121627	0.346695	-5.70254	disease status	0.346695	N	N	N
1173	seq.5350.14	0,32543901373981	0,0133317786940307	0,32543901373981	0.672109	GPC6; 5350-14; GPC6	-0.133808	-1.05652	0,507045515839376	-0,552097312639684	GPC6	0.0372096	-0.114823	0.189242	11.3703	1.12577	0.261392	0.536936	-6.26778	disease status	0.536936	N	N	N
1174	seq.2837.3	0,14747811331295	0,326320622213608	0,326320622213608	0.672846	MET; 2837-3; Met	0.178857	0.338989	0,79354442735229	-0,263998556494113	MET	-0.157898	-0.357474	0.0416767	13.2284	-3.63917	0.000335196	0.00399547	-0.491003	disease status	0.00399547	Y	N	N
1175	seq.5231.79	0,141216064730555	0,326326857357623	0,326326857357623	0.672846	PCSK9; 5231-79; PCSK9	0.211059	0.293297	0,0790091506872119	1,64586173599826	PCSK9	0.0503522	-0.29244	0.393144	15.8357	0.675654	0.499914	0.743541	-6.66935	disease status	0.743541	N	N	N
1176	seq.11582.63	0,108778687854225	0,326545289707283	0,326545289707283	0.672975	DNAJA2; 11582-63; DNJA2	-0.223601	-0.421661	0,914819817824868	-0,0750713716142762	DNAJA2	-0.10998	-0.484595	0.264634	9.39587	-1.35041	0.178163	0.436984	-5.99308	disease status	0.436984	N	N	N
1177	seq.12856.14	0,326887028302086	0,0709118263409663	0,326887028302086	0.67326	TMEM237; 12856-14; TM237	0.0867363	-1.16478	0,716477402338164	0,668937476016468	TMEM237	-0.118269	-0.386979	0.15044	10.3226	-2.02454	0.044028	0.18177	-4.87619	disease status	0.18177	N	N	N
1178	seq.18819.21	0,326990718976413	0,114436457863956	0,326990718976413	0.67326	PPIC; 18819-21; PPIC	-0.119922	0.559977	0,205648022587364	1,21905651423082	PPIC	-0.0552445	-0.317064	0.206575	13.4495	-0.970554	0.332752	0.612787	-6.42876	disease status	0.612787	N	N	N
1179	seq.17795.176	0,222881622184142	0,327681091700413	0,327681091700413	0.674536	LSM1; 17795-176; LSM1	-0.160284	-0.399771	0,508273007133852	-0,513205288600103	LSM1	-0.124677	-0.391087	0.141734	10.1854	-2.15264	0.0323496	0.145956	-4.61504	disease status	0.145956	N	N	N
1180	seq.4337.49	1,06700600470851e-06	0,327923581162564	0,327923581162564	0.674536	CRP; 4337-49; CRP	-0.584943	-0.362018	0,395634992818068	1,13445007442499	CRP	0.773036	-0.097519	1.64359	14.7386	4.08451	6.03165e-05	0.000924811	1.11682	disease status	0.000924811	Y	N	N
1181	seq.8913.22	0,327918263409926	0,0704702897080309	0,327918263409926	0.674536	SIGLEC11; 8913-22; SIG11	-0.12801	-0.646635	0,759071315055563	-0,24038472642092	SIGLEC11	0.00619468	-0.108614	0.121004	11.723	0.248183	0.804206	0.91976	-6.86543	disease status	0.91976	N	N	N
1182	seq.11167.6	0,187766485628353	0,328145300890838	0,328145300890838	0.674675	MTMR1; 11167-6; MTMR1	-0.175569	-0.316979	0,853027014168175	0,153414146293668	MTMR1	0.0150586	-0.202049	0.232166	10.666	0.319038	0.749977	0.891914	-6.84546	disease status	0.891914	N	N	N
1183	seq.12987.12	0,00237456667756271	0,329657446146802	0,329657446146802	0.675353	SRSF7; 12987-12; SRSF7	-0.509356	-0.311567	0,85095530299378	0,109084585904768	SRSF7	0.108095	-0.0677177	0.283908	11.8253	2.82804	0.00508072	0.0379517	-2.98642	disease status	0.0379517	Y	N	N
1184	seq.13996.16	0,32955607104472	0,143913953338271	0,32955607104472	0.675353	PPCDC; 13996-16; COAC	0.068496	-0.958349	0,164351113414247	-2,55592772706188	PPCDC	-0.0251337	-0.312178	0.26191	10.7912	-0.402759	0.687486	0.857797	-6.81544	disease status	0.857797	N	N	N
1185	seq.15306.20	0,235734051589562	0,329640568286223	0,329640568286223	0.675353	IGJ; 15306-20; IgJ	0.152467	-0.335899	0,827879538346232	0,445953967184501	IGJ	0.0156269	-0.207489	0.238743	9.77999	0.322164	0.747611	0.890091	-6.84446	disease status	0.890091	N	N	N
1186	seq.15417.3	0,0592524983802727	0,329958888740615	0,329958888740615	0.675353	SERPINB5; 15417-3; Maspin	0.20942	0.383933	0,566810644533688	-0,638913205468632	SERPINB5	-0.145921	-0.356624	0.0647821	9.40539	-3.18551	0.00163744	0.0150195	-1.95741	disease status	0.0150195	Y	N	N
1187	seq.5076.53	0,141354320205445	0,329774451148443	0,329774451148443	0.675353	EPHA10; 5076-53; EPHAA	0.156406	0.385274	0,983056909543651	-0,022699568202468	EPHA10	0.00925374	-0.358617	0.377125	8.04077	0.115707	0.907982	0.965659	-6.88939	disease status	0.965659	N	N	N
1188	seq.7865.126	0,329317585605691	0,26437353354109	0,329317585605691	0.675353	PLA2G16; 7865-126; HRSL3	0.211086	-0.403448	0,838043455510128	0,351933199741851	PLA2G16	-0.00872905	-0.117715	0.100256	10.5112	-0.368407	0.712896	0.868401	-6.8286	disease status	0.868401	N	N	N
1189	seq.8043.153	0,00313789188927763	0,329456638096091	0,329456638096091	0.675353	COMP; 8043-153; COMP	-0.408581	-0.313358	0,00334101668381294	2,6165654447211	COMP	0.0959417	-0.234067	0.425951	10.1899	1.33727	0.182408	0.443378	-6.01051	disease status	0.443378	N	N	N
1190	seq.8877.22	0,329516436590198	0,209385617764518	0,329516436590198	0.675353	EVA1C; 8877-22; F176C	-0.0935366	-0.56292	0,803547687620828	-0,286430332087009	EVA1C	-0.00073234	-0.142935	0.141471	12.1611	-0.0236883	0.981121	0.994124	-6.89576	disease status	0.994124	N	N	N
1191	seq.9769.48	0,00320489943845456	0,329786345491865	0,329786345491865	0.675353	DNER; 9769-48; DNER	0.239697	0.505199	0,932505777263013	0,106287974742914	DNER	-0.0772953	-0.341211	0.18662	10.7268	-1.34718	0.1792	0.438547	-5.99739	disease status	0.438547	N	N	N
1192	seq.13491.40	0,304574313162577	0,330478723095139	0,330478723095139	0.676442	PDE6D; 13491-40; PDE6D	0.109039	-0.383109	0,0843665266373089	2,56693485512405	PDE6D	-0.0414137	-0.472112	0.389285	11.831	-0.44229	0.65868	0.840868	-6.79885	disease status	0.840868	N	N	N
1193	seq.13728.19	0,20318962270502	0,330707325021417	0,330707325021417	0.676597	ERP29; 13728-19; ERP29	-0.246431	-0.252134	0,427673876400193	-0,440570731888783	ERP29	0.00507641	-0.163593	0.173746	10.2921	0.138436	0.890012	0.958032	-6.88652	disease status	0.958032	N	N	N
1194	seq.13486.9	0,251795474964635	0,330941049114921	0,330941049114921	0.676768	PKD2; 13486-9; PKD2	0.167223	0.294384	0,14695938004173	-1,21029606744616	PKD2	0.0212798	-0.182436	0.224996	13.4986	0.480478	0.631327	0.823268	-6.78135	disease status	0.823268	N	N	N
1195	seq.10933.107	0,277249140701129	0,331234034542884	0,331234034542884	0.677063	CALN1; 10933-107; CABP8	-0.183379	-0.342684	0,00686203561439393	-1,5201969466594	CALN1	-0.0618258	-0.176491	0.0528389	11.7724	-2.48011	0.0138244	0.079969	-3.87777	disease status	0.079969	N	N	N
1196	seq.7850.1	0,129030928574153	0,331393547874043	0,331393547874043	0.677063	COX4I2; 7850-1; COX42	-0.216334	-0.295771	0,213948773260236	0,969040209263099	COX4I2	0.0237025	-0.170254	0.217659	12.5959	0.562107	0.57457	0.789226	-6.73909	disease status	0.789226	N	N	N
1197	seq.11514.196	0,331678502268844	0,224225911385662	0,331678502268844	0.677396	CD59; 11514-196; CD59	0.129802	0.388538	0,956664414652173	-0,0498387326101246	CD59	-0.117857	-0.343662	0.107948	13.4732	-2.40078	0.0171256	0.0941326	-4.06549	disease status	0.0941326	N	N	N
1198	seq.11104.13	0,0283871012921329	0,332397854613364	0,332397854613364	0.679099	CHI3L1; 11104-13; YKL-40	-0.162588	-0.578857	0,0119563935616489	5,15367190970387	CHI3L1	0.847023	-0.211684	1.90573	13.3949	3.68007	0.000288233	0.00353401	-0.350276	disease status	0.00353401	Y	N	N
1199	seq.7861.9	0,333051880427224	0,0813539889739043	0,333051880427224	0.680596	ROR2; 7861-9; ROR2	0.120336	0.628088	0,126037157937697	1,46228869299603	ROR2	-0.123741	-0.436261	0.188778	11.9517	-1.82127	0.0698173	0.246912	-5.25876	disease status	0.246912	N	N	N
1200	seq.11606.22	0,335327363384805	0,317693811661743	0,335327363384805	0.681887	DNAJB6; 11606-22; DNJB6	-0.134178	-0.383962	0,414550496472205	-0,592532999949963	DNAJB6	-0.0268356	-0.174854	0.121182	9.72303	-0.833926	0.405155	0.671846	-6.55088	disease status	0.671846	N	N	N
1201	seq.17772.7	0,210531599625698	0,335001070374668	0,335001070374668	0.681887	UBD; 17772-7; UBD	-0.186224	-0.269937	0,462355614673972	0,567547607963366	UBD	0.0263808	-0.12911	0.181872	12.0804	0.780392	0.435933	0.696915	-6.59372	disease status	0.696915	N	N	N
1202	seq.2571.12	0,335254775969159	0,214057993602977	0,335254775969159	0.681887	IGFBP3; 2571-12; IGFBP-3	0.107394	0.537483	0,898371258074472	-0,113547114053942	IGFBP3	-0.194002	-0.519976	0.131972	14.7479	-2.73754	0.00665603	0.0463884	-3.22888	disease status	0.0463884	Y	N	N
1203	seq.2976.58	0,335517901536074	0,141619648329933	0,335517901536074	0.681887	DSG1; 2976-58; Desmoglein-1	-0.121253	0.535881	0,233656858289383	1,10187168323439	DSG1	-0.0112312	-0.427319	0.404856	11.8822	-0.124159	0.901294	0.963144	-6.88838	disease status	0.963144	N	N	N
1204	seq.3336.50	0,144612691429834	0,335047519821919	0,335047519821919	0.681887	TFPI; 3336-50; TFPI	-0.202146	0.301785	0,0123766186698177	1,96386986173904	TFPI	0.0467368	-0.205766	0.299239	15.0958	0.851385	0.395408	0.664211	-6.5363	disease status	0.664211	N	N	N
1205	seq.3396.54	0,333882372141609	0,303740023598228	0,333882372141609	0.681887	REN; 3396-54; Renin	-0.0925157	0.450202	0,735891058333416	0,421652815030191	REN	0.0619551	-0.634415	0.758325	14.2579	0.409236	0.682734	0.854502	-6.81283	disease status	0.854502	N	N	N
1206	seq.5612.16	0,334085404619469	0,0807225455224234	0,334085404619469	0.681887	HINT2; 5612-16; HINT2	-0.112461	-0.777941	0,794631428062701	0,237177351251331	HINT2	0.00315723	-0.117184	0.123498	10.7446	0.120677	0.904049	0.963727	-6.8888	disease status	0.963727	N	N	N
1207	seq.5745.64	0,334552008472528	0,0651321147944762	0,334552008472528	0.681887	PI15; 5745-64; PI15	-0.131877	-0.59943	0,808322357786372	0,195591300573342	PI15	0.00376363	-0.160548	0.168075	12.5328	0.105359	0.91618	0.969	-6.89052	disease status	0.969	N	N	N
1208	seq.6262.14	0,00685228287208179	0,335614728440048	0,335614728440048	0.681887	IL17RB; 6262-14; IL-17B R	-0.462736	-0.290108	0,922330390309941	0,0569684755974722	IL17RB	0.23462	-0.00365265	0.472892	8.56822	4.52923	9.35127e-06	0.000175983	2.88208	disease status	0.000175983	Y	N	N
1209	seq.6511.17	0,334151161994324	0,327257473729075	0,334151161994324	0.681887	FAM19A4; 6511-17; F19A4	0.10591	0.480741	0,653347939827832	-0,706053260303153	FAM19A4	-0.00309353	-0.0899651	0.0837781	10.9312	-0.163797	0.870029	0.949555	-6.88271	disease status	0.949555	N	N	N
1210	seq.7839.99	0,333739926840037	0,335375621567191	0,335375621567191	0.681887	FAM19A3; 7839-99; F19A3	0.061114	0.634078	0,0917132598398896	-2,48186101112876	FAM19A3	-0.136095	-0.62395	0.351759	10.8348	-1.28318	0.200672	0.46842	-6.08044	disease status	0.46842	N	N	N
1211	seq.9457.3	0,298389410358091	0,335359214964904	0,335359214964904	0.681887	CAV2; 9457-3; CAV2	-0.0901796	-0.488763	0,0290737806269894	3,04590603964922	CAV2	0.0387006	-0.174947	0.252348	10.4076	0.833209	0.405559	0.671908	-6.55147	disease status	0.671908	N	N	N
1212	seq.8885.6	0,0827443163026187	0,336376402644802	0,336376402644802	0.683718	CACNA2D3; 8885-6; CA2D3	0.156123	0.444919	0,547790248740561	0,744257243278762	CACNA2D3	0.0678991	-0.245314	0.381113	11.756	0.997149	0.319702	0.600874	-6.40285	disease status	0.600874	N	N	N
1213	seq.13692.154	2,24054218868968e-05	0,336737095730895	0,336737095730895	0.68407	WISP1; 13692-154; WISP-1	0.185482	-1.03431	0,96330308096878	0,124740260936702	WISP1	-0.304802	-0.910444	0.300839	11.4525	-2.31494	0.0214652	0.11056	-4.2621	disease status	0.11056	N	N	N
1214	seq.13947.371	0,336846718172437	0,0949268732009096	0,336846718172437	0.68407	NUDT12; 13947-371; NUD12	-0.0897392	-0.811311	0,496569628773177	-0,802904884818546	NUDT12	0.030623	-0.158779	0.220025	11.2545	0.743692	0.457793	0.714554	-6.62145	disease status	0.714554	N	N	N
1215	seq.15347.12	0,0701528255333086	0,33727429776436	0,33727429776436	0.684851	HPX; 15347-12; Hemopexin	0.30041	0.253445	0,134524039982155	-1,00246867775583	HPX	-0.0141925	-0.245216	0.216831	18.0972	-0.282577	0.777746	0.906147	-6.85636	disease status	0.906147	N	N	N
1216	seq.19289.29	0,000428713660978057	0,337813550817678	0,337813550817678	0.685983	UROD; 19289-29; DCUP	-0.644056	-0.288013	0,368716176389152	0,467242927274036	UROD	0.181986	-0.158378	0.522351	12.5227	2.45941	0.0146267	0.0838129	-3.92732	disease status	0.0838129	N	N	N
1217	seq.12516.13	0,303195898977036	0,33800309974694	0,33800309974694	0.686015	TEAD4; 12516-13; TEAD4	-0.0763445	0.544556	0,237701306972626	2,15506035270587	TEAD4	0.0513759	-0.150352	0.253104	10.1037	1.17145	0.242583	0.517849	-6.2159	disease status	0.517849	N	N	N
1218	seq.11138.16	0,25443192507416	0,338610157684077	0,338610157684077	0.686796	RUNX3; 11138-16; RUNX3	0.165492	-0.257505	0,590055960956368	1,06879128917193	RUNX3	0.0461339	-0.0787974	0.171065	10.9229	1.69855	0.0907053	0.290565	-5.47067	disease status	0.290565	N	N	N
1219	seq.12507.16	0,0409651345094192	0,338447065814016	0,338447065814016	0.686796	ITPKC; 12507-16; IP3KC	0.181872	0.694406	0,262594849524342	-1,69061689553924	ITPKC	-0.0554815	-0.220413	0.10945	10.1452	-1.5473	0.123114	0.34913	-5.712	disease status	0.34913	N	N	N
1220	seq.11380.84	0,130925234153604	0,340203290443325	0,340203290443325	0.687008	RBM24; 11380-84; RBM24	-0.212932	-0.289891	0,319206639386547	0,944795523757442	RBM24	0.0490886	-0.14208	0.240257	10.4487	1.18112	0.238729	0.515069	-6.20466	disease status	0.515069	N	N	N
1221	seq.13554.78	0,170442545194859	0,339526871826577	0,339526871826577	0.687008	REPIN1; 13554-78; REPI1	0.11728	0.529492	0,777940194800535	0,405214249045478	REPIN1	0.0255348	-0.117364	0.168434	10.2976	0.821928	0.411937	0.676228	-6.56073	disease status	0.676228	N	N	N
1222	seq.13961.18	0,339805522804322	0,197455976139482	0,339805522804322	0.687008	KIF3A; 13961-18; KIF3A	-0.127755	-0.429792	0,162332720426876	-1,21876517338465	KIF3A	-0.00705303	-0.196239	0.182133	14.2492	-0.171482	0.86399	0.947434	-6.88143	disease status	0.947434	N	N	N
1223	seq.17163.117	0,203962930746625	0,340577149307288	0,340577149307288	0.687008	ANXA3; 17163-117; Annexin III	0.157346	0.345952	0,484790412115803	-0,920953251481105	ANXA3	-0.0189423	-0.210798	0.172913	8.70973	-0.454139	0.650141	0.835459	-6.79357	disease status	0.835459	N	N	N
1224	seq.18170.46	0,10159060591649	0,340537779505686	0,340537779505686	0.687008	PYCR1; 18170-46; P5CR1	0.182558	-0.339143	0,176802230004476	-1,99565898268243	PYCR1	-0.0467142	-0.251508	0.158079	9.42188	-1.04922	0.295139	0.575324	-6.35013	disease status	0.575324	N	N	N
1225	seq.19575.4	0,0413764520860183	0,339372567133375	0,339372567133375	0.687008	EPOR; 19575-4; EPO-R	0.219855	0.404094	0,891290259780799	0,152973671690252	EPOR	-0.126686	-0.311497	0.0581258	9.09411	-3.15304	0.00182265	0.016449	-2.05554	disease status	0.016449	Y	N	N
1226	seq.2831.29	0,339196360459474	0,0174605433667424	0,339196360459474	0.687008	KLK11; 2831-29; Kallikrein 11	0.103642	1.08286	0,321342538860675	1,09833584988452	KLK11	-0.120077	-0.414925	0.17477	10.9374	-1.87327	0.062253	0.228202	-5.16462	disease status	0.228202	N	N	N
1227	seq.2950.57	0,0610755907146963	0,34015560558504	0,34015560558504	0.687008	IGFBP4; 2950-57; IGFBP-4	-0.315576	0.247297	0,480367742981126	0,423209459623067	IGFBP4	1.88778e-05	-0.225493	0.22553	11.9262	0.000385048	0.999693	0.999907	-6.89604	disease status	0.999907	N	N	N
1228	seq.3043.49	0,340198486490484	0,0815656732672033	0,340198486490484	0.687008	SPARC; 3043-49; ON	0.132132	0.561015	0,089659590058379	-1,34121679890638	SPARC	-0.0499485	-0.264297	0.1644	17.1957	-1.07185	0.284869	0.563165	-6.32638	disease status	0.563165	N	N	N
1229	seq.6997.32	2,22540853742426e-06	0,338998134683707	0,338998134683707	0.687008	RAB26; 6997-32; RAB26	0.486665	0.410458	0,581132814927403	0,742455453856019	RAB26	-0.0948214	-0.251459	0.0618159	11.0997	-2.78446	0.00579106	0.041553	-3.10408	disease status	0.041553	Y	N	N
1230	seq.8006.12	0,340646041746523	0,0899633344871313	0,340646041746523	0.687008	DNAJB12; 8006-12; DJB12	0.112605	0.688647	0,283007673155501	1,05404745367309	DNAJB12	-0.114158	-0.343954	0.115637	10.5088	-2.28508	0.0231857	0.116684	-4.32887	disease status	0.116684	N	N	N
1231	seq.14662.6	0,341323405165887	0,179554862270323	0,341323405165887	0.687129	MZF1; 14662-6; MZF1	0.119919	0.459607	0,960860733347699	0,0435294170788583	MZF1	-0.0498848	-0.211008	0.111238	11.2192	-1.4241	0.155722	0.406218	-5.89228	disease status	0.406218	N	N	N
1232	seq.15395.15	3,34964389720168e-05	0,341928834698659	0,341928834698659	0.687129	GSTM1; 15395-15; GST M1-1	-0.364872	-0.575556	0,30956201457347	-1,27511403246272	GSTM1	0.141513	-0.376042	0.659068	10.3491	1.25769	0.209731	0.480234	-6.11242	disease status	0.480234	N	N	N
1233	seq.16612.28	8,92815764596132e-06	0,341793297865108	0,341793297865108	0.687129	SDC3; 16612-28; SDC3	-0.615897	-0.307896	0,0530005036647725	1,53988146884001	SDC3	0.090307	-0.16321	0.343824	11.0249	1.63852	0.102631	0.313138	-5.5691	disease status	0.313138	N	N	N
1234	seq.17734.13	0,34152615144932	0,221343778622655	0,34152615144932	0.687129	ENSA; 17734-13; a-endosulfine	-0.168764	-0.524467	0,00438531551832917	-1,46094628949165	ENSA	-0.030884	-0.233353	0.171585	9.6211	-0.701627	0.483595	0.730465	-6.6516	disease status	0.730465	N	N	N
1235	seq.5654.70	0,341297039610234	0,258681562853527	0,341297039610234	0.687129	TMX3; 5654-70; TMX3	0.0909801	0.497578	0,094651085826191	1,84932265068585	TMX3	-0.102945	-0.314479	0.108589	10.9354	-2.2385	0.0261103	0.126102	-4.43138	disease status	0.126102	N	N	N
1236	seq.6304.8	0,0076073259860751	0,341933435493237	0,341933435493237	0.687129	C1QTNF1; 6304-8; C1QT1	0.343128	0.318739	0,457212424716061	-0,701391541555018	C1QTNF1	0.0690605	-0.132871	0.270992	13.6161	1.5731	0.117019	0.339407	-5.6724	disease status	0.339407	N	N	N
1237	seq.6605.17	0,0135048713501751	0,340975181614861	0,340975181614861	0.687129	IGFALS; 6605-17; IGFALS	0.188503	0.557935	0,282636020927907	-1,86019656682274	IGFALS	-0.200123	-0.583249	0.183003	15.0152	-2.40266	0.0170407	0.0938784	-4.06113	disease status	0.0938784	N	N	N
1238	seq.10037.98	0,00429561335531815	0,342946970050848	0,342946970050848	0.689736	SIGLEC12; 10037-98; SIG12	-0.150011	-0.797486	0,209822553459975	2,9424745819655	SIGLEC12	0.18638	-0.12605	0.49881	9.56199	2.74399	0.00653052	0.0456886	-3.21183	disease status	0.0456886	Y	N	N
1239	seq.12382.2	0,0814201144079027	0,343537334172742	0,343537334172742	0.690503	DDX58; 12382-2; DDX58	-0.197026	0.35836	0,748910518896156	0,312043527014928	DDX58	-0.00465337	-0.25717	0.247863	9.71623	-0.0847646	0.93252	0.975504	-6.89247	disease status	0.975504	N	N	N
1240	seq.6448.36	5,24610416472327e-05	0,343549449826243	0,343549449826243	0.690503	SEMA3C; 6448-36; Sema E	-0.462521	-0.367969	0,00366717084467608	2,44764879811337	SEMA3C	0.212237	-0.0219774	0.446452	10.939	4.16814	4.29649e-05	0.000692287	1.43686	disease status	0.000692287	Y	N	N
1241	seq.16918.198	0,0405525335716309	0,343777319900422	0,343777319900422	0.690657	TLR3; 16918-198; TLR3	-0.106765	-0.801123	0,628011983171911	1,05032295254826	TLR3	0.214426	-0.145107	0.573959	9.04227	2.74331	0.0065437	0.0457368	-3.21364	disease status	0.0457368	Y	N	N
1242	seq.3296.92	0,0442724562248941	0,344632186787003	0,344632186787003	0.692211	CNTN2; 3296-92; CNTN2	-0.194255	-0.413896	0,0260682074139268	3,06740048551951	CNTN2	0.260032	-0.0747219	0.594785	10.9945	3.57304	0.000426787	0.00492597	-0.71579	disease status	0.00492597	Y	N	N
1243	seq.8606.39	3,69313814538448e-05	0,344603967438478	0,344603967438478	0.692211	GPNMB; 8606-39; GPNMB	0.397182	0.445017	0,659765459893514	0,524264626501277	GPNMB	-0.0548447	-0.291204	0.181514	9.61747	-1.06733	0.286902	0.565343	-6.33116	disease status	0.565343	N	N	N
1244	seq.14618.26	0,00842816202537409	0,345669890547735	0,345669890547735	0.694336	VOPP1; 14618-26; ECOP	0.332149	0.307234	0,0524549454359774	-1,64996817276176	VOPP1	-0.314822	-0.56285	-0.0667936	11.5846	-5.83848	1.71043e-08	5.82104e-07	8.93118	disease status	5.82104e-07	Y	N	N
1245	seq.5109.24	0,345518514121591	0,114278051621014	0,345518514121591	0.694336	NRCAM; 5109-24; Nr-CAM	-0.0941757	-0.776676	0,0070025768507393	2,69594537003021	NRCAM	0.0834582	-0.207594	0.374511	9.57654	1.31897	0.188443	0.450865	-6.03449	disease status	0.450865	N	N	N
1246	seq.12338.27	0,346648528701881	0,181967640093432	0,346648528701881	0.69545	EGFLAM; 12338-27; EGFLA	-0.105118	0.525747	0,0348070212550167	1,80608519359699	EGFLAM	0.0204189	-0.26397	0.304807	13.0217	0.330258	0.741494	0.885937	-6.84184	disease status	0.885937	N	N	N
1247	seq.12408.333	0,210514961751005	0,346799205045275	0,346799205045275	0.69545	RAB22A; 12408-333; RB22A	-0.100175	0.474837	0,619702675008757	0,565432615521487	RAB22A	0.0169507	-0.340277	0.374178	10.8082	0.218262	0.827411	0.930946	-6.87236	disease status	0.930946	N	N	N
1248	seq.12718.43	0,320248792542741	0,347867907386696	0,347867907386696	0.69545	PIN4; 12718-43; PIN4	-0.159572	-0.312604	0,189966990903318	-0,831985723598559	PIN4	-0.0110767	-0.331839	0.309686	11.8995	-0.158841	0.873928	0.951024	-6.8835	disease status	0.951024	N	N	N
1249	seq.13960.15	0,346577815009334	0,161899837401255	0,346577815009334	0.69545	AGAP3; 13960-15; AGAP3	-0.0760985	-0.761136	0,264991394827485	1,6666345736461	AGAP3	0.0726041	-0.31656	0.461768	11.0275	0.858154	0.391668	0.660548	-6.53056	disease status	0.660548	N	N	N
1250	seq.18261.34	0,130294607159563	0,347491867120716	0,347491867120716	0.69545	NATD1; 18261-34; NATD1	0.0817583	0.755769	0,727526569265749	-0,77598453829289	NATD1	0.077363	-0.243153	0.397879	8.94322	1.11025	0.26801	0.544923	-6.28494	disease status	0.544923	N	N	N
1251	seq.18897.31	0,016113481277086	0,348126939785291	0,348126939785291	0.69545	HDAC2; 18897-31; HDAC2	-0.386431	-0.281766	0,74084434887044	0,2031811796651	HDAC2	0.228793	-0.105751	0.563336	9.94691	3.14576	0.00186686	0.0167594	-2.07745	disease status	0.0167594	Y	N	N
1252	seq.5133.17	0,346768147634256	0,281391231900095	0,346768147634256	0.69545	TGFBR2; 5133-17; TGF-b R II	-0.076651	-0.567416	0,858491871643228	-0,217899981021761	TGFBR2	0.128429	-0.140814	0.397673	11.5168	2.1941	0.0291924	0.136375	-4.52722	disease status	0.136375	N	N	N
1253	seq.6965.19	0,150007410499155	0,348166919292644	0,348166919292644	0.69545	CNTNAP2; 6965-19; CNTP2	-0.121325	-0.518697	0,00226229148365958	3,64333142696887	CNTNAP2	0.123038	-0.208301	0.454377	10.5866	1.70805	0.0889258	0.28764	-5.45478	disease status	0.28764	N	N	N
1254	seq.7050.5	0,00316403684815989	0,347870335733249	0,347870335733249	0.69545	NEGR1; 7050-5; NEGR1	0.394162	0.299754	0,590128289752321	0,479427106719648	NEGR1	-0.157999	-0.330108	0.0141097	9.55182	-4.22262	3.43445e-05	0.000559576	1.64844	disease status	0.000559576	Y	N	N
1255	seq.7147.35	0,240161336811915	0,347094811362052	0,347094811362052	0.69545	WFDC8; 7147-35; WFDC8	-0.177927	-0.267668	0,710752407002243	-0,277660706606421	WFDC8	0.297823	-0.0497482	0.645394	10.7142	3.9414	0.000106438	0.00150807	0.582365	disease status	0.00150807	Y	N	N
1256	seq.7156.2	0,347671808693256	0,117179512175024	0,347671808693256	0.69545	FUT10; 7156-2; FUT10	0.0828498	0.765178	0,349144682711803	1,19708418860807	FUT10	0.0844216	-0.179059	0.347902	12.5982	1.4738	0.141851	0.385774	-5.82132	disease status	0.385774	N	N	N
1257	seq.8372.29	0,0201321231828705	0,34746504850505	0,34746504850505	0.69545	CDHR1; 8372-29; CDHR1	0.133345	0.722888	0,606706269541145	-1,26402692728465	CDHR1	-0.114979	-0.34612	0.116163	10.4793	-2.28809	0.023007	0.116121	-4.32218	disease status	0.116121	N	N	N
1258	seq.10892.8	0,249879440616478	0,349146568768421	0,349146568768421	0.696308	OSMR; 10892-8; OSMR	-0.144835	-0.356563	0,822528197082672	-0,177799992939433	OSMR	0.112929	-0.15627	0.382128	12.4314	1.9296	0.0548415	0.210438	-5.05976	disease status	0.210438	N	N	N
1259	seq.12593.33	0,11095026469819	0,348656859542703	0,348656859542703	0.696308	PDRG1; 12593-33; PDRG1	-0.276634	-0.251341	0,936056060908368	-0,0457671400144793	PDRG1	0.10673	-0.166125	0.379586	11.3282	1.79925	0.073242	0.254617	-5.29784	disease status	0.254617	N	N	N
1260	seq.3285.23	0,349332507762795	0,0188195397872421	0,349332507762795	0.696308	C1R; 3285-23; C1r	0.118207	0.864833	0,794983688442702	0,223065457249792	C1R	0.184792	-0.14424	0.513825	15.1816	2.58334	0.0103807	0.0648233	-3.62482	disease status	0.0648233	N	N	N
1261	seq.4271.75	0,0516030710897823	0,348982335336439	0,348982335336439	0.696308	PFDN5; 4271-75; PFD5	-0.356273	-0.267933	0,727796876703102	-0,201098014514537	PFDN5	0.0283608	-0.141816	0.198538	8.95	0.766563	0.444098	0.702564	-6.60432	disease status	0.702564	N	N	N
1262	seq.9366.54	0,0503895413008067	0,34932602355591	0,34932602355591	0.696308	IL21R; 9366-54; IL-21 sR	-0.387554	-0.285768	0,916708819694108	-0,0487165334756832	IL21R	-0.0515097	-0.20164	0.0986207	10.888	-1.57816	0.115852	0.33723	-5.66455	disease status	0.33723	N	N	N
1263	seq.15390.3	0,126925253232085	0,349732834291959	0,349732834291959	0.696883	GAL; 15390-3; Galanin	-0.227146	-0.26944	0,934094679040641	-0,0646130096355579	GAL	0.0306528	-0.161316	0.222622	12.0954	0.734464	0.463386	0.71863	-6.62822	disease status	0.71863	N	N	N
1264	seq.19482.11	0,174708146603278	0,34993210315249	0,34993210315249	0.696883	HDHD3; 19482-11; HDHD3	-0.227607	-0.268507	0,172562842895024	0,938025363109538	HDHD3	0.0117035	-0.163275	0.186682	11.4323	0.307654	0.758614	0.896622	-6.849	disease status	0.896622	N	N	N
1265	seq.8818.13	0,174430685383415	0,350050975840146	0,350050975840146	0.696883	IFNGR2; 8818-13; INGR2	0.193644	0.289683	0,396007396905411	-0,73653154544545	IFNGR2	-0.0778653	-0.211228	0.0554972	8.84041	-2.68559	0.00774769	0.0522467	-3.36465	disease status	0.0522467	N	N	N
1266	seq.18294.26	0,167321479999988	0,351176536313254	0,351176536313254	0.698259	SOX2; 18294-26; SOX2	0.111659	-0.480951	0,902219926913698	0,198612780788928	SOX2	-0.0197849	-0.163212	0.123642	9.06602	-0.634504	0.526359	0.760157	-6.6961	disease status	0.760157	N	N	N
1267	seq.18382.109	0,351141726486142	0,34908419827467	0,351141726486142	0.698259	COMT; 18382-109; Catechol O-methyltransferase	0.103588	0.357536	0,155340877458558	1,36312996819909	COMT	-0.00803505	-0.181237	0.165167	10.8686	-0.213386	0.831208	0.932324	-6.87341	disease status	0.932324	N	N	N
1268	seq.5452.71	0,000350443896100992	0,351075323634604	0,351075323634604	0.698259	ASGR1; 5452-71; ASGR1	-0.416829	0.374146	0,11555734228604	1,70321156340171	ASGR1	0.150033	-0.0972458	0.397312	12.1173	2.79083	0.00568203	0.0409725	-3.087	disease status	0.0409725	Y	N	N
1269	seq.7128.9	0,351205417515066	0,0413740891694422	0,351205417515066	0.698259	VWA2; 7128-9; VWA2	0.1176	0.720417	0,622219488601634	0,397944735419319	VWA2	-0.0732168	-0.364303	0.21787	8.66985	-1.15698	0.248437	0.525216	-6.23256	disease status	0.525216	N	N	N
1270	seq.18328.36	0,157790870285778	0,352030938594421	0,352030938594421	0.700253	PYCR2; 18328-36; P5CR2	-0.142123	-0.397221	0,863248731976143	0,197840605308842	PYCR2	0.060058	-0.151423	0.271539	11.8856	1.30626	0.19272	0.456912	-6.05095	disease status	0.456912	N	N	N
1271	seq.2855.49	0,177315859930313	0,352225735240241	0,352225735240241	0.700302	MAPK3; 2855-49; ERK-1	-0.22733	-0.27503	0,49123682236242	-0,419046197906797	MAPK3	0.187333	-0.0367937	0.411459	11.4561	3.84463	0.000154873	0.00208491	0.230474	disease status	0.00208491	Y	N	N
1272	seq.12014.19	0,327152386842384	0,352888190012237	0,352888190012237	0.700507	PTS; 12014-19; PTPS	-0.0510726	-0.882861	0,933558377536004	-0,16312068230895	PTS	0.0182944	-0.281323	0.317911	8.71086	0.280859	0.779062	0.90681	-6.85684	disease status	0.90681	N	N	N
1273	seq.12712.9	0,353185167974928	0,27491975395641	0,353185167974928	0.700507	HMG20A; 12712-9; HM20A	-0.0662517	-0.734709	0,835840876030628	-0,309536767466697	HMG20A	0.0456581	-0.109017	0.200333	9.74955	1.35777	0.175816	0.434943	-5.98325	disease status	0.434943	N	N	N
1274	seq.17366.6	0,0374764650396589	0,35309188801796	0,35309188801796	0.700507	DCUN1D1; 17366-6; DCNL1	-0.269959	0.307891	0,816437114442206	0,186361398223427	DCUN1D1	0.206921	0.0049342	0.408908	12.4793	4.71207	4.1643e-06	8.44809e-05	3.65246	disease status	8.44809e-05	Y	N	N
1275	seq.2742.68	0,000228670420906749	0,353151069980441	0,353151069980441	0.700507	SIGLEC7; 2742-68; Siglec-7	-0.426193	-0.342267	0,00287003174736522	3,15252726789723	SIGLEC7	0.232166	0.00112496	0.463206	10.4602	4.62215	6.21873e-06	0.00012175	3.27029	disease status	0.00012175	Y	N	N
1276	seq.6549.60	0,353171032211057	0,275203105053257	0,353171032211057	0.700507	VSTM2L; 6549-60; VTM2L	0.159797	-0.295263	0,449296101049352	1,30566007654723	VSTM2L	0.0453637	-0.201083	0.29181	9.55321	0.846685	0.398019	0.666078	-6.54025	disease status	0.666078	N	N	N
1277	seq.14025.18	0,213848535877718	0,353572502940991	0,353572502940991	0.700601	TNFRSF9; 14025-18; 4-1BB	0.0790576	-0.626518	0,362825945692372	-1,47883065054394	TNFRSF9	-0.0744948	-0.28474	0.13575	9.81348	-1.6298	0.104463	0.316079	-5.58311	disease status	0.316079	N	N	N
1278	seq.9211.19	0,00335190070720234	0,353467951833479	0,353467951833479	0.700601	SERPINF1; 9211-19; PEDF	-0.41934	0.274586	0,440124724574619	0,57171235481834	SERPINF1	0.0753759	-0.0588665	0.209618	16.5475	2.5827	0.0103993	0.0648441	-3.62642	disease status	0.0648441	N	N	N
1279	seq.15391.114	0,354049247802698	0,347113771966369	0,354049247802698	0.70097	GAS6; 15391-114; GAS-6	-0.130961	-0.290741	0,0168171131662748	1,71891186418426	GAS6	0.0570755	-0.137105	0.251256	11.0698	1.352	0.177655	0.436797	-5.99097	disease status	0.436797	N	N	N
1280	seq.2860.19	0,00203854175463914	0,353985134252858	0,353985134252858	0.70097	KPNA2; 2860-19; Karyopherin-a2	0.323995	0.381372	0,301194486940265	1,33853385862499	KPNA2	-0.0732151	-0.359253	0.212823	9.51723	-1.17737	0.24022	0.516259	-6.20903	disease status	0.516259	N	N	N
1281	seq.4292.5	0,0656030310990526	0,354365476476052	0,354365476476052	0.701394	NAPA; 4292-5; SNAA	-0.338602	-0.284311	0,594087941026748	-0,281020008039596	NAPA	0.105917	-0.322767	0.534602	10.4845	1.13649	0.256892	0.533055	-6.25579	disease status	0.533055	N	N	N
1282	seq.13540.1	0,112413054833729	0,35565185392577	0,35565185392577	0.702213	GPR26; 13540-1; GPR26	-0.221633	-0.281679	0,940557042783852	0,0615691861757507	GPR26	0.0496898	-0.138957	0.238336	11.8895	1.21157	0.226873	0.499642	-6.16867	disease status	0.499642	N	N	N
1283	seq.5601.2	8,56877696431425e-05	0,355428245315187	0,355428245315187	0.702213	PGLYRP2; 5601-2; PGRP-L	0.675465	0.261967	0,371472571967976	-0,520332834122384	PGLYRP2	-0.0302563	-0.210568	0.150055	15.1038	-0.771832	0.440977	0.701383	-6.60031	disease status	0.701383	N	N	N
1284	seq.6119.14	0,355789354579272	0,070533411563431	0,355789354579272	0.702213	MAMDC2; 6119-14; MAMC2	-0.135623	-0.564889	0,47630560654566	-0,532839626069922	MAMDC2	0.0422148	-0.111894	0.196323	11.68	1.25999	0.2089	0.479339	-6.10956	disease status	0.479339	N	N	N
1285	seq.7784.1	0,104305604690473	0,355082030393951	0,355082030393951	0.702213	KNG1; 7784-1; Kininogen, HMW	-0.24407	-0.261399	0,72869336390676	0,263065891785702	KNG1	0.0460534	-0.220426	0.312533	12.1262	0.794939	0.427438	0.690098	-6.58236	disease status	0.690098	N	N	N
1286	seq.7796.10	0,319243062747937	0,355389839730015	0,355389839730015	0.702213	CD79A; 7796-10; CD79A	0.113468	0.358988	0,450718252674606	0,873661769332204	CD79A	-0.0616572	-0.161749	0.0384342	11.0893	-2.83346	0.00499812	0.0373816	-2.97167	disease status	0.0373816	Y	N	N
1287	seq.8700.325	0,347811786957798	0,355546491456802	0,355546491456802	0.702213	GALNT11; 8700-325; GLT11	0.10532	-0.346539	0,818010699322488	-0,243438196055308	GALNT11	0.0158809	-0.124	0.155762	11.3985	0.522212	0.602006	0.805366	-6.76057	disease status	0.805366	N	N	N
1288	seq.9089.77	0,355879016047698	0,197638267076409	0,355879016047698	0.702213	JPH3; 9089-77; JPH3	-0.109548	-0.464818	0,186750245261338	-1,11487745338564	JPH3	-0.0107886	-0.218711	0.197133	9.67438	-0.23867	0.811566	0.922222	-6.86773	disease status	0.922222	N	N	N
1289	seq.2953.31	0,0188273448056255	0,356244934003784	0,356244934003784	0.702789	CGA LHB; 2953-31; Luteinizing hormone	0.254749	0.371195	0,389253702048268	0,984371711344409	CGA LHB	-0.13237	-0.730463	0.465723	10.5524	-1.01802	0.309699	0.591539	-6.38204	disease status	0.591539	N	N	N
1290	seq.19153.53	0,232100456154311	0,356846366170663	0,356846366170663	0.702997	MPPED2; 19153-53; MPPD2	0.123686	-0.384031	0,408102816019945	-1,0629522928313	MPPED2	-0.0438973	-0.141003	0.0532084	10.7489	-2.07933	0.0386537	0.166972	-4.76637	disease status	0.166972	N	N	N
1291	seq.2524.56	0,356826165293882	0,236835270629787	0,356826165293882	0.702997	HMGB1; 2524-56; HMG-1	-0.102932	-0.482401	0,691240341828047	0,372111957165196	HMGB1	0.0771271	-0.129737	0.283991	12.67	1.71496	0.0876497	0.284725	-5.44318	disease status	0.284725	N	N	N
1292	seq.8269.327	0,336011999163788	0,356545866486422	0,356545866486422	0.702997	ARSK; 8269-327; ARSK	0.0971771	0.384928	0,734064686778829	0,434379752943039	ARSK	-0.0732471	-0.224126	0.077632	12.727	-2.23301	0.0264748	0.127315	-4.44331	disease status	0.127315	N	N	N
1293	seq.9199.6	0,0075598773468937	0,357263718075462	0,357263718075462	0.703731	UBE2G2; 9199-6; UB2G2	-0.285774	-0.399712	0,929968746350569	-0,0808405276507003	UBE2G2	0.0469284	-0.176625	0.270482	11.7399	0.965578	0.335232	0.614446	-6.43353	disease status	0.614446	N	N	N
1294	seq.12678.66	0,357890796376908	0,208261862535335	0,357890796376908	0.704018	SNRPA; 12678-66; SNRPA	-0.133788	-0.380593	0,431886585676176	-0,609696187009067	SNRPA	0.0686574	-0.125737	0.263051	10.1631	1.62456	0.105575	0.317816	-5.59148	disease status	0.317816	N	N	N
1295	seq.8059.1	2,5080823688648e-05	0,3578667818533	0,3578667818533	0.704018	THPO; 8059-1; Tpo	0.435341	0.392851	0,411497189177655	-0,870556405403022	THPO	-0.180595	-0.441957	0.080767	10.6735	-3.17834	0.00167688	0.0152681	-1.97921	disease status	0.0152681	Y	N	N
1296	seq.8249.124	0,117593668931862	0,357702598619439	0,357702598619439	0.704018	ALK; 8249-124; ALK	0.0864746	-0.831003	0,712400259781676	0,768039980640128	ALK	-0.0654666	-0.324309	0.193376	11.2868	-1.16338	0.245838	0.522146	-6.22522	disease status	0.522146	N	N	N
1297	seq.17728.61	0,358258537039168	0,344033944006962	0,358258537039168	0.704599	CHMP2A; 17728-61; CHM2A	-0.164337	-0.29338	0,183723712494362	-0,7317003477099	CHMP2A	-0.0198556	-0.447193	0.407482	10.6288	-0.213722	0.830947	0.932191	-6.87334	disease status	0.932191	N	N	N
1298	seq.12560.9	0,0236367653188803	0,358751829231388	0,358751829231388	0.705564	NT5C; 12560-9; NT5C	-0.361638	0.244825	0,338213978739994	0,607888586425396	NT5C	0.0649841	-0.179415	0.309383	10.8845	1.22305	0.222516	0.494836	-6.15486	disease status	0.494836	N	N	N
1299	seq.9547.29	0,0935410014369017	0,359120868966862	0,359120868966862	0.706149	EMID1; 9547-29; EMID1	0.248326	-0.281172	0,636425038878206	-0,323559708270992	EMID1	-0.0465403	-0.222945	0.129865	7.06224	-1.21352	0.226128	0.498604	-6.16633	disease status	0.498604	N	N	N
1300	seq.4125.52	0,0274866210575637	0,359621219963258	0,359621219963258	0.707136	AGER; 4125-52; sRAGE	0.172916	0.521266	0,717902313488215	-0,526085366087675	AGER	-0.398878	-0.989718	0.191962	11.3917	-3.10532	0.00213036	0.0187158	-2.19812	disease status	0.0187158	Y	N	N
1301	seq.10550.37	0,36187304404771	0,201859368704438	0,36187304404771	0.707395	BMPR1B; 10550-37; BMP RIB	-0.119698	-0.430164	0,738715044048737	0,294389168489668	BMPR1B	0.034111	-0.209505	0.277727	9.74801	0.644057	0.520157	0.756617	-6.69004	disease status	0.756617	N	N	N
1302	seq.12876.39	0,360313488299297	0,362350509089637	0,362350509089637	0.707395	SPEF1; 12876-39; SPEF1	0.0730372	-0.487193	0,513744492506286	-0,92231693724262	SPEF1	-0.0331842	-0.203449	0.13708	8.16865	-0.896474	0.370902	0.644593	-6.49725	disease status	0.644593	N	N	N
1303	seq.14008.22	0,362373203094443	0,203342802277692	0,362373203094443	0.707395	DCP1A; 14008-22; DCP1A	0.0614042	0.854973	0,322006913351418	1,78058253999891	DCP1A	-0.0835488	-0.25998	0.0928821	10.0679	-2.17819	0.0303701	0.140435	-4.5611	disease status	0.140435	N	N	N
1304	seq.15580.2	0,0292580102100643	0,360648979442897	0,360648979442897	0.707395	EPHA7; 15580-2; EPHA7	0.202473	0.472405	0,704471957632327	0,497166839626386	EPHA7	-0.0947836	-0.443763	0.254196	10.2169	-1.24931	0.212776	0.48249	-6.1228	disease status	0.48249	N	N	N
1305	seq.2826.53	0,27451357555357	0,361332714258906	0,361332714258906	0.707395	EDA; 2826-53; EDA	0.120342	0.353907	0,340346614752587	1,08498479303307	EDA	-0.0852865	-0.272156	0.101583	10.7934	-2.09928	0.0368414	0.160545	-4.72568	disease status	0.160545	N	N	N
1306	seq.3329.14	0,0147136952746432	0,36073774180511	0,36073774180511	0.707395	PGLYRP1; 3329-14; PGRP-S	0.209481	-0.47323	0,0330580130407115	-2,73841284330216	PGLYRP1	-0.0582246	-0.759226	0.642776	12.228	-0.382054	0.702761	0.864417	-6.82351	disease status	0.864417	N	N	N
1307	seq.5648.28	3,84692341531344e-10	0,361713145628849	0,361713145628849	0.707395	CTRB2; 5648-28; CTRB2	0.569121	0.458811	0,645328144911884	-0,689543266552275	CTRB2	0.388841	-0.300193	1.07788	9.92757	2.59578	0.0100225	0.063198	-3.59369	disease status	0.063198	N	N	N
1308	seq.6400.33	0,361527071606341	0,241455713725275	0,361527071606341	0.707395	TP53I13; 6400-33; P5I13	0.0930765	-0.517896	0,911124864735995	-0,124973557918236	TP53I13	0.0582033	-0.433758	0.550165	12.553	0.544193	0.586816	0.796096	-6.74893	disease status	0.796096	N	N	N
1309	seq.6550.4	0,360836657121619	0,309161862573453	0,360836657121619	0.707395	ICAM4; 6550-4; ICAM4	-0.0928283	-0.451452	0,0346141815499595	2,30673146881874	ICAM4	-0.0521556	-0.388029	0.283718	10.6378	-0.714268	0.475759	0.724886	-6.64273	disease status	0.724886	N	N	N
1310	seq.6586.19	0,166801408926145	0,361043647812378	0,361043647812378	0.707395	ADAM11; 6586-19; ADA11	-0.103777	0.539991	0,294267994120384	1,61435425664194	ADAM11	-0.0312116	-0.415384	0.352961	12.6431	-0.373702	0.708958	0.866226	-6.82665	disease status	0.866226	N	N	N
1311	seq.7038.45	0,362288578387835	0,288421555298675	0,362288578387835	0.707395	ST8SIA4; 7038-45; SIA8D	0.0577249	0.782199	0,558940243416376	1,31932080348477	ST8SIA4	-0.0805116	-0.744259	0.583236	10.1658	-0.557946	0.577404	0.789838	-6.74141	disease status	0.789838	N	N	N
1312	seq.7930.3	0,0719193672247457	0,360887400356134	0,360887400356134	0.707395	EXOSC1; 7930-3; EXOS1	0.2159	-0.325087	0,608541887445478	0,598958868010925	EXOSC1	-0.0235067	-0.114723	0.0677101	11.0201	-1.18535	0.237057	0.512919	-6.19972	disease status	0.512919	N	N	N
1313	seq.9005.16	0,343183225143032	0,361237562684156	0,361237562684156	0.707395	PLXNA1; 9005-16; PLXA1	0.109561	0.335241	0,175161417352566	1,48326242232647	PLXNA1	0.0821491	-0.175607	0.339905	13.5776	1.46597	0.143971	0.388768	-5.83265	disease status	0.388768	N	N	N
1314	seq.9271.101	0,362364411628402	0,260290202668367	0,362364411628402	0.707395	STIM1; 9271-101; STIM1	-0.125542	-0.37301	0,87733270934513	-0,130626525903095	STIM1	0.0511316	-0.122	0.224263	11.4574	1.35845	0.175602	0.434559	-5.98234	disease status	0.434559	N	N	N
1315	seq.9283.8	0,0681045591424921	0,360494394398994	0,360494394398994	0.707395	CD44; 9283-8; CD44	0.171063	0.456767	0,590607303848796	0,730654747270267	CD44	-0.0290593	-0.2122	0.154082	8.59969	-0.729843	0.466201	0.720328	-6.63157	disease status	0.720328	N	N	N
1316	seq.2637.77	0,289035015498506	0,363342645085118	0,363342645085118	0.709769	MRC1; 2637-77; Macrophage mannose receptor	-0.128838	0.323141	0,0989841353194104	1,47597104145697	MRC1	0.185407	-0.0815896	0.452404	12.582	3.19415	0.00159124	0.0147313	-1.93118	disease status	0.0147313	Y	N	N
1317	seq.15576.158	0,364646588782677	0,304660003836284	0,364646588782677	0.709916	RNASE3; 15576-158; ECP	0.120551	-0.336625	0,510777019973438	-0,534205116659939	RNASE3	0.198904	-0.430603	0.828411	15.8968	1.45338	0.147432	0.394035	-5.85077	disease status	0.394035	N	N	N
1318	seq.16591.71	0,261824750034805	0,364401133993143	0,364401133993143	0.709916	CHIA; 16591-71; CHIA	-0.0852993	-0.519259	0,519184012370484	0,849639875843642	CHIA	0.00905304	-0.112888	0.130995	11.099	0.341486	0.733038	0.879814	-6.83809	disease status	0.879814	N	N	N
1319	seq.16605.2	0,0263469870884339	0,364372027165785	0,364372027165785	0.709916	C1QTNF9; 16605-2; C1T9A	0.149513	-0.577585	0,307499515643268	-1,70083517335422	C1QTNF9	-0.0164156	-0.206907	0.174076	10.5148	-0.396381	0.692178	0.860652	-6.81797	disease status	0.860652	N	N	N
1320	seq.19438.68	0,363677043219616	0,0907477800361863	0,363677043219616	0.709916	SYF2; 19438-68; SYF2	0.0806862	0.840064	0,396595206844725	-0,991340323584786	SYF2	0.175589	-0.169106	0.520285	11.9554	2.34315	0.0199435	0.105253	-4.19825	disease status	0.105253	N	N	N
1321	seq.3640.14	0,00276110871875521	0,364258871838834	0,364258871838834	0.709916	LRPAP1; 3640-14; RAP	0.20387	0.592531	0,160423497374212	2,12749632409508	LRPAP1	0.0977781	-0.146204	0.34176	11.6849	1.84339	0.0665104	0.239207	-5.21902	disease status	0.239207	N	N	N
1322	seq.9014.18	0,36460236710237	0,360442199193249	0,36460236710237	0.709916	TMEM25; 9014-18; TMM25	0.0522533	-0.748643	0,117256885259163	2,54440426463894	TMEM25	-0.028379	-0.379292	0.322534	8.54778	-0.371992	0.710229	0.866867	-6.82728	disease status	0.866867	N	N	N
1323	seq.9443.137	0,235766388329079	0,364359206658834	0,364359206658834	0.709916	CTSK; 9443-137; cathepsin K	0.067104	0.757845	0,789624130655804	0,63506462846642	CTSK	0.0441861	-0.497632	0.586004	9.0135	0.375118	0.707906	0.866104	-6.82612	disease status	0.866104	N	N	N
1324	seq.8044.90	0,365011283446975	0,142858722988452	0,365011283446975	0.710473	XG; 8044-90; XG	0.0536748	1.17071	0,372283185209383	1,69338424279081	XG	0.00323533	-0.337146	0.343617	9.29642	0.0437209	0.965163	0.985736	-6.89509	disease status	0.985736	N	N	N
1325	seq.11563.51	0,292515914381584	0,365282785229239	0,365282785229239	0.71075	SYTL4; 11563-51; SYTL4	-0.141743	-0.284301	0,625042839863021	-0,395897005427432	SYTL4	0.0252976	-0.201928	0.252523	13.675	0.512099	0.609055	0.809721	-6.76576	disease status	0.809721	N	N	N
1326	seq.3820.68	0,338366721396212	0,365738166656033	0,365738166656033	0.711578	MAPKAPK2; 3820-68; MAPK2	-0.12271	-0.32171	0,00739647525202287	-2,44448496772743	MAPKAPK2	-0.0178428	-0.213332	0.177647	10.3728	-0.419827	0.674989	0.850216	-6.80847	disease status	0.850216	N	N	N
1327	seq.11277.23	2,76314731942583e-09	0,368238777869367	0,368238777869367	0.712037	ATF6; 11277-23; ATF6A	-0.77645	-0.316713	0,00110175388664682	3,75038239280624	ATF6	0.156923	-0.0717803	0.385626	13.9134	3.15605	0.00180466	0.0163271	-2.04646	disease status	0.0163271	Y	N	N
1328	seq.12548.75	0,0112637666639658	0,366683958165633	0,366683958165633	0.712037	RRAGC; 12548-75; RRAGC	0.222762	0.48167	0,0142312452300397	-3,1774764940395	RRAGC	-0.0705772	-0.340361	0.199206	8.56369	-1.20333	0.23004	0.503571	-6.1785	disease status	0.503571	N	N	N
1329	seq.13399.33	0,0770163363398221	0,36802132121098	0,36802132121098	0.712037	RELL1; 13399-33; RELL1	0.162011	0.464219	0,680148005166552	-0,475544366602999	RELL1	0.00872822	-0.153752	0.171209	8.63843	0.24709	0.805051	0.91986	-6.8657	disease status	0.91986	N	N	N
1330	seq.17785.11	0,0611480390588204	0,367395388354065	0,367395388354065	0.712037	RCL; 17785-11; RCL	-0.385631	-0.187304	0,258590691616217	0,741395656183014	RCL	0.133906	-0.0755729	0.343386	12.0387	2.94029	0.00360082	0.0288184	-2.67552	disease status	0.0288184	Y	N	N
1331	seq.18179.56	0,267519815630711	0,367573496908126	0,367573496908126	0.712037	SMS; 18179-56; SPSY	-0.0822238	-0.639983	0,382071119009432	-1,04164832222179	SMS	-0.090445	-0.218838	0.0379482	9.99116	-3.24021	0.00136431	0.0130227	-1.79001	disease status	0.0130227	Y	N	N
1332	seq.2771.35	0,366974925331355	0,0963407239228711	0,366974925331355	0.712037	IGFBP1; 2771-35; IGFBP-1	0.128362	0.518277	0,00751211748118187	-2,17342972091644	IGFBP1	-1.25638	-2.10803	-0.404731	13.6934	-6.78573	9.0391e-11	4.44809e-09	14.0133	disease status	4.44809e-09	Y	N	N
1333	seq.2968.61	0,124205481342505	0,367959328505749	0,367959328505749	0.712037	TNFSF15; 2968-61; TNFSF15	-0.163315	0.365709	0,685285152208322	0,423558664841224	TNFSF15	0.0325662	-0.203312	0.268444	10.3389	0.63506	0.525997	0.759936	-6.69575	disease status	0.759936	N	N	N
1334	seq.5345.51	0,105602816515102	0,36686323997351	0,36686323997351	0.712037	CKAP2; 5345-51; CKAP2	-0.315987	0.199961	0,5409976148326	-0,355310715076832	CKAP2	0.0874791	-0.122006	0.296965	13.3443	1.9208	0.0559476	0.212842	-5.07633	disease status	0.212842	N	N	N
1335	seq.5719.66	0,368144854339116	0,0593589219014745	0,368144854339116	0.712037	FAM189A2; 5719-66; CI061	0.15281	-0.91118	0,966145488120409	0,0557428599801227	FAM189A2	-0.0139223	-0.140988	0.113144	10.8299	-0.503977	0.614742	0.813166	-6.76986	disease status	0.813166	N	N	N
1336	seq.5927.4	0,153240522964293	0,366421386719795	0,366421386719795	0.712037	WISP3; 5927-4; WISP-3	-0.166309	0.320352	0,873115048540617	0,131441506485011	WISP3	-0.0328248	-0.19591	0.13026	9.97686	-0.925802	0.355483	0.631978	-6.47078	disease status	0.631978	N	N	N
1337	seq.6625.31	0,230892674140434	0,368393281383004	0,368393281383004	0.712037	ATAD1; 6625-31; ATAD1	0.100508	-0.456787	0,522587677592494	-0,831958356888485	ATAD1	0.0196218	-0.541185	0.580429	9.81354	0.160939	0.872277	0.950733	-6.88317	disease status	0.950733	N	N	N
1338	seq.6936.7	0,176316268953181	0,367922282838213	0,367922282838213	0.712037	PMEPA1; 6936-7; PMEPA	-0.112735	-1.04299	0,377432130011426	3,00749769826582	PMEPA1	0.0270591	-0.231534	0.285652	10.9356	0.481319	0.630731	0.823228	-6.78095	disease status	0.823228	N	N	N
1339	seq.9783.75	0,366296402263823	0,0945697940358404	0,366296402263823	0.712037	DNAJC11; 9783-75; DJC11	0.135761	-0.488839	0,913448764977726	0,0887568749042313	DNAJC11	-0.0247019	-0.131435	0.0820314	10.8832	-1.06454	0.28816	0.566443	-6.3341	disease status	0.566443	N	N	N
1340	seq.9831.12	0,00111957206602311	0,366601137765656	0,366601137765656	0.712037	G3BP2; 9831-12; G3BP2	-0.559571	-0.246819	0,348047272158505	0,534611431090474	G3BP2	0.555047	0.167074	0.943021	12.4605	6.58059	2.94035e-10	1.33841e-08	12.8673	disease status	1.33841e-08	Y	N	N
1341	seq.11283.13	0,370358714354504	0,111060136800754	0,370358714354504	0.71391	DCAF5; 11283-13; DCAF5	-0.0718498	-0.869877	0,946460904469286	0,0996269516795432	DCAF5	0.040292	-0.127963	0.208547	11.0331	1.10149	0.27179	0.548324	-6.29451	disease status	0.548324	N	N	N
1342	seq.12993.21	0,370467349011624	0,201275587535914	0,370467349011624	0.71391	NPLOC4; 12993-21; NPL4	-0.162722	-0.337592	0,215955567488599	-0,757977408618089	NPLOC4	0.0867915	-0.470514	0.644097	11.4186	0.716342	0.47448	0.724886	-6.64126	disease status	0.724886	N	N	N
1343	seq.14127.240	0,266049572687551	0,369778564994236	0,369778564994236	0.71391	IFNB1; 14127-240; IFN-b	0.0658171	0.735438	0,647024628645485	-0,924460494650963	IFNB1	-0.0533476	-0.293402	0.186707	9.84907	-1.02221	0.307715	0.589908	-6.3778	disease status	0.589908	N	N	N
1344	seq.2888.49	0,369420475471873	0,0942419393923618	0,369420475471873	0.71391	C7; 2888-49; C7	0.129055	0.535629	0,204039611421446	0,892889944747593	C7	0.178363	-0.0732523	0.429977	16.77	3.26063	0.00127374	0.0123524	-1.72687	disease status	0.0123524	Y	N	N
1345	seq.2946.52	0,370275085601469	0,0111826236661525	0,370275085601469	0.71391	CFD; 2946-52; Factor D	0.113363	0.959753	0,593285895195983	0,493307549021262	CFD	-0.146862	-0.364664	0.0709402	15.424	-3.10154	0.0021565	0.0189227	-2.20927	disease status	0.0189227	Y	N	N
1346	seq.3348.49	0,000364596617129288	0,370312479583162	0,370312479583162	0.71391	BMP1; 3348-49; BMP-1	-0.519851	-0.259457	0,0661902201297539	1,41586384729792	BMP1	0.312568	0.0502751	0.574861	12.9294	5.4814	1.07036e-07	3.04509e-06	7.16241	disease status	3.04509e-06	Y	N	N
1347	seq.6458.6	0,142904852431786	0,369992423074911	0,369992423074911	0.71391	RPN1; 6458-6; RPN1	-0.0659553	0.820854	0,702736673257158	-1,16059226085599	RPN1	-0.195858	-0.81376	0.422044	11.6203	-1.458	0.146154	0.39304	-5.84414	disease status	0.39304	N	N	N
1348	seq.7767.1	0,169131504581669	0,369594588656225	0,369594588656225	0.71391	CLPSL2; 7767-1; CF126	-0.218982	-0.237887	0,680368254028166	0,299291823320085	CLPSL2	0.0337577	-0.182688	0.250203	12.3956	0.717389	0.473835	0.724777	-6.64051	disease status	0.724777	N	N	N
1349	seq.7854.38	0,338949219880873	0,37062579706484	0,37062579706484	0.71391	NCR3LG1; 7854-38; NR3L1	0.17957	0.617714	0,454179083741506	-1,54277216909593	NCR3LG1	-0.00492315	-0.147245	0.137399	10.0348	-0.159112	0.873715	0.951024	-6.88346	disease status	0.951024	N	N	N
1350	seq.5618.50	0,371147149517851	0,131025129497576	0,371147149517851	0.714433	FAM3B; 5618-50; FAM3B	-0.161454	-0.357165	0,868611903319783	-0,104489449177171	FAM3B	-0.0260805	-0.305299	0.253138	13.1447	-0.42964	0.667845	0.845572	-6.80432	disease status	0.845572	N	N	N
1351	seq.7948.129	0,000167770851618595	0,371157670328957	0,371157670328957	0.714433	GLTPD2; 7948-129; GLTD2	-0.442816	-0.327	0,0223945177106528	2,35293129139201	GLTPD2	0.187818	-0.0700177	0.445653	10.4601	3.35066	0.000936977	0.00958428	-1.44411	disease status	0.00958428	Y	N	N
1352	seq.9970.7	0,0271783923662984	0,371845971474084	0,371845971474084	0.71595	UBXN4; 9970-7; UBXN4	-0.224216	-0.380624	0,571758765138732	0,576071699336345	UBXN4	0.310349	-0.0453507	0.666049	10.6769	4.01331	8.01682e-05	0.00117478	0.848856	disease status	0.00117478	Y	N	N
1353	seq.9598.23	0,0125031829076835	0,372072266412862	0,372072266412862	0.716093	CSMD1; 9598-23; CSMD1	-0.228008	-0.445625	0,185259632760436	-1,63712542757161	CSMD1	0.0363121	-0.188742	0.261366	10.8611	0.742162	0.458718	0.715078	-6.62258	disease status	0.715078	N	N	N
1354	seq.3005.5	0,372274739601712	0,216922598569763	0,372274739601712	0.716166	PTPN1; 3005-5; PTP-1B	-0.149767	-0.342185	0,551242252535949	-0,376067003754399	PTPN1	-0.0730432	-0.263653	0.117567	11.2572	-1.76265	0.0792388	0.268917	-5.36179	disease status	0.268917	N	N	N
1355	seq.10080.9	0,00103965307407038	0,373823010691503	0,373823010691503	0.716422	EIF2B1; 10080-9; EI2BA	-0.594096	-0.278298	0,494480837722057	-0,368443087104754	EIF2B1	-0.0286871	-0.421409	0.364035	9.30961	-0.335999	0.737167	0.882734	-6.83994	disease status	0.882734	N	N	N
1356	seq.11536.9	0,373288294556943	0,118107714521598	0,373288294556943	0.716422	MYSM1; 11536-9; MYSM1	0.105434	-0.729886	0,751157246524762	-0,277539990446619	MYSM1	-0.0348879	-0.187856	0.11808	11.448	-1.04907	0.295206	0.575324	-6.35028	disease status	0.575324	N	N	N
1357	seq.13596.3	0,373649498006168	0,318512484848202	0,373649498006168	0.716422	RAB27B; 13596-3; RB27B	0.150606	-0.259498	0,140024116867572	-1,03324834298611	RAB27B	-0.0228784	-0.337973	0.292216	12.6107	-0.33398	0.738688	0.883683	-6.84061	disease status	0.883683	N	N	N
1358	seq.16858.384	0,374064789264557	0,123385384633822	0,374064789264557	0.716422	RCN3; 16858-384; RCN3	0.0724604	0.802462	0,159403723369945	1,90517377932859	RCN3	-0.154054	-0.407627	0.099518	9.99411	-2.79453	0.00561971	0.0406035	-3.07708	disease status	0.0406035	Y	N	N
1359	seq.18304.19	0,374138177529211	0,0470040947495227	0,374138177529211	0.716422	BCCIP; 18304-19; BCCIP	-0.126369	-1.44544	0,760360656088497	-0,217612470838143	BCCIP	0.0350622	-0.187357	0.257481	11.2169	0.725104	0.469098	0.722292	-6.63499	disease status	0.722292	N	N	N
1360	seq.3376.49	0,25499129540668	0,373031335616996	0,373031335616996	0.716422	IL17RD; 3376-49; IL-17 RD	0.105355	0.4156	0,658235819612862	0,656829122105847	IL17RD	-0.1033	-0.250846	0.0442459	9.03047	-3.22036	0.00145813	0.0137916	-1.85106	disease status	0.0137916	Y	N	N
1361	seq.3423.59	0,374033172994608	0,0769061539121516	0,374033172994608	0.716422	CMA1; 3423-59; Chymase	-0.144303	-0.548185	0,571486950180109	-0,341513438275158	CMA1	-0.0113596	-0.142534	0.119815	11.0611	-0.398332	0.690742	0.859797	-6.8172	disease status	0.859797	N	N	N
1362	seq.5644.60	0,373947624531932	0,129787263860209	0,373947624531932	0.716422	RNASE4; 5644-60; RNAS4	0.134202	0.489853	0,945739512932369	-0,0481891785333173	RNASE4	-0.0606878	-0.267394	0.146019	13.7623	-1.35045	0.17815	0.436984	-5.99303	disease status	0.436984	N	N	N
1363	seq.6367.66	0,372627626211918	0,179070591070084	0,372627626211918	0.716422	FMOD; 6367-66; fibromodulin	0.118611	0.427228	0,0637330499571924	1,63200549958918	FMOD	-0.0354972	-0.346144	0.27515	13.8231	-0.525609	0.599647	0.803737	-6.7588	disease status	0.803737	N	N	N
1364	seq.6439.59	0,348825664036397	0,373891861734405	0,373891861734405	0.716422	C14orf93; 6439-59; CN093	-0.148357	-0.23602	0,787336885905543	0,192092094473923	C14orf93	0.0585139	-0.229804	0.346832	13.7454	0.933516	0.351496	0.628852	-6.46368	disease status	0.628852	N	N	N
1365	seq.12619.14	0,139944635135172	0,374533371841539	0,374533371841539	0.716541	PPM1A; 12619-14; Protein phophatase 2Ca	-0.160683	-0.371357	0,867050869782296	-0,152024571422029	PPM1A	-0.04839	-0.392283	0.295503	11.6121	-0.647245	0.518095	0.755413	-6.688	disease status	0.755413	N	N	N
1366	seq.5854.60	0,103467195704121	0,37452887976073	0,37452887976073	0.716541	MAPT; 5854-60; tau	0.153698	0.402108	0,391925301988905	-1,2486626711651	MAPT	-0.0727842	-0.294397	0.148829	8.46917	-1.51069	0.13219	0.366897	-5.76711	disease status	0.366897	N	N	N
1367	seq.7201.5	0,0798671612956836	0,375013556943567	0,375013556943567	0.716916	ISCU; 7201-5; ISCU	0.197572	0.383505	0,358828945233248	-1,31244435526062	ISCU	-0.0252293	-0.176618	0.126159	9.40924	-0.766555	0.444103	0.702564	-6.60433	disease status	0.702564	N	N	N
1368	seq.7880.9	0,162576911593459	0,375014684273906	0,375014684273906	0.716916	PSMA1; 7880-9; PSA1	-0.204179	-0.264505	0,565375724139206	0,431007045195726	PSMA1	0.0968453	-0.164181	0.357872	12.1834	1.70659	0.0891989	0.287722	-5.45724	disease status	0.287722	N	N	N
1369	seq.12603.87	0,0161516638023117	0,37536239300919	0,37536239300919	0.71736	PABPC4; 12603-87; PABP4	-0.390216	-0.264394	0,239996035663378	0,70820482425497	PABPC4	0.0597615	-0.141052	0.260575	11.9826	1.36886	0.172329	0.429805	-5.96834	disease status	0.429805	N	N	N
1370	seq.3042.7	0,375519426458943	0,194642028227769	0,375519426458943	0.71736	MB; 3042-7; Myoglobin	0.132015	0.383275	0,740138864257147	-0,254830029825636	MB	-0.128358	-0.44855	0.191833	11.2148	-1.84396	0.0664282	0.23903	-5.218	disease status	0.23903	N	N	N
1371	seq.10496.11	0,0214590309773958	0,376717427052176	0,376717427052176	0.717617	CLCA1; 10496-11; CaCC	0.222438	0.426594	0,0274137462170354	-3,59449095431427	CLCA1	-0.00979228	-0.262293	0.242708	10.752	-0.178385	0.858572	0.945505	-6.88023	disease status	0.945505	N	N	N
1372	seq.12378.71	0,0276708609316768	0,376339199701973	0,376339199701973	0.717617	TAPBP; 12378-71; TPSN	0.139739	0.623247	0,974921983231067	-0,0489962297265723	TAPBP	0.18528	-0.22885	0.599409	11.4941	2.05792	0.0406838	0.172268	-4.80963	disease status	0.172268	N	N	N
1373	seq.18945.11	0,149579448208328	0,376845601145708	0,376845601145708	0.717617	RGS1; 18945-11; RGS1	-0.214183	-0.351718	0,313347056338919	-0,552069675575204	RGS1	0.0951243	-0.100493	0.290742	14.188	2.23673	0.0262272	0.126499	-4.43523	disease status	0.126499	N	N	N
1374	seq.5023.23	0,0764530013942379	0,376797487059055	0,376797487059055	0.717617	ADSL; 5023-23; PUR8	-0.313055	0.212898	0,698865869196972	-0,231231562024338	ADSL	0.242121	-0.231658	0.7159	12.3479	2.35067	0.0195538	0.103873	-4.18109	disease status	0.103873	N	N	N
1375	seq.5798.3	0,376189443161268	0,369044023676481	0,376189443161268	0.717617	BID; 5798-3; BID	-0.10448	-0.3909	0,631390165614571	-0,426711168506702	BID	-0.0566537	-0.367991	0.254683	9.77306	-0.837016	0.403421	0.670716	-6.54832	disease status	0.670716	N	N	N
1376	seq.6921.24	0,12705939095468	0,376107573195551	0,376107573195551	0.717617	B4GALT3; 6921-24; B4GT3	0.123352	-0.847886	0,509906511286953	-2,06640771009155	B4GALT3	0.0253808	-0.147016	0.197778	10.5692	0.677182	0.498946	0.742897	-6.66832	disease status	0.742897	N	N	N
1377	seq.7822.11	0,164335168633941	0,376452670989093	0,376452670989093	0.717617	HRASLS2; 7822-11; HRSL2	0.11574	-0.457798	0,913680794103006	0,170157810413294	HRASLS2	0.0851227	-0.127487	0.297732	9.70294	1.8416	0.0667732	0.239561	-5.22225	disease status	0.239561	N	N	N
1378	seq.10438.19	0,0125509350366365	0,377702705803762	0,377702705803762	0.71768	CSF2RA; 10438-19; CSF2R	-0.311045	-0.322504	0,297471487534144	1,03117610229092	CSF2RA	-0.00238709	-0.18707	0.182296	10.9312	-0.0594528	0.952641	0.982175	-6.89428	disease status	0.982175	N	N	N
1379	seq.10907.116	0,377875289588992	0,148127882230446	0,377875289588992	0.71768	NTM; 10907-116; NTRI	0.104663	0.526013	0,310488709693243	0,942188012689186	NTM	-0.0813127	-0.387219	0.224593	14.012	-1.22266	0.222663	0.494928	-6.15533	disease status	0.494928	N	N	N
1380	seq.12831.21	0,153925542882518	0,378998150738403	0,378998150738403	0.71768	TESC; 12831-21; TESC	-0.227003	0.224753	0,308384573178199	-0,656644584322571	TESC	-0.063071	-0.232335	0.106193	11.5529	-1.71394	0.0878374	0.284826	-5.4449	disease status	0.284826	N	N	N
1381	seq.13097.11	0,378458360301458	0,0969233110365585	0,378458360301458	0.71768	BCL2L2; 13097-11; Apoptosis regulator Bcl-W	0.0577114	1.1806	0,0596929218174986	3,47522915674663	BCL2L2	-0.0597699	-0.46685	0.34731	9.34025	-0.675366	0.500096	0.743541	-6.66954	disease status	0.743541	N	N	N
1382	seq.13131.5	0,189903055000624	0,378139886583789	0,378139886583789	0.71768	HK1; 13131-5; HXK1	-0.192786	-0.255295	0,552955540409841	0,444733728731634	HK1	0.0403576	-0.161052	0.241768	12.4931	0.921668	0.357631	0.633406	-6.47456	disease status	0.633406	N	N	N
1383	seq.18172.71	0,0457093876447782	0,379212605940868	0,379212605940868	0.71768	ASF1A; 18172-71; ASF1A	-0.249136	-0.336402	0,685370016716998	0,296980260161061	ASF1A	0.0355755	-0.230542	0.301693	10.7462	0.614912	0.539198	0.768314	-6.70825	disease status	0.768314	N	N	N
1384	seq.18340.2	0,379186155651974	0,196722573222997	0,379186155651974	0.71768	PSMB4; 18340-2; Proteasome beta chain	-0.0914635	0.499608	0,666940128264534	0,40905389353792	PSMB4	-0.0452114	-0.709292	0.61887	10.2322	-0.313158	0.754434	0.894731	-6.84731	disease status	0.894731	N	N	N
1385	seq.4278.14	0,379172870385335	0,0839806313396322	0,379172870385335	0.71768	P4HB; 4278-14; Protein disulfide-isomerase	0.0758501	1.02514	0,929124122737956	0,1440620832317	P4HB	-0.0483577	-0.31016	0.213444	7.7877	-0.849625	0.396385	0.66487	-6.53778	disease status	0.66487	N	N	N
1386	seq.5264.65	0,278130403548487	0,377432173681511	0,377432173681511	0.71768	CALR; 5264-65; calreticulin	0.0930578	0.472931	0,536138586641061	0,820884052808834	CALR	0.0137074	-0.15452	0.181935	10.5573	0.374789	0.70815	0.866104	-6.82624	disease status	0.866104	N	N	N
1387	seq.5355.69	0,240541921997669	0,37919895985579	0,37919895985579	0.71768	TNFSF14; 5355-69; LIGHT	0.155265	-0.301168	0,00225934331946956	-2,34030774229208	TNFSF14	0.0819188	-0.264027	0.427865	10.8782	1.08921	0.277159	0.554329	-6.30782	disease status	0.554329	N	N	N
1388	seq.7218.87	0,0665982011402379	0,379244850268294	0,379244850268294	0.71768	ATP1B2; 7218-87; AT1B2	0.226838	0.303274	0,0749041555422592	1,76251647029182	ATP1B2	-0.0922169	-0.364549	0.180116	11.9745	-1.55757	0.12066	0.345291	-5.69632	disease status	0.345291	N	N	N
1389	seq.8042.88	0,378184350219788	0,371249696029288	0,378184350219788	0.71768	SPINK9; 8042-88; ISK9	0.0959193	0.363473	0,777997173095774	0,298890302510221	SPINK9	-0.0142511	-0.225872	0.197369	9.38826	-0.309759	0.757014	0.895777	-6.84836	disease status	0.895777	N	N	N
1390	seq.8803.61	0,378549816070116	0,0124152931017869	0,378549816070116	0.71768	PVRL1; 8803-61; nectin-1 gamma	0.11411	-1.1773	0,108343939100572	-1,82745244072756	PVRL1	-0.0162227	-0.190697	0.158252	11.3835	-0.427682	0.669268	0.845788	-6.80516	disease status	0.845788	N	N	N
1391	seq.9927.96	0,285555020988799	0,379337134218254	0,379337134218254	0.71768	TNS4; 9927-96; TENS4	0.0916958	0.43592	0,688921546470397	-0,631314409883694	TNS4	-0.00981006	-0.160805	0.141185	10.6876	-0.298841	0.765321	0.899939	-6.85166	disease status	0.899939	N	N	N
1392	seq.12976.49	0,380186113107333	0,124908356630172	0,380186113107333	0.719653	SORBS3; 12976-49; Vinexin b	-0.0543878	-1.49237	0,562853860596303	-0,871094738434127	SORBS3	-0.05626	-0.262138	0.149618	8.52411	-1.25695	0.209998	0.480342	-6.11334	disease status	0.480342	N	N	N
1393	seq.8927.6	0,380794158861253	0,343863151318997	0,380794158861253	0.720403	C7orf73; 8927-6; CG073	0.0755461	-0.507846	0,232537741562308	-1,43958731825829	C7orf73	-0.00774373	-0.262404	0.246917	10.8	-0.13987	0.88888	0.9578	-6.88632	disease status	0.9578	N	N	N
1394	seq.9576.58	0,380643205294328	0,165359081167226	0,380643205294328	0.720403	MNX1; 9576-58; MNX1	0.0873453	-0.57619	0,689741792735256	0,605157214146189	MNX1	0.00891558	-0.132094	0.149925	10.1451	0.290825	0.771437	0.903281	-6.85401	disease status	0.903281	N	N	N
1395	seq.13563.259	0,381363277342298	0,339800600339942	0,381363277342298	0.720431	ACBD7; 13563-259; ACBD7	0.144677	0.584044	0,845105116989845	-0,29198779915361	ACBD7	0.0903318	-0.146641	0.327304	10.5649	1.75339	0.0808183	0.271745	-5.37776	disease status	0.271745	N	N	N
1396	seq.14156.33	0,38101869748576	0,353260997860749	0,38101869748576	0.720431	YWHAB; 14156-33; 14-3-3 protein beta/alpha	-0.162993	-0.272614	0,161777760997876	-0,738698575182383	YWHAB	0.0295647	-0.253398	0.312527	11.9863	0.480598	0.631242	0.823268	-6.78129	disease status	0.823268	N	N	N
1397	seq.15329.167	0,292069957828463	0,381273038986232	0,381273038986232	0.720431	ROBLD3; 15329-167; MAPIP	-0.208625	-0.21346	0,139884866285806	0,82688375416622	ROBLD3	0.0857872	-0.132243	0.303818	11.2029	1.80984	0.0715779	0.250626	-5.2791	disease status	0.250626	N	N	N
1398	seq.8907.11	0,381508095809332	0,199064327363736	0,381508095809332	0.720431	UGT2A1; 8907-11; UD2A1	0.099075	0.488994	0,221889897593184	-1,14226545198665	UGT2A1	-0.0191257	-0.219962	0.181711	14.5194	-0.438031	0.66176	0.842145	-6.80071	disease status	0.842145	N	N	N
1399	seq.9974.8	0,381831225954955	0,0367906345130907	0,381831225954955	0.720862	DLL3; 9974-8; DLL3	-0.0981786	0.840616	0,559217974240339	0,489242050391537	DLL3	-0.0924007	-0.371254	0.186453	10.5432	-1.52418	0.128788	0.360338	-5.74696	disease status	0.360338	N	N	N
1400	seq.10023.32	0,382431419566203	0,265887858580628	0,382431419566203	0.721171	VDR; 10023-32; VDR	-0.125155	-0.332698	0,971586488962428	0,0324013879171794	VDR	0.0688048	-0.18047	0.318079	10.7815	1.26963	0.205452	0.474639	-6.09752	disease status	0.474639	N	N	N
1401	seq.12980.31	0,126396932478346	0,382909450108592	0,382909450108592	0.721171	RBM22; 12980-31; RBM22	0.138182	0.429455	0,0319118415934281	-2,68649328768569	RBM22	-0.0238505	-0.764988	0.717286	10.4833	-0.148025	0.882448	0.954166	-6.88515	disease status	0.954166	N	N	N
1402	seq.13403.5	0,0592290055361515	0,382562160075087	0,382562160075087	0.721171	ETV5; 13403-5; ETV5	0.22282	0.3343	0,236552109201765	-1,446870969962	ETV5	-0.0563956	-0.232008	0.119217	9.26203	-1.47713	0.140957	0.383773	-5.81648	disease status	0.383773	N	N	N
1403	seq.18189.12	0,000119365871724744	0,382246608734394	0,382246608734394	0.721171	VPS25; 18189-12; VPS25	-0.658328	-0.273288	0,693157042247384	0,212985917435703	VPS25	0.279814	-0.0951019	0.65473	10.1029	3.43299	0.000703558	0.00756418	-1.17942	disease status	0.00756418	Y	N	N
1404	seq.5062.60	0,1465738815197	0,382991715260287	0,382991715260287	0.721171	CD226; 5062-60; CD226	-0.160977	-0.33039	0,509212030130529	-0,755232000186126	CD226	0.00740581	-0.120795	0.135607	11.4341	0.265713	0.79069	0.9135	-6.86095	disease status	0.9135	N	N	N
1405	seq.6207.10	0,38268763832979	0,113052704994855	0,38268763832979	0.721171	PSAP; 6207-10; prosaposin	0.111659	0.576071	0,577893388847482	-0,519033044852433	PSAP	0.0543673	-0.26542	0.374154	12.8009	0.782011	0.434983	0.696259	-6.59246	disease status	0.696259	N	N	N
1406	seq.15319.226	0,326034644735353	0,383199194135191	0,383199194135191	0.721264	CCNA1; 15319-226; CCNA1	0.0764063	-0.483631	0,335923092761929	-1,4618162214142	CCNA1	-0.0443762	-0.181884	0.0931318	10.2877	-1.48441	0.139019	0.379631	-5.80587	disease status	0.379631	N	N	N
1407	seq.7060.2	0,0794243576784913	0,383963368779077	0,383963368779077	0.722983	ERO1L; 7060-2; ERO1A	0.218515	-0.296656	0,221455848267565	1,32917488798461	ERO1L	0.0277529	-0.231259	0.286765	11.9136	0.492861	0.622564	0.816961	-6.77536	disease status	0.816961	N	N	N
1408	seq.19237.17	0,0966972451059008	0,384308365941826	0,384308365941826	0.7232	DDT; 19237-17; D-dopachrome decarboxylase	-0.162847	-0.392184	0,126325409261527	1,78447962585683	DDT	0.0563424	-0.0696055	0.18229	10.4862	2.05767	0.0407075	0.172268	-4.81013	disease status	0.172268	N	N	N
1409	seq.6421.52	0,188180080300612	0,384564941061391	0,384564941061391	0.7232	IFNA16; 6421-52; IFN16	-0.143422	-0.33967	0,766795377871908	0,29525236240985	IFNA16	0.0445389	-0.136231	0.225309	11.0991	1.1333	0.258226	0.534127	-6.25937	disease status	0.534127	N	N	N
1410	seq.6447.73	0,197723125698748	0,384445194758435	0,384445194758435	0.7232	PTX3; 6447-73; PTX3	-0.121682	0.396091	0,364925027734251	1,10134211143458	PTX3	-0.0342757	-0.182192	0.11364	9.9505	-1.06586	0.287561	0.566028	-6.3327	disease status	0.566028	N	N	N
1411	seq.4280.47	0,0381688435669926	0,384912608257962	0,384912608257962	0.723702	PSMA2; 4280-47; PSA2	-0.360732	-0.22796	0,877615608162485	0,093856646522208	PSMA2	0.0164454	-0.136711	0.169602	9.11549	0.493901	0.62183	0.816731	-6.77485	disease status	0.816731	N	N	N
1412	seq.6264.9	0,00344019450307083	0,385134619108493	0,385134619108493	0.723838	CYR61; 6264-9; CYR61	-0.209617	-0.531148	0,209998568009751	1,56581947904116	CYR61	0.129282	-0.0999812	0.358545	7.91595	2.5938	0.0100787	0.063361	-3.59865	disease status	0.063361	N	N	N
1413	seq.11112.18	0,15219677344551	0,387974999720308	0,387974999720308	0.72437	TMEM167A; 11112-18; KISHA	0.175965	0.394656	0,964686103980544	-0,0749381152240347	TMEM167A	-0.0390014	-0.270512	0.192509	8.72091	-0.774896	0.439167	0.699728	-6.59796	disease status	0.699728	N	N	N
1414	seq.11324.3	0,387497377067098	0,159107365453909	0,387497377067098	0.72437	PXDNL; 11324-3; PXDNL	0.0505985	-1.07761	0,0185942356437638	-4,41832187653736	PXDNL	0.0770902	-0.0866024	0.240783	10.5004	2.16621	0.0312845	0.14301	-4.58646	disease status	0.14301	N	N	N
1415	seq.11682.7	0,071991264802095	0,387219276145398	0,387219276145398	0.72437	TXNIP; 11682-7; TXNIP	-0.244603	-0.269253	0,473184810589369	0,571979086988615	TXNIP	0.029312	-0.193395	0.252019	11.8624	0.605403	0.545486	0.772312	-6.714	disease status	0.772312	N	N	N
1416	seq.11709.29	4,84141072907457e-05	0,388853807874185	0,388853807874185	0.72437	CPT1B; 11709-29; CPT1B	0.506331	0.323526	0,879877582132502	-0,174212739838734	CPT1B	-0.177441	-0.356658	0.00177582	11.4773	-4.55413	8.38672e-06	0.000159479	2.98559	disease status	0.000159479	Y	N	N
1417	seq.12450.42	0,387768135663822	0,281466139416534	0,387768135663822	0.72437	PMVK; 12450-42; PMVK	-0.0944961	-0.452174	0,140954267165165	-1,44616314931771	PMVK	0.106512	-0.139829	0.352852	10.8726	1.98883	0.0478614	0.19376	-4.94623	disease status	0.19376	N	N	N
1418	seq.12604.16	0,327703012316827	0,388902224281426	0,388902224281426	0.72437	SCMH1; 12604-16; SCMH1	0.0416108	0.960489	0,755503892726847	-0,761210383310971	SCMH1	-0.0644539	-0.364851	0.235943	10.2741	-0.986938	0.324672	0.606141	-6.41288	disease status	0.606141	N	N	N
1419	seq.13465.5	0,388371015667106	0,131375447930799	0,388371015667106	0.72437	RCAN1; 13465-5; CCP1	0.129699	0.451165	0,347530422599139	-0,728318134317654	RCAN1	-0.0270003	-0.222481	0.16848	15.0579	-0.635324	0.525825	0.759838	-6.69558	disease status	0.759838	N	N	N
1420	seq.16900.29	0,0560949730335823	0,388714064091715	0,388714064091715	0.72437	MDGA1; 16900-29; MDGA1	-0.10448	-0.694018	0,0102053445936573	5,40220742884488	MDGA1	0.0139678	-0.386591	0.414526	10.2109	0.160398	0.872703	0.950756	-6.88325	disease status	0.950756	N	N	N
1421	seq.17202.37	0,386016501641953	0,204327586374348	0,386016501641953	0.72437	PDCD4; 17202-37; PDCD4	0.0764066	0.7217	0,764361280398877	-0,38466496381973	PDCD4	-0.0863349	-0.278382	0.105712	8.83495	-2.0678	0.0397356	0.169852	-4.78972	disease status	0.169852	N	N	N
1422	seq.17403.14	0,387224916628938	0,103832967564196	0,387224916628938	0.72437	ACADSB; 17403-14; acyl-Coenzyme A dehydrogenase	0.046408	1.51309	0,366781389179698	2,09716397112737	ACADSB	-0.171861	-0.517355	0.173634	10.0528	-2.28808	0.0230074	0.116121	-4.32219	disease status	0.116121	N	N	N
1423	seq.18228.30	0,354338052759648	0,386443312112767	0,386443312112767	0.72437	NOP16; 18228-30; NOP16	-0.0999434	-0.534949	0,0538399974583843	-1,65782073483617	NOP16	-0.0317319	-0.179992	0.116528	10.3526	-0.984471	0.32588	0.606582	-6.41529	disease status	0.606582	N	N	N
1424	seq.18887.7	0,386970159854537	0,229354161286039	0,386970159854537	0.72437	ENTPD2; 18887-7; ENTP2	0.151477	1.00196	0,631072933627133	-1,12205721776004	ENTPD2	0.0305126	-0.18941	0.250435	10.9898	0.638181	0.523967	0.758681	-6.69378	disease status	0.758681	N	N	N
1425	seq.19200.16	0,111628084975953	0,385782228908102	0,385782228908102	0.72437	NDUFA5; 19200-16; NDUA5	-0.244912	-0.334122	0,629231298333443	-0,278987809707831	NDUFA5	-0.0271912	-0.305212	0.25083	10.4313	-0.44987	0.653212	0.837706	-6.79549	disease status	0.837706	N	N	N
1426	seq.19379.154	0,388088443089612	0,328166607088456	0,388088443089612	0.72437	RAB3D; 19379-154; RAB3D	0.0979267	-0.428393	0,11905508892893	-1,44016126639822	RAB3D	-9.49371e-05	-0.171648	0.171459	9.40766	-0.00254546	0.997971	0.999481	-6.89604	disease status	0.999481	N	N	N
1427	seq.2859.69	0,130393508755649	0,386033753824124	0,386033753824124	0.72437	HDAC8; 2859-69; HDAC8	-0.194006	-0.28979	0,740284414226721	0,267911173202103	HDAC8	0.0297421	-0.160759	0.220243	13.9611	0.718131	0.473378	0.724745	-6.63998	disease status	0.724745	N	N	N
1428	seq.3860.7	0,167179349658897	0,388836558601024	0,388836558601024	0.72437	PSMA6; 3860-7; PSA6	-0.21565	-0.29099	0,524441858188447	-0,396916691616417	PSMA6	-0.0468252	-0.204379	0.110728	10.1683	-1.36704	0.172896	0.429953	-5.97079	disease status	0.429953	N	N	N
1429	seq.4986.59	0,182644576096825	0,388994053306229	0,388994053306229	0.72437	PTK2; 4986-59; FAK1	0.0637421	-0.823479	0,2291317475092	-2,83282555446609	PTK2	-0.0975926	-0.599545	0.40436	7.76401	-0.894316	0.372053	0.645626	-6.49917	disease status	0.645626	N	N	N
1430	seq.5954.62	0,387206291123045	0,31386908779595	0,387206291123045	0.72437	PTH; 5954-62; PTH	-0.104015	0.371422	0,146082960132161	-1,40282105346943	PTH	0.0306705	-0.427698	0.489039	10.6116	0.307781	0.758517	0.896622	-6.84896	disease status	0.896622	N	N	N
1431	seq.6283.60	0,060813230156568	0,388536239510873	0,388536239510873	0.72437	MCEMP1; 6283-60; MCEM1	-0.277029	-0.254356	0,543711308863767	0,462392060277839	MCEMP1	0.0573845	-0.13062	0.245389	12.5326	1.40397	0.161627	0.415082	-5.92034	disease status	0.415082	N	N	N
1432	seq.9326.33	4,51633209404792e-05	0,38838356994307	0,38838356994307	0.72437	ITIH2; 9326-33; ITI heavy chain H2	0.633651	0.243652	0,159943142076298	-0,998206642356025	ITIH2	-0.0371101	-0.199546	0.125326	16.8417	-1.05085	0.294389	0.574809	-6.34843	disease status	0.574809	N	N	N
1433	seq.9384.17	0,00135755454364424	0,387104651972838	0,387104651972838	0.72437	CAMP; 9384-17; Cathelicidin peptide	0.316918	0.367843	0,140990383965887	-1,83911267876849	CAMP	-0.0632861	-0.519201	0.392629	12.3182	-0.6385	0.52376	0.758681	-6.69357	disease status	0.758681	N	N	N
1434	seq.11163.7	0,3896326442684	0,0648858565020382	0,3896326442684	0.725209	FAM162B; 11163-7; F162B	-0.123974	-0.678103	0,288300276763571	-0,788691766353629	FAM162B	-0.00244694	-0.111315	0.106422	11.6124	-0.103383	0.917745	0.969811	-6.89073	disease status	0.969811	N	N	N
1435	seq.16828.8	4,44828039208439e-05	0,389535954232199	0,389535954232199	0.725209	COL6A1; 16828-8; Collagen a1(VI)	-0.356255	-0.478076	4,15718800960818e-06	5,7089769496608	COL6A1	0.0915429	-0.616213	0.799299	14.1697	0.594946	0.552443	0.776126	-6.72023	disease status	0.776126	N	N	N
1436	seq.14260.112	0,323018218656096	0,390241938927051	0,390241938927051	0.726468	NET1; 14260-112; ARHG8	-0.0966743	0.376455	0,716221019314184	0,341277626019996	NET1	-0.0513873	-0.241163	0.138388	9.08796	-1.24551	0.214166	0.484067	-6.12748	disease status	0.484067	N	N	N
1437	seq.10908.2	0,179712727069802	0,394187527268025	0,394187527268025	0.7265	GALNT13; 10908-2; GLT13	0.228023	0.199748	0,0981193999093269	-0,950196350960484	GALNT13	-0.0565934	-0.227159	0.113972	11.0646	-1.52618	0.128288	0.35955	-5.74395	disease status	0.35955	N	N	N
1438	seq.11336.9	0,162378084969774	0,390985828196352	0,390985828196352	0.7265	FANCF; 11336-9; FANCF	0.113493	-0.463414	0,686623623349322	-0,570998535250167	FANCF	-0.0171349	-0.17353	0.13926	9.94642	-0.503953	0.614759	0.813166	-6.76987	disease status	0.813166	N	N	N
1439	seq.11396.39	0,393157401736104	0,0894047456206126	0,393157401736104	0.7265	DNAI1; 11396-39; DNAI1	-0.113563	-0.562776	0,941596669458231	0,0668243279190133	DNAI1	-0.0127338	-0.166558	0.14109	10.2949	-0.380772	0.70371	0.864884	-6.824	disease status	0.864884	N	N	N
1440	seq.11530.37	0,148437724488439	0,393640043362545	0,393640043362545	0.7265	HMBS; 11530-37; HEM3	-0.265578	0.199032	0,747744241234758	0,19125906881277	HMBS	0.453397	-0.251526	1.15832	14.0763	2.95851	0.00340201	0.0277146	-2.62404	disease status	0.0277146	Y	N	N
1441	seq.11560.76	0,00625341036039294	0,393881914860021	0,393881914860021	0.7265	NFATC4; 11560-76; NFAC4	0.292119	0.356168	0,346958041274141	-1,1573256208318	NFATC4	-0.000276699	-0.106565	0.106012	9.79007	-0.0119743	0.990456	0.997439	-6.89597	disease status	0.997439	N	N	N
1442	seq.12688.115	0,176042126659338	0,391094659861736	0,391094659861736	0.7265	RPS6KA6; 12688-115; KS6A6	-0.20818	-0.277484	0,561488938148711	-0,417378247498137	RPS6KA6	0.0081313	-0.304272	0.320535	10.0316	0.119724	0.904803	0.964249	-6.88892	disease status	0.964249	N	N	N
1443	seq.13515.8	0,262737054046422	0,392396458203302	0,392396458203302	0.7265	RPRD1A; 13515-8; RPR1A	0.179684	-0.224679	0,704833519541759	-0,432140854563608	RPRD1A	0.0509162	-0.0741212	0.175954	10.6007	1.87304	0.0622843	0.228202	-5.16505	disease status	0.228202	N	N	N
1444	seq.14286.2	0,0237598187746838	0,394333540270572	0,394333540270572	0.7265	NFATC1; 14286-2; NF-ATc1	-0.268226	-0.334544	0,818521186349408	0,204462643703474	NFATC1	0.0383803	-0.188766	0.265527	9.91972	0.777207	0.437806	0.698322	-6.59618	disease status	0.698322	N	N	N
1445	seq.18242.8	0,393462692594082	0,123769758550819	0,393462692594082	0.7265	SPA17; 18242-8; Sperm protein 17	-0.101596	-0.813228	0,00813812538281896	-2,70000909910832	SPA17	-0.00227033	-0.2288	0.22426	9.11843	-0.0460996	0.963269	0.985322	-6.89498	disease status	0.985322	N	N	N
1446	seq.19260.4	0,0347780163564511	0,394947789105912	0,394947789105912	0.7265	GIPC1; 19260-4; GIPC1	0.169054	0.571275	0,365050779679581	1,58311986824962	GIPC1	-0.105234	-0.425756	0.215287	9.01766	-1.51021	0.132313	0.366959	-5.76783	disease status	0.366959	N	N	N
1447	seq.19290.5	0,0239855551038022	0,393924936012898	0,393924936012898	0.7265	HPRT1; 19290-5; HPRT	-0.455072	-0.275238	0,677117926665887	0,194913061389252	HPRT1	0.146925	-0.0332813	0.327132	11.1399	3.75022	0.000221732	0.00282815	-0.105393	disease status	0.00282815	Y	N	N
1448	seq.3041.55	0,0115329081286958	0,393765763704432	0,393765763704432	0.7265	MRC2; 3041-55; MRC2	-0.37004	-0.251406	0,00447750959711955	2,10891269357576	MRC2	0.271258	-0.0299499	0.572466	12.2578	4.14241	4.77211e-05	0.000762177	1.33775	disease status	0.000762177	Y	N	N
1449	seq.3421.54	0,000706075605013228	0,392958830984372	0,392958830984372	0.7265	TNFSF8; 3421-54; CD30 Ligand	-0.30026	-0.460127	0,0126845826494648	3,24214435147205	TNFSF8	0.18742	-0.0287293	0.403569	11.7899	3.98836	8.8484e-05	0.00128456	0.755988	disease status	0.00128456	Y	N	N
1450	seq.3469.74	0,172003662454194	0,394786380455012	0,394786380455012	0.7265	RPS6KA3; 3469-74; RPS6KA3	-0.230775	-0.260496	0,193040507479882	-0,818958986970618	RPS6KA3	0.00180993	-0.260714	0.264334	9.71532	0.0317124	0.974728	0.991334	-6.89554	disease status	0.991334	N	N	N
1451	seq.3620.67	0,0916997237457592	0,392058763218916	0,392058763218916	0.7265	IL22RA1; 3620-67; IL22RA1	-0.227148	-0.313363	0,336395295048424	0,751491672112467	IL22RA1	0.0301443	-0.175419	0.235708	11.5453	0.674514	0.500637	0.743654	-6.67011	disease status	0.743654	N	N	N
1452	seq.5128.53	0,068380113583676	0,390840366572091	0,390840366572091	0.7265	SLAMF6; 5128-53; SLAF6	-0.17201	0.401184	0,0458090207586749	1,97729721639301	SLAMF6	0.0860111	-0.0587258	0.230748	9.40796	2.73342	0.00673699	0.0468348	-3.23972	disease status	0.0468348	Y	N	N
1453	seq.5410.53	0,393705740398011	0,159802549399242	0,393705740398011	0.7265	CDH15; 5410-53; CAD15	-0.150187	-0.362048	0,448634195840066	-0,481429671635042	CDH15	-0.0370713	-0.25819	0.184048	10.9929	-0.771163	0.441373	0.701552	-6.60082	disease status	0.701552	N	N	N
1454	seq.6020.52	0,144384611761268	0,392433482305165	0,392433482305165	0.7265	UTS2; 6020-52; Urotensin-II	-0.226099	-0.237358	0,354688604314787	0,688217407105584	UTS2	0.0429986	-0.168696	0.254693	12.9208	0.934274	0.351106	0.628852	-6.46298	disease status	0.628852	N	N	N
1455	seq.6280.11	0,0698486025123873	0,39205732895726	0,39205732895726	0.7265	PCDH8; 6280-11; PCDH8	-0.268193	-0.247773	0,805601426650964	0,18985122391387	PCDH8	0.32116	0.0592932	0.583026	11.7103	5.64128	4.75798e-08	1.46832e-06	7.9437	disease status	1.46832e-06	Y	N	N
1456	seq.6402.8	0,392156807433442	0,134591175554322	0,392156807433442	0.7265	PILRA; 6402-8; PILRA isoform FDF03-deltaTM	-0.0137287	4.0804	0,655463126603125	-3,7719363944311	PILRA	-0.233044	-2.36746	1.90137	12.7885	-0.50222	0.615975	0.814044	-6.77074	disease status	0.814044	N	N	N
1457	seq.7818.101	0,215941402873029	0,394239048868795	0,394239048868795	0.7265	GBP6; 7818-101; GBP6	-0.145661	-0.322069	0,0947837565687584	1,58110345190952	GBP6	0.00346339	-0.223321	0.230248	12.7812	0.0702454	0.944057	0.978311	-6.89359	disease status	0.978311	N	N	N
1458	seq.7867.154	0,100302097526826	0,394774954670395	0,394774954670395	0.7265	ST6GALNAC1; 7867-154; SIA7A	-0.219554	-0.274733	0,635656995688281	0,41303189369195	ST6GALNAC1	0.0436484	-0.194394	0.281691	10.7931	0.843433	0.399831	0.668189	-6.54298	disease status	0.668189	N	N	N
1459	seq.8024.64	0,393850076479321	0,274398961653232	0,393850076479321	0.7265	TPST2; 8024-64; TPST2	-0.0997365	0.387521	0,731356489545414	0,32268637274003	TPST2	0.0351526	-0.0911295	0.161435	10.8042	1.2804	0.201645	0.469796	-6.08396	disease status	0.469796	N	N	N
1460	seq.8556.5	0,394433632229658	0,0780857467321068	0,394433632229658	0.7265	FAM134B; 8556-5; F134B	0.0382834	1.72154	0,673078676040866	-1,09988175924174	FAM134B	0.123567	-0.311049	0.558183	9.86089	1.30777	0.192208	0.456721	-6.049	disease status	0.456721	N	N	N
1461	seq.8768.4	0,066162839641039	0,394834146651377	0,394834146651377	0.7265	BCL10; 8768-4; Bcl-10	0.193528	0.423423	0,0505744932655311	-2,98635062149365	BCL10	-0.0935759	-0.294776	0.107624	10.8854	-2.13928	0.0334267	0.149079	-4.64298	disease status	0.149079	N	N	N
1462	seq.9751.72	0,0297530243883986	0,390717671061571	0,390717671061571	0.7265	YBX1; 9751-72; NSEP1	-0.406445	-0.208958	0,150198154431135	0,902051475241272	YBX1	0.174532	-0.138911	0.487975	10.0853	2.56126	0.0110451	0.0679405	-3.67976	disease status	0.0679405	N	N	N
1463	seq.9848.22	0,391304336809675	0,208351859017451	0,391304336809675	0.7265	CCNH; 9848-22; Cyclin H	-0.0907754	-0.511951	0,146166764900299	1,5952080725065	CCNH	0.231789	-0.10245	0.566029	9.65744	3.18986	0.00161408	0.0148426	-1.94423	disease status	0.0148426	Y	N	N
1464	seq.14663.44	0,294893230565069	0,39526791715007	0,39526791715007	0.726504	RNF8; 14663-44; RNF8	-0.157831	-0.244645	0,175349685467054	-0,946109667912189	RNF8	-0.0521896	-0.311218	0.206838	14.3255	-0.926765	0.354984	0.631497	-6.4699	disease status	0.631497	N	N	N
[truncated: 3,509 more rows]

## Sheet: HSPE1
disease status	counts	mean_	mean_noLog	median_	SD	SD_noLog	first_qrtl	third_qrtl	missing	IQR	upper_whisker	lower_whisker	flag
[truncated: 3 more rows]

## Sheet: AKR1D1
disease status	counts	mean_	mean_noLog	median_	SD	SD_noLog	first_qrtl	third_qrtl	missing	IQR	upper_whisker	lower_whisker	flag
[truncated: 3 more rows]

[truncated: 70 more sheets: ACAT2, ACAT1, ACOT13, ADAMTSL2, AK2, AKR7A3, ADH1A, ADH1C, ADH4, ADH6, AKR1B10, AKR1C3, AKR1C4, ACY1, CAMP, SERPINC1, APOF, ASL, ATRN, GUSB …]
