# Supplementary material for: Modulation of metabolic, inflammatory and fibrotic pathways by semaglutide in metabolic dysfunction-associated steatohepatitis
Source: Nat Med. 2025 Jul 21;31(9):3128–40. doi: 10.1038/s41591-025-03799-0 (PMC12443624; doi:10.1038/s41591-025-03799-0)
Supplement: Supplementary file 9 — Statistical source data. [file 41591_2025_3799_MOESM9_ESM.xlsx]

## Sheet: Ballooning_Prediction
S01Predict	S02Predict	S04Predict	PlaPredict
0.988137	0.989961	0.989112	0.979669
0.98797	0.989819	0.988958	0.979385
0.9878	0.989676	0.988802	0.979097
0.987629	0.98953	0.988645	0.978806
0.987455	0.989383	0.988485	0.97851
0.987278	0.989233	0.988323	0.978211
0.987099	0.989081	0.988158	0.977907
0.986918	0.988927	0.987991	0.977599
0.986734	0.988771	0.987822	0.977287
0.986547	0.988613	0.987651	0.976971
0.986358	0.988453	0.987477	0.97665
0.986166	0.98829	0.987301	0.976325
0.985972	0.988125	0.987122	0.975996
0.985775	0.987958	0.986941	0.975662
0.985575	0.987788	0.986758	0.975324
0.985373	0.987617	0.986571	0.974981
0.985167	0.987442	0.986383	0.974634
0.984959	0.987266	0.986191	0.974282
0.984748	0.987087	0.985997	0.973925
0.984534	0.986905	0.9858	0.973563
0.984317	0.986721	0.985601	0.973196
0.984097	0.986534	0.985399	0.972825
0.983874	0.986345	0.985194	0.972448
0.983648	0.986153	0.984986	0.972066
0.983419	0.985958	0.984775	0.971679
0.983187	0.985761	0.984562	0.971287
0.982951	0.985561	0.984345	0.97089
0.982712	0.985358	0.984125	0.970488
0.98247	0.985153	0.983903	0.97008
0.982225	0.984944	0.983677	0.969666
0.981976	0.984733	0.983448	0.969247
0.981724	0.984519	0.983217	0.968822
0.981468	0.984302	0.982981	0.968392
0.981209	0.984082	0.982743	0.967956
0.980946	0.983858	0.982501	0.967514
0.98068	0.983632	0.982257	0.967067
0.98041	0.983403	0.982008	0.966613
0.980137	0.98317	0.981756	0.966153
0.979859	0.982934	0.981501	0.965688
0.979578	0.982695	0.981243	0.965216
0.979293	0.982453	0.98098	0.964737
0.979004	0.982208	0.980715	0.964253
0.978711	0.981959	0.980445	0.963762
0.978414	0.981706	0.980172	0.963264
0.978114	0.98145	0.979895	0.96276
0.977809	0.981191	0.979614	0.96225
0.977499	0.980928	0.97933	0.961732
0.977186	0.980661	0.979041	0.961208
0.976869	0.980391	0.978749	0.960677
0.976547	0.980117	0.978453	0.960139
0.97622	0.97984	0.978152	0.959594
0.97589	0.979558	0.977848	0.959041
0.975554	0.979273	0.977539	0.958482
0.975215	0.978984	0.977227	0.957915
0.97487	0.978691	0.97691	0.957341
0.974521	0.978394	0.976588	0.956759
0.974168	0.978092	0.976262	0.95617
0.973809	0.977787	0.975932	0.955573
0.973446	0.977478	0.975598	0.954969
0.973078	0.977164	0.975259	0.954356
0.972704	0.976846	0.974915	0.953736
0.972326	0.976524	0.974566	0.953107
0.971943	0.976197	0.974213	0.952471
0.971554	0.975866	0.973855	0.951826
0.971161	0.975531	0.973493	0.951173
0.970762	0.975191	0.973125	0.950512
0.970357	0.974846	0.972753	0.949842
0.969948	0.974497	0.972375	0.949163
0.969532	0.974143	0.971992	0.948476
0.969112	0.973784	0.971604	0.94778
0.968685	0.97342	0.971211	0.947076
0.968253	0.973052	0.970813	0.946362
0.967815	0.972678	0.97041	0.945639
0.967371	0.972299	0.97	0.944907
0.966922	0.971916	0.969586	0.944166
0.966466	0.971527	0.969166	0.943415
0.966005	0.971133	0.96874	0.942655
0.965537	0.970733	0.968309	0.941885
0.965063	0.970329	0.967872	0.941106
0.964583	0.969919	0.967429	0.940316
0.964096	0.969503	0.96698	0.939517
0.963603	0.969082	0.966525	0.938708
0.963103	0.968655	0.966064	0.937889
0.962597	0.968223	0.965597	0.93706
0.962084	0.967784	0.965124	0.93622
0.961565	0.96734	0.964645	0.93537
0.961038	0.96689	0.964159	0.934509
0.960505	0.966434	0.963667	0.933637
0.959965	0.965972	0.963168	0.932755
0.959417	0.965504	0.962663	0.931862
0.958863	0.965029	0.962151	0.930958
0.958301	0.964549	0.961632	0.930043
0.957732	0.964062	0.961106	0.929117
0.957155	0.963568	0.960574	0.928179
0.956571	0.963068	0.960035	0.92723
0.95598	0.962561	0.959488	0.92627
0.95538	0.962048	0.958934	0.925297
0.954773	0.961528	0.958374	0.924313
0.954158	0.961001	0.957805	0.923317
0.953535	0.960467	0.95723	0.92231
0.952904	0.959927	0.956647	0.92129
0.952265	0.959379	0.956056	0.920257
0.951618	0.958824	0.955458	0.919213
0.950962	0.958261	0.954851	0.918156
0.950298	0.957692	0.954238	0.917086
0.949625	0.957115	0.953616	0.916004
0.948944	0.95653	0.952986	0.914908
0.948254	0.955938	0.952348	0.9138
0.947555	0.955338	0.951701	0.912679
0.946848	0.95473	0.951047	0.911545
0.946131	0.954115	0.950384	0.910397
0.945405	0.953491	0.949712	0.909236
0.94467	0.95286	0.949032	0.908061
0.943926	0.95222	0.948343	0.906873
0.943172	0.951572	0.947646	0.905671
0.942409	0.950916	0.946939	0.904455
0.941636	0.950251	0.946223	0.903226
0.940854	0.949578	0.945499	0.901982
0.940061	0.948896	0.944765	0.900723
0.939259	0.948205	0.944022	0.899451
0.938447	0.947506	0.943269	0.898164
0.937624	0.946798	0.942507	0.896862
0.936791	0.94608	0.941736	0.895546
0.935948	0.945354	0.940955	0.894215
0.935095	0.944618	0.940163	0.892869
0.934231	0.943873	0.939362	0.891508
0.933356	0.943119	0.938551	0.890131
0.93247	0.942355	0.93773	0.88874
0.931574	0.941582	0.936899	0.887333
0.930666	0.940798	0.936057	0.885911
0.929747	0.940005	0.935205	0.884472
0.928817	0.939202	0.934342	0.883019
0.927876	0.938389	0.933469	0.881549
0.926923	0.937566	0.932584	0.880063
0.925959	0.936733	0.931689	0.878562
0.924983	0.935889	0.930783	0.877044
0.923995	0.935034	0.929866	0.87551
0.922996	0.93417	0.928937	0.873959
0.921984	0.933294	0.927998	0.872392
0.92096	0.932408	0.927046	0.870809
0.919924	0.93151	0.926084	0.869208
0.918875	0.930602	0.925109	0.867591
0.917814	0.929683	0.924123	0.865957
0.91674	0.928752	0.923125	0.864306
0.915654	0.92781	0.922114	0.862638
0.914554	0.926856	0.921092	0.860953
0.913442	0.925891	0.920057	0.85925
0.912317	0.924914	0.91901	0.85753
0.911178	0.923926	0.917951	0.855792
0.910026	0.922925	0.916879	0.854037
0.908861	0.921912	0.915794	0.852264
0.907682	0.920888	0.914696	0.850474
0.906489	0.919851	0.913586	0.848665
0.905283	0.918801	0.912462	0.846839
0.904063	0.917739	0.911325	0.844995
0.902828	0.916664	0.910175	0.843132
0.90158	0.915577	0.909011	0.841251
0.900317	0.914477	0.907834	0.839352
0.89904	0.913364	0.906643	0.837435
0.897748	0.912237	0.905439	0.8355
0.896442	0.911098	0.90422	0.833546
0.895121	0.909945	0.902987	0.831573
0.893785	0.908779	0.901741	0.829582
0.892434	0.907599	0.90048	0.827572
0.891068	0.906405	0.899204	0.825543
0.889687	0.905198	0.897915	0.823496
0.88829	0.903977	0.89661	0.82143
0.886878	0.902741	0.895291	0.819345
0.885451	0.901492	0.893957	0.817241
0.884008	0.900228	0.892608	0.815118
0.882549	0.89895	0.891244	0.812975
0.881074	0.897657	0.889865	0.810814
0.879584	0.89635	0.888471	0.808634
0.878077	0.895028	0.887061	0.806435
0.876554	0.893691	0.885635	0.804217
0.875014	0.892339	0.884194	0.801979
0.873459	0.890972	0.882737	0.799722
0.871886	0.889589	0.881265	0.797446
0.870297	0.888192	0.879776	0.795151
0.868692	0.886779	0.878271	0.792836
0.867069	0.88535	0.87675	0.790502
0.86543	0.883906	0.875213	0.788149
0.863773	0.882446	0.873659	0.785777
0.862099	0.88097	0.872089	0.783385
0.860408	0.879479	0.870502	0.780974
0.8587	0.877971	0.868899	0.778544
0.856975	0.876446	0.867278	0.776095
0.855231	0.874906	0.865641	0.773626
0.853471	0.873349	0.863987	0.771139
0.851692	0.871775	0.862315	0.768632
0.849896	0.870185	0.860626	0.766106
0.848082	0.868578	0.85892	0.763561
0.846249	0.866955	0.857197	0.760996
0.844399	0.865314	0.855456	0.758413
0.842531	0.863656	0.853698	0.755811
0.840644	0.861981	0.851921	0.75319
0.83874	0.860289	0.850127	0.75055
0.836817	0.85858	0.848315	0.747891
0.834875	0.856853	0.846486	0.745214
0.832915	0.855109	0.844638	0.742518
0.830936	0.853346	0.842772	0.739803
0.828939	0.851567	0.840888	0.73707
0.826923	0.849769	0.838985	0.734318
0.824889	0.847954	0.837064	0.731549
0.822835	0.84612	0.835125	0.728761
0.820763	0.844269	0.833168	0.725954
0.818672	0.842399	0.831191	0.72313
0.816562	0.840512	0.829197	0.720288
0.814433	0.838605	0.827183	0.717428
0.812285	0.836681	0.825151	0.714551
0.810117	0.834738	0.8231	0.711656
0.807931	0.832777	0.82103	0.708744
0.805726	0.830797	0.818941	0.705814
0.803501	0.828799	0.816834	0.702867
0.801257	0.826781	0.814707	0.699903
0.798994	0.824745	0.812561	0.696923
0.796712	0.822691	0.810397	0.693926
0.794411	0.820617	0.808213	0.690912
0.79209	0.818525	0.80601	0.687882
0.78975	0.816413	0.803788	0.684836
0.787391	0.814283	0.801546	0.681774
0.785012	0.812133	0.799286	0.678696
0.782614	0.809965	0.797006	0.675602
0.780197	0.807777	0.794707	0.672493
0.777761	0.80557	0.792389	0.669369
0.775305	0.803344	0.790051	0.66623
0.772831	0.801099	0.787695	0.663076
0.770337	0.798835	0.785318	0.659907
0.767824	0.796551	0.782923	0.656724
0.765292	0.794249	0.780509	0.653527
0.76274	0.791926	0.778075	0.650316
0.76017	0.789585	0.775622	0.647092
0.757581	0.787225	0.773149	0.643853
0.754972	0.784845	0.770658	0.640602
0.752345	0.782445	0.768147	0.637338
0.749699	0.780027	0.765618	0.634061
0.747035	0.777589	0.763069	0.630771
0.744351	0.775133	0.760501	0.627469
0.741649	0.772657	0.757914	0.624156
0.738929	0.770161	0.755308	0.620831
0.73619	0.767647	0.752684	0.617494
0.733432	0.765113	0.75004	0.614146
0.730657	0.762561	0.747378	0.610787
0.727863	0.759989	0.744697	0.607418
0.725051	0.757399	0.741997	0.604039
0.722221	0.754789	0.739279	0.600649
0.719373	0.752161	0.736542	0.59725
0.716508	0.749513	0.733787	0.593842
0.713624	0.746847	0.731014	0.590424
0.710724	0.744163	0.728222	0.586998
0.707806	0.741459	0.725413	0.583564
0.704871	0.738737	0.722585	0.580121
0.701919	0.735997	0.71974	0.57667
0.698949	0.733238	0.716876	0.573212
0.695964	0.730461	0.713996	0.569747
0.692961	0.727666	0.711097	0.566274
0.689942	0.724853	0.708182	0.562796
0.686907	0.722022	0.705249	0.559311
0.683856	0.719173	0.702299	0.55582
0.680788	0.716306	0.699332	0.552324
0.677705	0.713422	0.696348	0.548822
0.674607	0.71052	0.693347	0.545316
0.671493	0.707601	0.690331	0.541805
0.668364	0.704664	0.687297	0.538291
0.66522	0.701711	0.684248	0.534772
0.662061	0.698741	0.681183	0.53125
0.658888	0.695754	0.678102	0.527724
0.655701	0.69275	0.675006	0.524196
0.652499	0.68973	0.671894	0.520666
0.649284	0.686694	0.668767	0.517133
0.646055	0.683641	0.665624	0.513599
0.642812	0.680573	0.662468	0.510063
0.639557	0.677489	0.659296	0.506527
0.636288	0.674389	0.656111	0.502989
0.633007	0.671274	0.652911	0.499452
0.629714	0.668144	0.649697	0.495914
0.626408	0.664999	0.64647	0.492377
0.623091	0.661839	0.643229	0.488841
0.619762	0.658665	0.639975	0.485305
0.616421	0.655477	0.636708	0.481772
0.61307	0.652274	0.633429	0.47824
0.609708	0.649058	0.630137	0.47471
0.606336	0.645828	0.626833	0.471183
0.602953	0.642584	0.623517	0.467658
0.59956	0.639328	0.62019	0.464137
0.596158	0.636059	0.616851	0.460619
0.592747	0.632777	0.613501	0.457106
0.589327	0.629482	0.61014	0.453596
0.585898	0.626176	0.606769	0.450092
0.58246	0.622858	0.603388	0.446592
0.579015	0.619528	0.599997	0.443097
0.575562	0.616187	0.596596	0.439608
0.572101	0.612835	0.593185	0.436125
0.568634	0.609472	0.589766	0.432649
0.565159	0.606099	0.586338	0.429178
0.561679	0.602716	0.582902	0.425715
0.558192	0.599322	0.579458	0.422259
0.554699	0.59592	0.576006	0.418811
0.551202	0.592508	0.572546	0.415371
0.547699	0.589087	0.569079	0.411939
0.544191	0.585657	0.565606	0.408515
0.540679	0.582219	0.562126	0.4051
0.537162	0.578773	0.55864	0.401695
0.533643	0.57532	0.555148	0.398299
0.530119	0.571859	0.551651	0.394912
0.526593	0.568391	0.548149	0.391536
0.523064	0.564916	0.544641	0.38817
0.519533	0.561435	0.54113	0.384815
0.516	0.557947	0.537614	0.381471
0.512465	0.554455	0.534095	0.378137
0.508929	0.550956	0.530572	0.374816
0.505392	0.547453	0.527046	0.371506
0.501855	0.543945	0.523517	0.368208
0.498317	0.540432	0.519986	0.364922
0.49478	0.536916	0.516454	0.361649
0.491243	0.533396	0.512919	0.358389
0.487707	0.529872	0.509383	0.355141
0.484172	0.526346	0.505846	0.351907
0.480639	0.522817	0.502309	0.348687
0.477107	0.519285	0.498771	0.34548
0.473578	0.515752	0.495234	0.342287
0.470052	0.512217	0.491697	0.339109
0.466529	0.508681	0.488161	0.335945
0.463009	0.505144	0.484626	0.332795
0.459492	0.501607	0.481092	0.329661
0.45598	0.498069	0.477561	0.326541
0.452472	0.494532	0.474031	0.323437
0.448969	0.490995	0.470505	0.320348
0.44547	0.487459	0.466981	0.317275
0.441978	0.483924	0.46346	0.314218
0.438491	0.480391	0.459943	0.311177
0.43501	0.47686	0.456431	0.308152
0.431535	0.473331	0.452922	0.305143
0.428067	0.469805	0.449418	0.302151
0.424606	0.466282	0.445919	0.299176
0.421153	0.462762	0.442426	0.296218
0.417707	0.459246	0.438938	0.293276
0.414269	0.455734	0.435456	0.290352
0.41084	0.452226	0.431981	0.287445
0.407419	0.448723	0.428512	0.284555
0.404007	0.445226	0.42505	0.281683
0.400605	0.441733	0.421596	0.278829
0.397212	0.438246	0.418149	0.275992
0.393829	0.434766	0.41471	0.273174
0.390456	0.431292	0.41128	0.270373
0.387093	0.427824	0.407858	0.267591
0.383741	0.424364	0.404445	0.264827
0.3804	0.420911	0.401041	0.262081
0.377071	0.417466	0.397647	0.259353
0.373753	0.414029	0.394262	0.256644
0.370447	0.4106	0.390888	0.253954
0.367153	0.40718	0.387524	0.251283
0.363871	0.403769	0.384171	0.24863
0.360602	0.400367	0.380829	0.245996
0.357346	0.396974	0.377498	0.24338
0.354103	0.393592	0.374178	0.240784
0.350873	0.39022	0.370871	0.238207
0.347657	0.386858	0.367575	0.235648
0.344455	0.383507	0.364292	0.233109
0.341266	0.380167	0.361021	0.230589
0.338093	0.376838	0.357763	0.228088
0.334933	0.373521	0.354518	0.225606
0.331788	0.370216	0.351287	0.223144
0.328659	0.366922	0.348069	0.2207
0.325544	0.363642	0.344865	0.218276
0.322445	0.360373	0.341675	0.215871
0.319361	0.357118	0.338499	0.213486
0.316293	0.353876	0.335338	0.211119
0.313241	0.350647	0.332191	0.208772
0.310205	0.347432	0.32906	0.206444
0.307185	0.344231	0.325943	0.204136
0.304182	0.341044	0.322842	0.201846
0.301195	0.337871	0.319756	0.199576
0.298225	0.334712	0.316686	0.197325
0.295272	0.331569	0.313632	0.195094
0.292336	0.32844	0.310594	0.192881
0.289418	0.325326	0.307572	0.190688
0.286516	0.322228	0.304567	0.188514
0.283632	0.319146	0.301578	0.186358
0.280766	0.316079	0.298606	0.184222
0.277917	0.313028	0.29565	0.182105
0.275086	0.309993	0.292712	0.180007
0.272274	0.306974	0.289791	0.177928
0.269479	0.303972	0.286888	0.175867
0.266702	0.300987	0.284001	0.173826
0.263944	0.298018	0.281133	0.171803
0.261204	0.295066	0.278282	0.169799
0.258483	0.292131	0.275449	0.167814
0.25578	0.289214	0.272634	0.165847
0.253095	0.286313	0.269837	0.163898
0.25043	0.283431	0.267058	0.161968
0.247783	0.280566	0.264297	0.160057
0.245155	0.277718	0.261555	0.158164
0.242546	0.274889	0.258831	0.156289
0.239955	0.272077	0.256126	0.154432
0.237384	0.269284	0.253439	0.152593
0.234832	0.266508	0.250771	0.150772
0.232299	0.263751	0.248122	0.148969
0.229785	0.261013	0.245491	0.147184
0.22729	0.258293	0.24288	0.145417
0.224814	0.255591	0.240287	0.143667

## Sheet: Ballooning_Percentiles
S01pBW	S01pOutcome	S02pBW	S02pOutcome	S04pBW	S04pOutcome	PlapBW	PlapOutcome
-13.3612	1	-20.6709	1	-26.8741	0.916667	-5.44218	0.75
-7.62868	0.785714	-11.293	0.833333	-16.0451	1	-2.33918	0.384615
-5.01219	0.692308	-8.27032	0.769231	-12.5031	0.846154	-0.955414	0.416667
-2.22222	0.571429	-5.2506	0.916667	-8.99609	0.833333	2.02559	0.307692
1.8847	0.428571	-1.83824	0.538462	-3.85965	0.692308	6.15727	0.307692

## Sheet: Ballooning_Range
S01BWrange	S02BWrange	S04BWrange	PlaBWrange
-17.2374	-24.9319	-28.6099	-7.87774
2.48447	-0.421053	-1.12994	8.12357

## Sheet: Ballooning_Means
S01BWmean	S02BWmean	S04BWmean	PlaBWmean	S01OutcomeMean	S02OutcomeMean	S04OutcomeMean	PlaOutcomeMean
-5.14505	-9.82692	-13.3722	-0.503981	0.691176	0.806452	0.854839	0.428571

## Sheet: Fibrosis_improv_Prediction
S01Predict	S02Predict	S04Predict	PlaPredict
0.64872	0.458389	0.62486	0.508834
0.648205	0.457829	0.62433	0.508269
0.64769	0.457268	0.6238	0.507705
0.647174	0.456707	0.62327	0.50714
0.646658	0.456147	0.622739	0.506576
0.646142	0.455586	0.622208	0.506011
0.645625	0.455026	0.621677	0.505446
0.645108	0.454466	0.621146	0.504881
0.644591	0.453906	0.620614	0.504317
0.644073	0.453346	0.620082	0.503752
0.643555	0.452786	0.61955	0.503187
0.643037	0.452227	0.619017	0.502623
0.642518	0.451667	0.618484	0.502058
0.641999	0.451108	0.617951	0.501493
0.641479	0.450548	0.617417	0.500928
0.64096	0.449989	0.616884	0.500363
0.64044	0.44943	0.61635	0.499799
0.639919	0.448871	0.615815	0.499234
0.639399	0.448312	0.615281	0.498669
0.638877	0.447754	0.614746	0.498104
0.638356	0.447195	0.614211	0.49754
0.637834	0.446637	0.613675	0.496975
0.637312	0.446079	0.613139	0.49641
0.63679	0.44552	0.612603	0.495845
0.636267	0.444962	0.612067	0.495281
0.635744	0.444405	0.611531	0.494716
0.635221	0.443847	0.610994	0.494151
0.634698	0.443289	0.610457	0.493587
0.634174	0.442732	0.609919	0.493022
0.633649	0.442175	0.609382	0.492457
0.633125	0.441617	0.608844	0.491893
0.6326	0.44106	0.608306	0.491328
0.632075	0.440504	0.607767	0.490764
0.631549	0.439947	0.607229	0.490199
0.631023	0.43939	0.60669	0.489634
0.630497	0.438834	0.606151	0.48907
0.629971	0.438278	0.605611	0.488505
0.629444	0.437722	0.605072	0.487941
0.628917	0.437166	0.604532	0.487377
0.62839	0.43661	0.603991	0.486812
0.627862	0.436054	0.603451	0.486248
0.627334	0.435499	0.60291	0.485683
0.626806	0.434944	0.602369	0.485119
0.626277	0.434389	0.601828	0.484555
0.625748	0.433834	0.601287	0.483991
0.625219	0.433279	0.600745	0.483427
0.624689	0.432724	0.600203	0.482862
0.62416	0.43217	0.599661	0.482298
0.62363	0.431615	0.599118	0.481734
0.623099	0.431061	0.598576	0.48117
0.622568	0.430507	0.598033	0.480606
0.622037	0.429954	0.597489	0.480043
0.621506	0.4294	0.596946	0.479479
0.620975	0.428847	0.596402	0.478915
0.620443	0.428293	0.595858	0.478351
0.619911	0.42774	0.595314	0.477787
0.619378	0.427187	0.59477	0.477224
0.618846	0.426635	0.594225	0.47666
0.618313	0.426082	0.593681	0.476097
0.617779	0.42553	0.593135	0.475533
0.617246	0.424978	0.59259	0.47497
0.616712	0.424426	0.592045	0.474407
0.616178	0.423874	0.591499	0.473843
0.615643	0.423322	0.590953	0.47328
0.615109	0.422771	0.590407	0.472717
0.614574	0.42222	0.58986	0.472154
0.614038	0.421669	0.589314	0.471591
0.613503	0.421118	0.588767	0.471028
0.612967	0.420567	0.58822	0.470465
0.612431	0.420017	0.587673	0.469903
0.611895	0.419467	0.587125	0.46934
0.611358	0.418917	0.586577	0.468777
0.610821	0.418367	0.586029	0.468215
0.610284	0.417817	0.585481	0.467652
0.609747	0.417268	0.584933	0.46709
0.609209	0.416719	0.584384	0.466528
0.608671	0.41617	0.583835	0.465965
0.608133	0.415621	0.583286	0.465403
0.607594	0.415072	0.582737	0.464841
0.607055	0.414524	0.582188	0.464279
0.606516	0.413976	0.581638	0.463718
0.605977	0.413428	0.581088	0.463156
0.605438	0.41288	0.580538	0.462594
0.604898	0.412333	0.579988	0.462033
0.604358	0.411785	0.579438	0.461471
0.603818	0.411238	0.578887	0.46091
0.603277	0.410691	0.578336	0.460349
0.602736	0.410145	0.577785	0.459787
0.602195	0.409598	0.577234	0.459226
0.601654	0.409052	0.576683	0.458665
0.601112	0.408506	0.576131	0.458104
0.60057	0.40796	0.575579	0.457544
0.600028	0.407415	0.575028	0.456983
0.599486	0.40687	0.574475	0.456423
0.598944	0.406325	0.573923	0.455862
0.598401	0.40578	0.573371	0.455302
0.597858	0.405235	0.572818	0.454742
0.597315	0.404691	0.572265	0.454182
0.596771	0.404147	0.571712	0.453622
0.596227	0.403603	0.571159	0.453062
0.595683	0.403059	0.570605	0.452502
0.595139	0.402516	0.570052	0.451942
0.594595	0.401973	0.569498	0.451383
0.59405	0.40143	0.568944	0.450824
0.593505	0.400887	0.56839	0.450264
0.59296	0.400344	0.567836	0.449705
0.592415	0.399802	0.567281	0.449146
0.591869	0.39926	0.566726	0.448587
0.591323	0.398719	0.566172	0.448029
0.590777	0.398177	0.565617	0.44747
0.590231	0.397636	0.565062	0.446912
0.589685	0.397095	0.564506	0.446353
0.589138	0.396554	0.563951	0.445795
0.588591	0.396014	0.563395	0.445237
0.588044	0.395474	0.562839	0.444679
0.587496	0.394934	0.562284	0.444121
0.586949	0.394394	0.561727	0.443564
0.586401	0.393854	0.561171	0.443006
0.585853	0.393315	0.560615	0.442449
0.585305	0.392776	0.560058	0.441892
0.584756	0.392238	0.559502	0.441334
0.584208	0.391699	0.558945	0.440778
0.583659	0.391161	0.558388	0.440221
0.58311	0.390623	0.557831	0.439664
0.582561	0.390086	0.557273	0.439108
0.582011	0.389548	0.556716	0.438551
0.581461	0.389011	0.556158	0.437995
0.580912	0.388474	0.555601	0.437439
0.580361	0.387938	0.555043	0.436883
0.579811	0.387402	0.554485	0.436328
0.579261	0.386866	0.553927	0.435772
0.57871	0.38633	0.553368	0.435217
0.578159	0.385794	0.55281	0.434662
0.577608	0.385259	0.552251	0.434107
0.577057	0.384724	0.551693	0.433552
0.576505	0.38419	0.551134	0.432997
0.575954	0.383655	0.550575	0.432442
0.575402	0.383121	0.550016	0.431888
0.57485	0.382588	0.549457	0.431334
0.574298	0.382054	0.548898	0.43078
0.573745	0.381521	0.548338	0.430226
0.573193	0.380988	0.547779	0.429672
0.57264	0.380455	0.547219	0.429119
0.572087	0.379923	0.546659	0.428565
0.571534	0.379391	0.546099	0.428012
0.570981	0.378859	0.545539	0.427459
0.570427	0.378328	0.544979	0.426907
0.569874	0.377797	0.544419	0.426354
0.56932	0.377266	0.543858	0.425802
0.568766	0.376735	0.543298	0.425249
0.568212	0.376205	0.542737	0.424697
0.567657	0.375675	0.542177	0.424145
0.567103	0.375145	0.541616	0.423594
0.566548	0.374616	0.541055	0.423042
0.565993	0.374087	0.540494	0.422491
0.565438	0.373558	0.539933	0.42194
0.564883	0.373029	0.539372	0.421389
0.564328	0.372501	0.53881	0.420838
0.563772	0.371973	0.538249	0.420288
0.563216	0.371446	0.537687	0.419737
0.562661	0.370918	0.537126	0.419187
0.562105	0.370391	0.536564	0.418637
0.561549	0.369865	0.536002	0.418088
0.560992	0.369338	0.53544	0.417538
0.560436	0.368812	0.534878	0.416989
0.559879	0.368287	0.534316	0.41644
0.559322	0.367761	0.533754	0.415891
0.558766	0.367236	0.533192	0.415342
0.558209	0.366711	0.53263	0.414794
0.557651	0.366187	0.532067	0.414245
0.557094	0.365663	0.531505	0.413697
0.556537	0.365139	0.530942	0.41315
0.555979	0.364615	0.53038	0.412602
0.555421	0.364092	0.529817	0.412055
0.554863	0.363569	0.529254	0.411507
0.554305	0.363047	0.528691	0.41096
0.553747	0.362525	0.528128	0.410414
0.553189	0.362003	0.527565	0.409867
0.55263	0.361481	0.527002	0.409321
0.552072	0.36096	0.526439	0.408775
0.551513	0.360439	0.525876	0.408229
0.550954	0.359918	0.525312	0.407683
0.550395	0.359398	0.524749	0.407138
0.549836	0.358878	0.524186	0.406593
0.549277	0.358358	0.523622	0.406048
0.548718	0.357839	0.523059	0.405503
0.548158	0.35732	0.522495	0.404959
0.547599	0.356802	0.521931	0.404414
0.547039	0.356283	0.521368	0.40387
0.546479	0.355765	0.520804	0.403327
0.545919	0.355248	0.52024	0.402783
0.545359	0.354731	0.519676	0.40224
0.544799	0.354214	0.519112	0.401697
0.544239	0.353697	0.518548	0.401154
0.543678	0.353181	0.517984	0.400611
0.543118	0.352665	0.51742	0.400069
0.542557	0.352149	0.516856	0.399527
0.541996	0.351634	0.516292	0.398985
0.541435	0.351119	0.515728	0.398443
0.540875	0.350605	0.515164	0.397902
0.540313	0.350091	0.514599	0.397361
0.539752	0.349577	0.514035	0.39682
0.539191	0.349063	0.513471	0.39628
0.53863	0.34855	0.512906	0.395739
0.538068	0.348037	0.512342	0.395199
0.537507	0.347525	0.511778	0.394659
0.536945	0.347013	0.511213	0.39412
0.536383	0.346501	0.510649	0.39358
0.535822	0.34599	0.510084	0.393041
0.53526	0.345479	0.50952	0.392503
0.534698	0.344968	0.508955	0.391964
0.534136	0.344458	0.50839	0.391426
0.533573	0.343948	0.507826	0.390888
0.533011	0.343438	0.507261	0.39035
0.532449	0.342929	0.506696	0.389813
0.531886	0.34242	0.506132	0.389275
0.531324	0.341912	0.505567	0.388738
0.530761	0.341404	0.505002	0.388202
0.530199	0.340896	0.504438	0.387665
0.529636	0.340388	0.503873	0.387129
0.529073	0.339881	0.503308	0.386593
0.52851	0.339375	0.502743	0.386058
0.527947	0.338868	0.502179	0.385523
0.527384	0.338363	0.501614	0.384988
0.526821	0.337857	0.501049	0.384453
0.526258	0.337352	0.500484	0.383918
0.525695	0.336847	0.49992	0.383384
0.525131	0.336343	0.499355	0.38285
0.524568	0.335838	0.49879	0.382317
0.524004	0.335335	0.498225	0.381783
0.523441	0.334831	0.497661	0.38125
0.522877	0.334328	0.497096	0.380717
0.522314	0.333826	0.496531	0.380185
0.52175	0.333324	0.495966	0.379653
0.521186	0.332822	0.495402	0.379121
0.520623	0.33232	0.494837	0.378589
0.520059	0.331819	0.494272	0.378058
0.519495	0.331319	0.493708	0.377527
0.518931	0.330818	0.493143	0.376996
0.518367	0.330319	0.492578	0.376466
0.517803	0.329819	0.492014	0.375936
0.517239	0.32932	0.491449	0.375406
0.516675	0.328821	0.490884	0.374876
0.516111	0.328323	0.49032	0.374347
0.515546	0.327825	0.489755	0.373818
0.514982	0.327327	0.489191	0.373289
0.514418	0.32683	0.488626	0.372761
0.513854	0.326333	0.488062	0.372233
0.513289	0.325837	0.487497	0.371705
0.512725	0.325341	0.486933	0.371178
0.51216	0.324845	0.486369	0.370651
0.511596	0.32435	0.485804	0.370124
0.511032	0.323855	0.48524	0.369597
0.510467	0.32336	0.484676	0.369071
0.509902	0.322866	0.484112	0.368545
0.509338	0.322373	0.483547	0.36802
0.508773	0.321879	0.482983	0.367494
0.508209	0.321386	0.482419	0.36697
0.507644	0.320894	0.481855	0.366445
0.507079	0.320402	0.481291	0.365921
0.506515	0.31991	0.480727	0.365397
0.50595	0.319419	0.480163	0.364873
0.505385	0.318928	0.479599	0.36435
0.504821	0.318437	0.479036	0.363826
0.504256	0.317947	0.478472	0.363304
0.503691	0.317458	0.477908	0.362781
0.503127	0.316968	0.477345	0.362259
0.502562	0.316479	0.476781	0.361738
0.501997	0.315991	0.476217	0.361216
0.501432	0.315503	0.475654	0.360695
0.500868	0.315015	0.475091	0.360174
0.500303	0.314528	0.474527	0.359654
0.499738	0.314041	0.473964	0.359134
0.499173	0.313555	0.473401	0.358614
0.498608	0.313069	0.472838	0.358095
0.498044	0.312583	0.472275	0.357575
0.497479	0.312098	0.471712	0.357057
0.496914	0.311613	0.471149	0.356538
0.496349	0.311129	0.470586	0.35602
0.495785	0.310645	0.470023	0.355502
0.49522	0.310161	0.46946	0.354985
0.494655	0.309678	0.468898	0.354468
0.494091	0.309195	0.468335	0.353951
0.493526	0.308713	0.467773	0.353435
0.492961	0.308231	0.46721	0.352919
0.492397	0.307749	0.466648	0.352403
0.491832	0.307268	0.466086	0.351888
0.491267	0.306788	0.465524	0.351372
0.490703	0.306308	0.464962	0.350858
0.490138	0.305828	0.4644	0.350343
0.489574	0.305348	0.463838	0.349829
0.489009	0.304869	0.463276	0.349316
0.488445	0.304391	0.462714	0.348802
0.48788	0.303913	0.462153	0.34829
0.487316	0.303435	0.461591	0.347777
0.486751	0.302958	0.46103	0.347265
0.486187	0.302481	0.460469	0.346753
0.485623	0.302005	0.459908	0.346241
0.485059	0.301529	0.459346	0.34573
0.484494	0.301053	0.458785	0.345219
0.48393	0.300578	0.458225	0.344709
0.483366	0.300103	0.457664	0.344199
0.482802	0.299629	0.457103	0.343689
0.482238	0.299155	0.456543	0.34318
0.481674	0.298682	0.455982	0.342671
0.48111	0.298209	0.455422	0.342162
0.480546	0.297736	0.454862	0.341654
0.479982	0.297264	0.454301	0.341146
0.479418	0.296792	0.453741	0.340638
0.478854	0.296321	0.453182	0.340131
0.478291	0.29585	0.452622	0.339624
0.477727	0.29538	0.452062	0.339118
0.477163	0.29491	0.451503	0.338611
0.4766	0.29444	0.450943	0.338106
0.476036	0.293971	0.450384	0.3376
0.475473	0.293502	0.449825	0.337095
0.474909	0.293034	0.449266	0.336591
0.474346	0.292566	0.448707	0.336086
0.473783	0.292099	0.448148	0.335583
0.47322	0.291632	0.44759	0.335079
0.472657	0.291166	0.447031	0.334576
0.472093	0.2907	0.446473	0.334073
0.47153	0.290234	0.445915	0.333571
0.470968	0.289769	0.445356	0.333069
0.470405	0.289304	0.444799	0.332567
0.469842	0.28884	0.444241	0.332066
0.469279	0.288376	0.443683	0.331565
0.468717	0.287913	0.443125	0.331065
0.468154	0.28745	0.442568	0.330564
0.467592	0.286987	0.442011	0.330065
0.467029	0.286525	0.441454	0.329565
0.466467	0.286064	0.440897	0.329066
0.465905	0.285603	0.44034	0.328568
0.465343	0.285142	0.439783	0.32807
0.464781	0.284682	0.439227	0.327572
0.464219	0.284222	0.438671	0.327074
0.463657	0.283763	0.438114	0.326577
0.463095	0.283304	0.437558	0.326081
0.462534	0.282845	0.437002	0.325585
0.461972	0.282387	0.436447	0.325089
0.461411	0.28193	0.435891	0.324593
0.460849	0.281472	0.435336	0.324098
0.460288	0.281016	0.43478	0.323604
0.459727	0.28056	0.434225	0.323109
0.459166	0.280104	0.433671	0.322615
0.458605	0.279649	0.433116	0.322122
0.458044	0.279194	0.432561	0.321629
0.457483	0.278739	0.432007	0.321136
0.456923	0.278285	0.431453	0.320644
0.456362	0.277832	0.430898	0.320152
0.455802	0.277379	0.430345	0.31966
0.455242	0.276926	0.429791	0.319169
0.454681	0.276474	0.429237	0.318679
0.454121	0.276022	0.428684	0.318188
0.453561	0.275571	0.428131	0.317698
0.453002	0.27512	0.427578	0.317209
0.452442	0.27467	0.427025	0.31672
0.451882	0.27422	0.426472	0.316231
0.451323	0.273771	0.42592	0.315743
0.450763	0.273322	0.425368	0.315255
0.450204	0.272874	0.424815	0.314768
0.449645	0.272426	0.424264	0.314281
0.449086	0.271978	0.423712	0.313794
0.448527	0.271531	0.42316	0.313308
0.447969	0.271084	0.422609	0.312822
0.44741	0.270638	0.422058	0.312336
0.446851	0.270193	0.421507	0.311851
0.446293	0.269747	0.420956	0.311367
0.445735	0.269303	0.420406	0.310883
0.445177	0.268858	0.419855	0.310399
0.444619	0.268414	0.419305	0.309916
0.444061	0.267971	0.418755	0.309433
0.443504	0.267528	0.418205	0.30895
0.442946	0.267086	0.417656	0.308468
0.442389	0.266644	0.417106	0.307986
0.441832	0.266202	0.416557	0.307505
0.441275	0.265761	0.416008	0.307024
0.440718	0.265321	0.41546	0.306544
0.440161	0.26488	0.414911	0.306064
0.439604	0.264441	0.414363	0.305584
0.439048	0.264002	0.413815	0.305105
0.438492	0.263563	0.413267	0.304626
0.437935	0.263125	0.412719	0.304148
0.437379	0.262687	0.412172	0.30367
0.436824	0.26225	0.411625	0.303193
0.436268	0.261813	0.411078	0.302715
0.435712	0.261376	0.410531	0.302239
0.435157	0.26094	0.409984	0.301763
0.434602	0.260505	0.409438	0.301287
0.434047	0.26007	0.408892	0.300812
0.433492	0.259636	0.408346	0.300337
0.432937	0.259202	0.4078	0.299862
0.432383	0.258768	0.407255	0.299388
0.431828	0.258335	0.406709	0.298914
0.431274	0.257902	0.406164	0.298441
0.43072	0.25747	0.40562	0.297968
0.430166	0.257039	0.405075	0.297496
0.429613	0.256607	0.404531	0.297024
0.429059	0.256177	0.403987	0.296553
0.428506	0.255746	0.403443	0.296082
0.427953	0.255317	0.402899	0.295611

## Sheet: Fibrosis_improv_Percentiles
S01pBW	S01pOutcome	S02pBW	S02pOutcome	S04pBW	S04pOutcome	PlapBW	PlapOutcome
-13.3612	0.538462	-20.6709	0.545455	-26.6325	0.583333	-5.44218	0.416667
-7.62868	0.571429	-10.7778	0.5	-15.9545	0.666667	-2.33918	0.307692
-5.01219	0.384615	-7.8597	0.0909091	-12.5031	0.416667	-0.955414	0.416667
-2.22222	0.571429	-5.2506	0.416667	-8.45214	0.333333	2.02559	0.307692
1.8847	0.5	-1.50602	0.166667	-3.59649	0.666667	6.15727	0.307692

## Sheet: Fibrosis_improv_Range
S01BWrange	S02BWrange	S04BWrange	PlaBWrange
-17.2374	-24.9319	-28.627	-7.87774
2.48447	0	-0.945757	8.12357

## Sheet: Fibrosis_improv_Means
S01BWmean	S02BWmean	S04BWmean	PlaBWmean	S01OutcomeMean	S02OutcomeMean	S04OutcomeMean	PlaOutcomeMean
-5.14505	-9.82692	-13.3722	-0.503981	0.514706	0.344828	0.533333	0.349206

## Sheet: MASH_resoln_Prediction
S01Predict	S02Predict	S04Predict	PlaPredict
0.942822	0.906921	0.93466	0.873397
0.94222	0.90598	0.933979	0.872165
0.941613	0.90503	0.933291	0.870922
0.941	0.904071	0.932597	0.869669
0.94038	0.903104	0.931895	0.868405
0.939755	0.902128	0.931187	0.867131
0.939123	0.901144	0.930473	0.865847
0.938486	0.90015	0.929751	0.864552
0.937841	0.899148	0.929022	0.863247
0.937191	0.898137	0.928287	0.861931
0.936535	0.897117	0.927544	0.860605
0.935871	0.896088	0.926795	0.859268
0.935202	0.895049	0.926038	0.85792
0.934526	0.894002	0.925274	0.856561
0.933843	0.892945	0.924503	0.855192
0.933154	0.891879	0.923724	0.853812
0.932458	0.890804	0.922938	0.85242
0.931756	0.88972	0.922145	0.851018
0.931047	0.888626	0.921344	0.849605
0.93033	0.887522	0.920536	0.848181
0.929607	0.886409	0.91972	0.846746
0.928877	0.885286	0.918897	0.8453
0.928141	0.884154	0.918065	0.843843
0.927397	0.883012	0.917226	0.842374
0.926646	0.881861	0.91638	0.840895
0.925887	0.880699	0.915525	0.839404
0.925122	0.879528	0.914662	0.837902
0.924349	0.878346	0.913792	0.836388
0.923569	0.877155	0.912913	0.834863
0.922782	0.875954	0.912027	0.833327
0.921987	0.874743	0.911132	0.831779
0.921185	0.873521	0.910229	0.83022
0.920375	0.87229	0.909318	0.82865
0.919558	0.871048	0.908398	0.827068
0.918733	0.869796	0.90747	0.825474
0.9179	0.868533	0.906534	0.823869
0.917059	0.86726	0.905589	0.822252
0.916211	0.865977	0.904635	0.820624
0.915355	0.864683	0.903673	0.818984
0.914491	0.863379	0.902702	0.817332
0.913619	0.862064	0.901723	0.815669
0.912739	0.860739	0.900735	0.813994
0.91185	0.859403	0.899738	0.812307
0.910954	0.858056	0.898732	0.810609
0.910049	0.856699	0.897717	0.808898
0.909136	0.85533	0.896693	0.807176
0.908215	0.853951	0.89566	0.805443
0.907285	0.852561	0.894618	0.803697
0.906347	0.85116	0.893567	0.80194
0.905401	0.849748	0.892506	0.80017
0.904446	0.848325	0.891437	0.798389
0.903482	0.846891	0.890358	0.796597
0.902509	0.845446	0.889269	0.794792
0.901528	0.84399	0.888171	0.792975
0.900538	0.842523	0.887064	0.791147
0.899539	0.841044	0.885947	0.789307
0.898532	0.839555	0.88482	0.787454
0.897515	0.838053	0.883684	0.78559
0.896489	0.836541	0.882538	0.783715
0.895455	0.835017	0.881382	0.781827
0.894411	0.833482	0.880217	0.779927
0.893358	0.831936	0.879041	0.778016
0.892296	0.830378	0.877856	0.776093
0.891224	0.828808	0.876661	0.774158
0.890143	0.827228	0.875455	0.772211
0.889053	0.825635	0.87424	0.770252
0.887953	0.824031	0.873014	0.768281
0.886844	0.822416	0.871778	0.766299
0.885725	0.820788	0.870532	0.764305
0.884596	0.81915	0.869276	0.762299
0.883458	0.817499	0.868009	0.760282
0.88231	0.815837	0.866732	0.758253
0.881153	0.814163	0.865445	0.756212
0.879985	0.812478	0.864146	0.75416
0.878808	0.81078	0.862838	0.752096
0.87762	0.809071	0.861519	0.75002
0.876423	0.807351	0.860189	0.747933
0.875216	0.805618	0.858848	0.745834
0.873998	0.803874	0.857497	0.743724
0.87277	0.802117	0.856135	0.741602
0.871533	0.800349	0.854763	0.739469
0.870285	0.798569	0.853379	0.737325
0.869026	0.796778	0.851984	0.735169
0.867757	0.794974	0.850579	0.733002
0.866478	0.793159	0.849162	0.730823
0.865189	0.791332	0.847735	0.728634
0.863888	0.789493	0.846296	0.726433
0.862578	0.787642	0.844847	0.724222
0.861257	0.785779	0.843386	0.721999
0.859925	0.783904	0.841914	0.719765
0.858582	0.782018	0.840431	0.71752
0.857229	0.780119	0.838936	0.715265
0.855865	0.778209	0.837431	0.712998
0.85449	0.776287	0.835914	0.710721
0.853104	0.774353	0.834385	0.708434
0.851707	0.772407	0.832846	0.706135
0.8503	0.77045	0.831294	0.703826
0.848881	0.768481	0.829732	0.701507
0.847451	0.7665	0.828158	0.699177
0.846011	0.764507	0.826572	0.696837
0.844559	0.762502	0.824975	0.694486
0.843096	0.760486	0.823366	0.692126
0.841622	0.758458	0.821746	0.689755
0.840136	0.756418	0.820114	0.687375
0.83864	0.754367	0.81847	0.684984
0.837132	0.752304	0.816815	0.682584
0.835612	0.75023	0.815148	0.680173
0.834082	0.748144	0.813469	0.677754
0.83254	0.746046	0.811779	0.675324
0.830986	0.743937	0.810077	0.672885
0.829421	0.741817	0.808363	0.670437
0.827845	0.739685	0.806637	0.66798
0.826257	0.737541	0.8049	0.665513
0.824657	0.735387	0.80315	0.663037
0.823046	0.733221	0.801389	0.660552
0.821424	0.731044	0.799616	0.658059
0.819789	0.728855	0.797832	0.655556
0.818143	0.726656	0.796035	0.653045
0.816486	0.724445	0.794227	0.650526
0.814817	0.722223	0.792406	0.647997
0.813136	0.719991	0.790574	0.645461
0.811443	0.717747	0.78873	0.642916
0.809738	0.715493	0.786874	0.640364
0.808022	0.713227	0.785007	0.637803
0.806294	0.710951	0.783127	0.635235
0.804554	0.708665	0.781236	0.632658
0.802803	0.706367	0.779332	0.630075
0.801039	0.704059	0.777417	0.627483
0.799264	0.701741	0.77549	0.624885
0.797477	0.699412	0.773552	0.622279
0.795678	0.697073	0.771601	0.619666
0.793867	0.694724	0.769639	0.617046
0.792045	0.692364	0.767665	0.614419
0.79021	0.689995	0.765679	0.611786
0.788364	0.687615	0.763681	0.609146
0.786506	0.685226	0.761672	0.6065
0.784636	0.682826	0.759651	0.603847
0.782754	0.680417	0.757618	0.601189
0.78086	0.677998	0.755573	0.598524
0.778955	0.67557	0.753517	0.595853
0.777037	0.673132	0.75145	0.593177
0.775108	0.670684	0.74937	0.590495
0.773167	0.668228	0.747279	0.587808
0.771214	0.665762	0.745177	0.585116
0.769249	0.663287	0.743063	0.582418
0.767273	0.660803	0.740938	0.579716
0.765284	0.65831	0.738801	0.577009
0.763284	0.655809	0.736654	0.574297
0.761273	0.653299	0.734494	0.57158
0.759249	0.65078	0.732324	0.56886
0.757214	0.648253	0.730142	0.566135
0.755168	0.645717	0.727949	0.563406
0.753109	0.643173	0.725745	0.560673
0.751039	0.640622	0.72353	0.557937
0.748958	0.638062	0.721303	0.555197
0.746865	0.635494	0.719066	0.552454
0.74476	0.632919	0.716818	0.549708
0.742644	0.630336	0.714559	0.546958
0.740516	0.627745	0.712289	0.544206
0.738378	0.625147	0.710009	0.541451
0.736227	0.622542	0.707718	0.538693
0.734066	0.61993	0.705416	0.535933
0.731893	0.617311	0.703104	0.533171
0.729709	0.614685	0.700781	0.530407
0.727514	0.612052	0.698448	0.527641
0.725307	0.609413	0.696105	0.524873
0.72309	0.606767	0.693751	0.522104
0.720862	0.604115	0.691388	0.519333
0.718622	0.601457	0.689014	0.516562
0.716372	0.598793	0.68663	0.513789
0.714111	0.596123	0.684237	0.511015
0.711839	0.593447	0.681833	0.508241
0.709557	0.590766	0.67942	0.505466
0.707263	0.588079	0.676997	0.502691
0.70496	0.585387	0.674565	0.499915
0.702645	0.58269	0.672123	0.49714
0.700321	0.579989	0.669672	0.494365
0.697986	0.577282	0.667211	0.49159
0.69564	0.57457	0.664742	0.488815
0.693285	0.571854	0.662263	0.486042
0.690919	0.569134	0.659776	0.483269
0.688543	0.56641	0.657279	0.480497
0.686158	0.563681	0.654774	0.477727
0.683762	0.560949	0.65226	0.474958
0.681357	0.558213	0.649738	0.47219
0.678941	0.555474	0.647207	0.469424
0.676517	0.552731	0.644668	0.46666
0.674082	0.549985	0.642121	0.463898
0.671639	0.547235	0.639566	0.461138
0.669186	0.544483	0.637003	0.458381
0.666724	0.541729	0.634432	0.455626
0.664252	0.538971	0.631854	0.452874
0.661772	0.536212	0.629267	0.450124
0.659282	0.53345	0.626674	0.447378
0.656784	0.530686	0.624073	0.444635
0.654278	0.52792	0.621465	0.441896
0.651762	0.525152	0.61885	0.439159
0.649238	0.522383	0.616228	0.436427
0.646706	0.519613	0.613599	0.433698
0.644165	0.516841	0.610964	0.430974
0.641617	0.514068	0.608322	0.428253
0.63906	0.511295	0.605673	0.425537
0.636495	0.50852	0.603019	0.422826
0.633923	0.505746	0.600358	0.420119
0.631343	0.50297	0.597692	0.417417
0.628755	0.500195	0.595019	0.41472
0.62616	0.49742	0.592341	0.412027
0.623558	0.494644	0.589658	0.409341
0.620948	0.49187	0.586969	0.406659
0.618332	0.489095	0.584275	0.403983
0.615708	0.486321	0.581576	0.401313
0.613078	0.483549	0.578872	0.398649
0.610441	0.480777	0.576163	0.39599
0.607798	0.478006	0.57345	0.393338
0.605149	0.475237	0.570732	0.390692
0.602493	0.472469	0.568011	0.388053
0.599831	0.469703	0.565284	0.38542
0.597164	0.466939	0.562554	0.382794
0.59449	0.464176	0.559821	0.380174
0.591811	0.461416	0.557083	0.377562
0.589126	0.458659	0.554342	0.374956
0.586437	0.455903	0.551598	0.372358
0.583742	0.453151	0.548851	0.369767
0.581042	0.450401	0.5461	0.367184
0.578337	0.447655	0.543347	0.364608
0.575627	0.444912	0.540591	0.36204
0.572913	0.442172	0.537833	0.35948
0.570194	0.439435	0.535072	0.356928
0.567472	0.436702	0.532309	0.354384
0.564745	0.433973	0.529545	0.351848
0.562014	0.431248	0.526778	0.34932
0.559279	0.428528	0.52401	0.346801
0.556541	0.425811	0.52124	0.344291
0.5538	0.423099	0.518469	0.341789
0.551055	0.420392	0.515697	0.339296
0.548307	0.417689	0.512924	0.336811
0.545556	0.414991	0.51015	0.334336
0.542802	0.412299	0.507375	0.33187
0.540046	0.409611	0.5046	0.329413
0.537287	0.406929	0.501825	0.326965
0.534526	0.404253	0.49905	0.324527
0.531763	0.401582	0.496274	0.322098
0.528998	0.398917	0.493499	0.319679
0.526231	0.396258	0.490725	0.317269
0.523462	0.393605	0.48795	0.31487
0.520692	0.390959	0.485177	0.31248
0.517921	0.388319	0.482405	0.3101
0.515148	0.385685	0.479633	0.30773
0.512375	0.383058	0.476863	0.30537
0.509601	0.380438	0.474094	0.30302
0.506826	0.377825	0.471327	0.30068
0.504051	0.375219	0.468562	0.298351
0.501276	0.37262	0.465798	0.296032
0.498501	0.370028	0.463037	0.293724
0.495725	0.367444	0.460278	0.291426
0.49295	0.364867	0.457521	0.289139
0.490176	0.362299	0.454767	0.286863
0.487402	0.359738	0.452016	0.284597
0.484629	0.357185	0.449268	0.282342
0.481856	0.35464	0.446522	0.280098
0.479085	0.352103	0.44378	0.277865
0.476315	0.349575	0.441042	0.275643
0.473547	0.347055	0.438307	0.273432
0.47078	0.344543	0.435576	0.271232
0.468015	0.342041	0.432848	0.269043
0.465252	0.339547	0.430125	0.266866
0.462491	0.337061	0.427406	0.264699
0.459733	0.334585	0.424691	0.262544
0.456976	0.332118	0.421981	0.2604
0.454223	0.32966	0.419276	0.258268
0.451472	0.327212	0.416575	0.256147
0.448724	0.324772	0.41388	0.254037
0.44598	0.322343	0.411189	0.251939
0.443238	0.319922	0.408504	0.249853
0.440501	0.317512	0.405824	0.247778
0.437766	0.315111	0.40315	0.245715
0.435036	0.31272	0.400482	0.243663
0.432309	0.310339	0.397819	0.241623
0.429587	0.307968	0.395163	0.239594
0.426869	0.305607	0.392512	0.237578
0.424155	0.303256	0.389869	0.235573
0.421446	0.300916	0.387231	0.233579
0.418741	0.298586	0.3846	0.231598
0.416041	0.296266	0.381976	0.229628
0.413347	0.293956	0.379359	0.22767
0.410657	0.291658	0.376748	0.225724
0.407973	0.289369	0.374145	0.22379
0.405295	0.287092	0.371549	0.221867
0.402622	0.284825	0.368961	0.219956
0.399955	0.282569	0.36638	0.218057
0.397293	0.280324	0.363806	0.216171
0.394638	0.27809	0.361241	0.214295
0.391989	0.275867	0.358683	0.212432
0.389346	0.273654	0.356134	0.210581
0.38671	0.271453	0.353592	0.208741
0.384081	0.269263	0.351059	0.206913
0.381458	0.267085	0.348534	0.205098
0.378842	0.264917	0.346017	0.203294
0.376233	0.262761	0.343509	0.201501
0.373631	0.260616	0.34101	0.199721
0.371037	0.258482	0.33852	0.197953
0.36845	0.25636	0.336039	0.196196
0.36587	0.25425	0.333566	0.194451
0.363298	0.25215	0.331103	0.192718
0.360734	0.250063	0.328649	0.190997
0.358178	0.247987	0.326204	0.189287
0.35563	0.245922	0.323769	0.18759
0.35309	0.243869	0.321343	0.185904
0.350559	0.241828	0.318927	0.184229
0.348035	0.239798	0.31652	0.182567
0.345521	0.23778	0.314123	0.180916
0.343014	0.235774	0.311736	0.179276
0.340517	0.23378	0.309359	0.177649
0.338028	0.231797	0.306993	0.176033
0.335549	0.229826	0.304636	0.174428
0.333078	0.227867	0.302289	0.172835
0.330617	0.22592	0.299953	0.171254
0.328164	0.223984	0.297627	0.169684
0.325721	0.22206	0.295311	0.168126
0.323288	0.220148	0.293006	0.166579
0.320864	0.218248	0.290712	0.165043
0.31845	0.21636	0.288428	0.163519
0.316045	0.214484	0.286155	0.162006
0.31365	0.212619	0.283893	0.160505
0.311265	0.210767	0.281641	0.159015
0.30889	0.208926	0.279401	0.157536
0.306526	0.207097	0.277171	0.156068
0.304171	0.20528	0.274952	0.154611
0.301826	0.203475	0.272745	0.153166
0.299492	0.201682	0.270548	0.151731
0.297168	0.1999	0.268363	0.150308
0.294855	0.19813	0.266189	0.148896
0.292552	0.196373	0.264026	0.147494
0.290259	0.194626	0.261874	0.146104
0.287978	0.192892	0.259734	0.144724
0.285707	0.19117	0.257605	0.143355
0.283447	0.189459	0.255488	0.141998
0.281197	0.18776	0.253382	0.14065
0.278959	0.186073	0.251288	0.139314
0.276731	0.184397	0.249205	0.137988
0.274515	0.182734	0.247133	0.136673
0.272309	0.181082	0.245074	0.135368
0.270115	0.179441	0.243025	0.134074
0.267932	0.177812	0.240989	0.13279
0.26576	0.176195	0.238964	0.131517
0.263599	0.17459	0.236951	0.130254
0.26145	0.172995	0.23495	0.129002
0.259312	0.171413	0.23296	0.12776
0.257186	0.169842	0.230982	0.126528
0.25507	0.168282	0.229016	0.125306
0.252967	0.166734	0.227062	0.124094
0.250875	0.165198	0.225119	0.122892
0.248794	0.163672	0.223189	0.121701
0.246725	0.162158	0.22127	0.120519
0.244667	0.160656	0.219363	0.119347
0.242622	0.159164	0.217468	0.118185
0.240588	0.157684	0.215584	0.117033
0.238565	0.156215	0.213713	0.115891
0.236554	0.154758	0.211853	0.114758
0.234555	0.153311	0.210006	0.113635
0.232568	0.151875	0.20817	0.112522
0.230592	0.150451	0.206346	0.111418
0.228629	0.149038	0.204534	0.110324
0.226677	0.147635	0.202733	0.109239
0.224737	0.146243	0.200945	0.108163
0.222808	0.144863	0.199168	0.107097
0.220892	0.143493	0.197404	0.10604
0.218987	0.142134	0.195651	0.104992
0.217094	0.140786	0.193909	0.103954
0.215213	0.139448	0.19218	0.102924
0.213344	0.138121	0.190462	0.101903
0.211487	0.136805	0.188757	0.100892
0.209642	0.135499	0.187063	0.0998893
0.207808	0.134204	0.18538	0.0988956
0.205986	0.132919	0.183709	0.0979107
0.204177	0.131645	0.182051	0.0969345
0.202379	0.130381	0.180403	0.095967
0.200593	0.129128	0.178768	0.0950082
0.198818	0.127884	0.177144	0.094058
0.197056	0.126651	0.175531	0.0931162
0.195305	0.125428	0.17393	0.092183
0.193566	0.124216	0.172341	0.0912581
0.191839	0.123013	0.170763	0.0903416
0.190124	0.12182	0.169197	0.0894335
0.188421	0.120638	0.167642	0.0885335
0.186729	0.119465	0.166099	0.0876417
0.185049	0.118302	0.164567	0.0867581
0.18338	0.117149	0.163046	0.0858825
0.181724	0.116006	0.161537	0.085015
0.180079	0.114872	0.160039	0.0841554
0.178445	0.113748	0.158552	0.0833037
0.176824	0.112634	0.157077	0.0824598
0.175214	0.111529	0.155612	0.0816238
0.173615	0.110434	0.154159	0.0807954
0.172028	0.109348	0.152717	0.0799748
0.170453	0.108271	0.151286	0.0791617
0.168889	0.107204	0.149866	0.0783563
0.167336	0.106146	0.148457	0.0775583
0.165795	0.105097	0.147059	0.0767678
0.164265	0.104058	0.145672	0.0759846
0.162747	0.103027	0.144296	0.0752088

## Sheet: MASH_resoln_Percentiles
S01pBW	S01pOutcome	S02pBW	S02pOutcome	S04pBW	S04pOutcome	PlapBW	PlapOutcome
-13.3612	0.769231	-20.6709	0.909091	-26.6325	0.833333	-5.44218	0.416667
-7.62868	0.642857	-10.7778	0.25	-15.9545	0.916667	-2.33918	0.307692
-5.01219	0.461538	-7.8597	0.454545	-12.5031	0.666667	-0.955414	0.166667
-2.22222	0.5	-5.2506	0.666667	-8.45214	0.416667	2.02559	0.0769231
1.8847	0.214286	-1.50602	0.166667	-3.59649	0.5	6.15727	0.153846

[truncated: 6 more sheets: MASH_resoln_Range, MASH_resoln_Means, Steatosis_Prediction, Steatosis_Percentiles, Steatosis_Range, Steatosis_Means]
