# Supplementary material for: Modulation of metabolic, inflammatory and fibrotic pathways by semaglutide in metabolic dysfunction-associated steatohepatitis
Source: Nat Med. 2025 Jul 21;31(9):3128–40. doi: 10.1038/s41591-025-03799-0 (PMC12443624; doi:10.1038/s41591-025-03799-0)
Supplement: Supplementary file 10 — Statistical source data. [file 41591_2025_3799_MOESM10_ESM.xlsx]

## Sheet: Steatosis
TRT01P

## Sheet: Inflammation
TRT01P

## Sheet: Ballooning
TRT01P

## Sheet: Fibrosis
TRT01P
