# Supplementary material for: Modulation of metabolic, inflammatory and fibrotic pathways by semaglutide in metabolic dysfunction-associated steatohepatitis
Source: Nat Med. 2025 Jul 21;31(9):3128–40. doi: 10.1038/s41591-025-03799-0 (PMC12443624; doi:10.1038/s41591-025-03799-0)
Supplement: Supplementary file 12 — Statistical source data. [file 41591_2025_3799_MOESM12_ESM.xlsx]

## Sheet: Ext. Fig 4
A	Chow vehicle 24w	DIO-NASH vehicle 8w	DIO-NASH semaglutide 8w	DIO-NASH vehicle 16w	DIO-NASH semaglutide 16w	DIO-NASH vehicle 24w	DIO-NASH semaglutide 24w			D	CDA HFD Baseline	Chow vehicle 12 w	CDA HFD vehicle 6w	CDA HFD semaglutide 6w	CDA HFD vehicle 12w	CDA HFD semaglutide 12w
aSMA fat free area%	0.224901	5.05306	3.01844	5.71061	1.44531	4.24596	1.95292			aSMA fat free area%	27.7327	1.83093	29.9683	23.172	26.6521	30.6459
DIO-MASH	0.679731	3.76512	4.31525	5.30567	2.20598	6.0282	1.84608			CDA HFD	26.747	2.32286	28.2041	19.6847	29.4779	40.1471
	0.308322	5.00978	0.983796	5.70214	2.25073	4.89075	1.48089				28.1937	2.62411	31.1662	22.7626	28.2778	39.0384
	0.481825	4.34928	1.87439	3.47416	1.87396	8.53858	1.84839				32.5532	1.73665	31.6061	22.3984	24.6802	25.1118
	0.437816	4.69131	1.57094	6.24745	1.28371	3.43961	1.78552				27.098	1.88547	38.4034	22.9296	29.2385	22.305
	3.04626	5.29626	1.97541	4.59067	2.66168	4.66803	1.98358				30.8461		32.4139	16.5881	25.204	34.8612
	0.439465	5.25414	3.54507	4.16092	1.8778	2.27942	3.80557				36.4863		33.0994	17.9133	45.3917	33.7556
	0.283445	7.18519	1.40006	4.32613	0.716215	1.85059	2.36999				39.6633		27.7738	18.3844	43.9777	31.275
	0.314099	4.0634	3.3069	4.73846	2.15264	3.43633	8.11616				30.5203		41.5141	24.8093	39.3107	33.8791
		5.47844	3.19036	5.66372	2.11953	4.15468	0.800324				35.8466		24.5375	31.6386	30.8272	32.7216
		4.19753	2.39202	4.13309	1.16863	3.61756	1.42512						26.2931	35.2183	30.6427	37.2721
		4.81097	2.09453	5.45725	0.81539	5.14215	8.29617						22.8298	24.2867	28.5135	32.9232
		4.99869	1.49912	3.10981	3.37116	3.94086	1.37651						33.4959	37.2354	33.8246
		1.46193	2.58255	4.44664	1.93435	5.39376	1.81836						30.173		34.029
		6.56287	1.92698	3.19141	1.33239	4.77564	1.33357						30.1214		27.177
		8.64353	2.38244	3.01573	2.17503
B	Chow vehicle 24w	DIO-NASH vehicle 8w	DIO-NASH semaglutide 8w	DIO-NASH vehicle 16w	DIO-NASH semaglutide 16w	DIO-NASH vehicle 24w	DIO-NASH semaglutide 24w			E	CDA HFD Baseline	Chow vehicle 12 w	CDA HFD vehicle 6w	CDA HFD semaglutide 6w	CDA HFD vehicle 12w	CDA HFD semaglutide 12w
Col1 fat free area%	1.24	13.9769	7.71206	16.4907	3.99198	14.2791	7.64818			Col1 fat free area%	6.47433	6.60876	7.23167	7.12848	10.97	8.85294
DIO-MASH	1.02163	10.3248	11.8455	11.4991	7.88063	13.4356	7.41359			CDA HFD	9.08535	6.78216	7.86407	10.4548	14.158	12.1117
	0.821618	11.2251	5.36082	10.0852	9.64413	13.7433	7.43458				10.8256	10.4831	11.1088	10.3098	14.442	15.826
	1.12319	11.1851	8.59626	9.44614	7.4719	12.0219	6.22945				11.9925	4.97197	11.3827	11.7128	14.8952	11.4267
	0.999069	14.372	7.83823	12.7079	6.35965	8.55865	4.65936				10.5414	8.38025	19.1224	12.659	20.4628	14.5146
	1.4494	17.6539	7.90018	15.0419	6.79779	11.6012	7.10605				13.2489		17.4275	15.1067	21.2668	10.2666
	1.20146	4.42244	11.5273	9.84252	9.544	10.8837	5.91859				7.47626		11.3233	8.49957	13.3614	14.5448
	1.02189	13.0179	5.83892	8.153	3.30045	12.4422	7.60793				8.78527		10.6046	8.03155	19.0394	14.4754
	1.54516	4.28111	11.7587	14.1006	8.72807	13.0248	7.92437				6.99176		14.4815	9.74482	23.9583	17.6279
		9.4456	13.1648	7.71662	5.71425	10.7073	8.83658				15.4494		10.0625	13.9907	20.3287	12.0019
		12.1802	11.477	10.1985	4.75421	9.85186	5.06788						14.7482	12.3302	22.0108	16.2253
		7.82905	8.20909	14.9663	2.13813	15.1358	9.57232						17.9285	7.78367	19.0621	15.5183
		8.60025	5.19434	7.34902	10.2882	7.6756	8.86539						13.9226	10.3975	12.7327
		1.61714	10.8941	11.5477	6.02343	14.986	8.23521						16.3959		13.7052
		11.8252	5.95473	11.1406	6.23079	13.6535	8.71171						16.6128		17.1706
		8.97049	10.1223	7.01732	9.52585
C	Chow vehicle 24w	DIO-NASH vehicle 8w	DIO-NASH semaglutide 8w	DIO-NASH vehicle 16w	DIO-NASH semaglutide 16w	DIO-NASH vehicle 24w	DIO-NASH semaglutide 24w			F	CDA HFD Baseline	Chow vehicle 12 w	CDA HFD vehicle 6w	CDA HFD semaglutide 6w	CDA HFD vehicle 12w	CDA HFD semaglutide 12w
PSR Fat free area%	0.18229	7.56843	3.15594	7.54855	1.48581	4.958	2.89723			PSR fat free area%	1.23656	0.292433	2.85204	2.04077	3.46226	2.64111
DIO-MASH	0.315585	5.29106	4.94854	4.28257	2.96128	5.80687	3.04524			CDA HFD	1.33671	0.353433	2.49494	2.5359	3.82967	2.56699
	0.274397	6.00705	1.73843	3.09007	3.58853	6.44186	2.59946				1.46267	0.357724	3.01122	2.36772	3.86188	3.30117
	0.341876	3.96853	3.79815	3.99233	3.14973	10.6707	4.03196				1.40065	0.277098	2.77542	2.94471	3.71463	2.95338
	0.24878	5.36661	2.84468	5.6074	4.88609	3.42961	2.59183				0.970434	0.32641	3.02619	2.75942	4.27074	2.96358
	0.49531	6.17594	3.12391	9.28046	3.5248	5.49805	3.03806				1.40626		2.71913	2.99431	3.68589	2.85154
	0.263211	2.17214	6.01603	3.65447	3.79128	2.713	1.41168				1.81555		2.84437	2.25884	3.44813	2.89531
	0.14767	4.83233	1.93468	2.09775	1.30743	5.08388	2.32916				1.70859		2.2318	2.74844	4.1542	2.8007
	0.218767	1.03346	5.36741	5.56421	3.45895	5.17823	3.91929				1.25325		2.56766	2.54549	4.6807	3.2067
		2.88782	5.84445	2.42128	2.46251	4.11226	3.76015				1.42631		2.58263	2.57572	3.61807	3.13894
		4.99404	3.73905	4.42181	1.93129	3.42145	1.89263						2.61528	2.3575	3.89339	2.9306
		2.83183	3.715	7.85646	0.59692	6.75684	3.99064						2.82158	2.08371	3.33259	3.28391
		3.20325	1.22523	3.06548	4.64246	2.75056	4.31609						2.70949	1.70778	4.57758
		0.709078	5.21048	5.00308	2.50861	6.92867	3.24696						3.23514		3.82354
		5.07131	2.33292	4.75919	3.10227	5.18503	3.45436						1.025		4.52466
		3.22244	4.26577	2.71089	4.30054

## Sheet: p values
Marker	Model	Timepoint	Type of test		p-value in Prism by KAHL	Stars in Prism by KAHL
aSMA	DIO-MASH	8	Unpaired Welch's t-test, two-sided, vehicle agianst age-matched sema treated group		<0,0001	****
aSMA	DIO-MASH	16	Unpaired Welch's t-test, two-sided, vehicle agianst age-matched sema treated group		<0,0001	****
aSMA	DIO-MASH	24	Unpaired Welch's t-test, two-sided, vehicle agianst age-matched sema treated group		0.0249	*
Col1	DIO-MASH	8	Unpaired Welch's t-test, two-sided, vehicle agianst age-matched sema treated group		0.3782	NS
Col1	DIO-MASH	16	Unpaired Welch's t-test, two-sided, vehicle agianst age-matched sema treated group		<0,0001	****
Col1	DIO-MASH	24	Unpaired Welch's t-test, two-sided, vehicle agianst age-matched sema treated group		<0,0001	****
PSR	DIO-MASH	8	Unpaired Welch's t-test, two-sided, vehicle agianst age-matched sema treated group		0.5352	NS
PSR	DIO-MASH	16	Unpaired Welch's t-test, two-sided, vehicle agianst age-matched sema treated group		0.008	**
PSR	DIO-MASH	24	Unpaired Welch's t-test, two-sided, vehicle agianst age-matched sema treated group		0.0012	**
aSMA	CDA HFD	6	Unpaired Welch's t-test, two-sided, vehicle agianst age-matched sema treated group		0.0081	**
aSMA	CDA HFD	12	Unpaired Welch's t-test, two-sided, vehicle agianst age-matched sema treated group		0.6541	NS
Col1	CDA HFD	6	Unpaired Welch's t-test, two-sided, vehicle agianst age-matched sema treated group		0.0294	*
Col1	CDA HFD	12	Unpaired Welch's t-test, two-sided, vehicle agianst age-matched sema treated group		0.0103	*
PSR	CDA HFD	6	Unpaired Welch's t-test, two-sided, vehicle agianst age-matched sema treated group		0.2936	NS
PSR	CDA HFD	12	Unpaired Welch's t-test, two-sided, vehicle agianst age-matched sema treated group		<0,0001	****
NS	not significant
*	p<0.05
**	p<0.01
***	p<0.001
****	p<0.0001
