# Supplementary material for: Modulation of metabolic, inflammatory and fibrotic pathways by semaglutide in metabolic dysfunction-associated steatohepatitis
Source: Nat Med. 2025 Jul 21;31(9):3128–40. doi: 10.1038/s41591-025-03799-0 (PMC12443624; doi:10.1038/s41591-025-03799-0)
Supplement: Supplementary file 14 — Statistical source data. [file 41591_2025_3799_MOESM14_ESM.xlsx]

## Sheet: Sheet1
X	err bar	Y	A	B	C
1.77579	0.698476	-1.39851
1.11528	0.487136	-1.6972
0.58506	0.358848	-1.36658
2.10584	0.880123	-1.30819
0.712919	0.564267	-1.26456
0.838649	0.457329	-1.58368
2.35489	0.850914	-1.4324
1.76692	0.809815	-1.57008
1.48857	0.63787	-1.33141
1.01755	0.476413	-1.46363
0.687078	0.473901	-1.4026
1.86122	0.675289	-1.33447
-0.189025	0.195248			1.51533
0.778493	0.391185			-1.8538
2.23604	1.23381	-1.51648
1.80812	0.72322	-1.2574
1.94406	0.680887			-1.27081
-0.226956	0.215379	1.11669
1.31388	0.580388	-1.16232
0.608057	0.564034	-1.08284
0.832982	0.37227	-1.34633
0.98198	0.553908	-1.21441
2.0543	1.03457	-1.1214
-1.11247	0.534306			1.19446
1.44632	0.771103	-1.19483
1.5133	0.59021	-1.08677
1.44153	0.677624	-1.19255
1.81526	0.727638	-1.05585
1.04515	0.581737	-1.24071
1.0329	0.589118	-1.10805
1.74646	0.967274	-1.17006
1.42113	0.596381	-1.05
0.161797	0.184727	-1.21353
0.790194	0.430089	-1.12807
1.34481	0.560451	-1.13703
-0.299813	0.221751	1.27953
1.85505	0.706552	-1.04218
1.81528	0.70605	-0.97252
2.00381	0.973146	-1.04389
1.67903	0.798624				-1.04024
1.42804	0.845551	-0.98496
0.967136	0.501513	-1.04263
0.908095	0.460562	-1.16987
1.81182	0.74851	-0.96617
-0.29398	0.290056	1.39677
1.33261	0.527067	-0.9662
1.11089	0.462969	-0.95768
-0.192307	0.264697	1.26107
-0.174956	0.392759	1.06285
0.535721	0.336594	-1.33071
0.84834	0.354706	-1.03958
1.00672	0.51206	-1.01083
0.84956	0.403518	-1.0625
0.588349	0.459128	-1.13451
0.349668	0.282621	-1.36744
-0.284195	0.350156	1.46243
1.08691	0.549109	-1.02617
1.98243	0.773147	-0.85099
-0.0629754	0.405379	1.19999
-0.140039	0.255013	1.39908
0.0303664	0.355384	1.42074
0.827251	0.453919	-0.95707
0.873973	0.487474	-0.86443
1.19637	0.741003	-1.11016
0.939965	0.684783	-1.30947
0.197319	0.298015	-1.48029
-0.199176	0.275387	1.07492
0.0604275	0.207097	-0.9914
-0.200075	0.201109	1.62123
-0.138239	0.275516	1.05496
0.114994	0.518781	1.08087
0.246273	0.378375	-2.48341
-0.212227	0.403676		1.08611
1.74074	0.841491		-0.8745
1.22989	0.682008		-0.98163
1.28978	0.790396		-0.82634
0.758854	0.375805		-0.94396
0.0229542	0.362003		1.26043
-0.144045	0.344971		1.23044
0.139008	0.382545		-1.07589
0.487316	0.356537		-1.2752
0.509604	0.291088		-0.98451
0.465279	0.494678		-0.78934
1.20662	0.532428		-0.83632
-0.283266	0.356993		1.01647
-0.0999962	0.191948		1.31543
0.326214	0.255512		-0.92757
-0.190677	0.300584		1.16051
-0.252937	0.259419		1.17334
0.661547	0.409781		-0.87943
-0.195541	0.27168		1.061
-0.228883	0.194901		1.16668
1.74074	0.938198		-0.91778
-0.108129	0.342525		1.38983
0.397912	0.446067		-0.85197
0.369883	0.246981		-0.94966
-0.248592	0.407979		1.05227
-0.339083	0.272175		1.19928
0.650949	0.548478		-0.83056
-0.18361	0.401542		1.2136
-0.0945097	0.2276		1.35311
0.605392	0.318784		-0.99741
1.07657	0.615883		-1.05752
0.0895803	0.14953		-0.79629
-0.240395	0.435148		0.952323
0.955724	0.456135		-0.81674
-0.166224	0.272593		1.00351
0.14224	0.209563		-0.75064
0.501206	0.289614		-0.79518
0.660779	0.340926		-0.82568
-0.174064	0.303492		1.05814
0.0285104	0.337027		-1.15517
-0.0891489	0.274973		0.886373
-0.144858	0.347696		1.11866
-0.558021	0.489442		0.898397
0.615134	0.32632		-0.78454
0.170959	0.176044		-1.16796
0.486787	0.344599		-0.76375
0.494105	0.527213		-0.84393
-0.296572	0.307126		1.11572
-0.171309	0.255044		0.971333
-0.0387845	0.260599		1.30348
1.40631	0.513689		-0.75123
-0.474845	1.26876		0.68531
-0.0596071	0.311903		0.929853
0.276696	0.341726		-0.91716
0.121339	0.217868		-0.78796
0.729653	0.689866		-0.73996
-0.196888	0.298426		0.998958
0.00998049	0.284485		-1.22644
-0.160949	0.257197		1.08825
-0.0940924	0.319734		0.95675
0.0203151	0.225941		0.679726
-0.283813	0.413913		1.09006
0.604624	0.314736		-0.76392
1.08611	0.539183		-0.74003
-0.130506	0.245415		0.675849
-0.155882	0.238031		0.994185
-0.187289	0.240349		0.940585
0.590886	0.397375		-0.71544
0.11382	0.127418		-1.39923
-0.334104	0.205517		0.756411
-0.00620122	0.366677		0.850016
-0.151547	0.215113		0.793987
0.14633	0.312842		-0.94504
-0.19215	0.240728		1.24453
-0.0113988	0.242748		0.761114
-0.175935	0.229564		1.12777
-0.0556508	0.148359		0.716678
0.484612	0.422992		-0.61111
-0.110117	0.40808		0.865179
0.668305	0.480933		-0.71409
0.407369	0.424884		-1.01596
-0.246421	0.249879		1.04979
-0.128773	0.358839		0.825424
0.79615	0.509962		-0.67716
1.21477	0.783628		-0.89573
0.172811	0.339037		-1.02573
-0.180142	0.625005		1.11457
0.299077	0.360681		-0.75538
0.778462	0.419838		-0.81126
0.109465	0.151675		-0.72067
0.00630707	0.26311		1.25262
0.219377	0.281724		-0.82173
-0.0243336	0.254233		0.824231
0.425423	0.434738		-1.12003
1.29656	0.649333		-0.65746
0.0200665	1.14681		-0.8433
-0.0789969	0.185579		0.701707
0.240018	0.199789		-0.86544
0.137241	0.429257		0.782031
0.056524	0.11284		-1.3786
0.382775	0.554902		-0.74401
0.652184	0.345892		-0.6673
0.349076	0.240076		-0.84993
-0.0204044	0.485949		1.2128
-0.107017	0.256627		1.04257
-0.385092	0.790416		0.627922
0.570117	0.336486		-0.63485
0.041712	0.123422		-0.70085
0.305155	0.97751		2.48959
0.705028	0.436711		-0.68936
0.177693	0.291481		-0.7415
0.716384	0.360949		-0.70388
0.684209	0.330627		-0.61301
0.0182406	0.169929		-0.85459
0.155115	0.273816		-0.79476
-0.0124013	0.235139		0.685363
0.0819084	0.364018		1.30574
-0.0462698	0.467694		1.36919
0.160072	0.376658		-0.8019
0.596453	0.478024		-0.68248
0.0339113	0.323858		0.741218
-0.1111	0.235931		0.83907
0.238377	0.238479		-0.81213
0.951158	0.44257		-0.73326
0.27105	0.343866		-0.86582
1.0927	0.676601		-0.58867
-0.136048	0.33609		0.814879
0.529905	0.477503		-0.69313
1.06146	0.63505		-0.5895
0.203769	0.153839		-0.64287
0.00418331	0.596983		0.553894
-0.0671604	0.24289		-0.8624
0.286958	0.379201		-0.71191
-0.28077	0.222503		0.723383
0.446595	0.441032		-0.62209
0.51766	0.283041		-0.60907
0.598243	0.314543		-0.63176
0.321582	0.268065		-0.65751
-0.0685692	0.163768		0.919647
-0.00381864	0.385872		0.859301
0.0567407	0.131915		-0.87195
0.15002	0.254867		0.799104
0.0921319	0.177663		-0.6479
-0.165533	0.312348		0.856242
0.282455	0.262969		-0.70394
-0.199506	0.384796		0.639015
0.824803	0.420634		-0.61763
0.0306713	0.165424		0.797292
-0.0101922	0.133473		-1.31328
-0.23526	0.788955		0.868959
0.324833	0.344158		-0.68385
-0.239958	0.309806		0.796128
-0.0719714	0.281331		1.44564
-0.168626	0.554903		2.09616
0.0404531	0.243854		0.927329
0.0158909	0.164621		1.03926
-0.165518	0.248061		0.846906
0.403112	0.410727		-0.95603
0.0872807	0.166663		-0.69726
0.0772874	0.185078		-0.6999
0.0369449	0.297081		-1.00853
0.377119	0.369621		-0.72637
-0.336177	0.584828		1.04481
-0.0213112	0.267347		0.863765
-0.215679	0.216351		0.691978
0.00634771	0.131297		0.845868
0.412733	0.618516		-0.76228
0.34045	0.418874		-0.68486
-0.184266	0.262154		0.776149
0.116785	0.397188		2.00718
0.251921	0.335046		-0.6851
-0.119545	0.271069		1.0224
0.621456	0.431909		-0.62019
-0.245523	0.324456		0.749482
0.600232	0.428913		-0.54246
-0.142107	0.674392		0.611928
-0.160483	0.223361		0.60031
0.0262407	0.386741		0.726688
0.00731062	0.30794		1.07211
-0.123631	0.27115		0.745847
-0.0523502	0.189717		1.09139
0.165785	0.15886		-0.62437
-0.468993	0.906866		1.16756
-0.129188	0.34436		0.936364
0.691301	0.587745		-0.58883
-0.100456	0.303306		0.668965
0.797011	0.463952		-0.54815
0.259393	0.334126		-0.66146
-0.0972648	0.227887		1.27297
0.344333	0.393911		1.03769
0.0678192	0.495019		-0.84007
-0.229721	0.273509		0.87269
-0.0272665	0.199162		-1.33033
0.896042	0.697018		-0.59359
1.11886	0.663634		-0.67337
0.125785	0.211956		-0.69764
-0.185848	0.240212		0.795543
0.602108	0.583171		-0.66615
-0.217935	0.264863		0.668329
-0.178478	0.258497		0.80848
0.141349	0.351883		-0.59962
-0.106865	0.378774		0.71839
0.427091	0.355134		-0.71113
0.0519732	0.174719		-0.67126
-0.235597	0.393644		0.685906
0.177445	0.233777		-0.66519
-0.0812693	0.254686		1.20431
-0.786277	0.44934		0.741911
-0.105574	0.288828		0.637579
0.186679	0.343469		-0.56095
-0.157262	0.211273		0.616596
0.0866285	0.273797		-0.7043
-0.111921	0.366449		0.748724
-0.261151	0.395599		0.670943
-0.0897802	0.362798		1.39355
-0.0880486	0.365508		0.835866
0.202701	0.193658		-0.65225
0.0646683	0.242222		-0.56729
0.18216	0.22844		-0.49865
-0.144834	1.0241		1.4591
-0.0303348	0.219429		-1.96184
-0.130727	0.17284		0.607966
-0.00849164	0.429727		-1.19237
-0.160798	0.359081		0.795363
-0.0634273	0.236244		0.646264
-0.107455	0.273804		0.795823
0.192231	0.28917		-0.57538
0.304896	0.349768		-0.5831
-0.144277	0.206833		0.612214
0.488288	0.429384		-0.56084
-0.00478711	0.247695		1.04175
-0.113488	0.37717		1.62714
-0.186062	0.341669		1.21968
-0.14972	0.262392		0.648733
-0.109937	0.503771		0.752705
-0.208046	0.216252		0.634366
-0.0618777	0.308919		0.879945
0.0986609	0.18995		-0.97654
-0.0299202	0.203583		0.553687
0.0362847	0.155925		-0.79639
0.0837851	0.286928		-0.79139
-0.0530651	0.134111		2.23259
-0.132979	0.330434		0.684342
-0.0352172	0.269268		0.833696
0.34764	0.22576		-0.56184
0.333247	0.262998		-0.53698
0.0640961	0.257315		-0.57852
-0.0799102	0.282874		0.873265
-0.253879	0.32509		0.692572
0.36489	0.379572		-0.48633
0.516101	0.426237		-0.53764
0.426511	0.353797		-0.60093
-0.100205	0.26315		0.686186
0.32462	0.578704		0.615766
-0.213914	0.426098		0.582936
-0.0143024	0.224292		0.735255
-0.0204012	0.209978		-0.99787
-0.0452403	0.163206		0.451535
-0.0195375	0.237217		0.552789
-0.137282	0.263685		0.508114
-0.240731	0.307275		0.698723
-0.0678193	0.296587		-0.59715
-0.0289714	0.131477		0.931162
-0.0343928	0.276034		1.23366
0.0125818	0.5198		1.98884
0.169549	0.15207		-0.51241
0.0121309	0.283777		1.05207
0.280925	0.480214		-0.49326
0.0891393	0.123292		-0.66665
-0.012248	0.096289		-0.53762
-0.2099	0.268272		0.819059
-0.0879711	0.352892		0.817737
0.0731314	0.327785		-0.5432
0.0194815	0.149622		-1.20241
0.0524703	0.321305		-0.71163
0.871763	0.696039		-0.55856
-0.0739791	0.336781		0.672904
0.195527	0.227411		-0.38841
0.169332	0.25683		-0.61278
0.245183	0.427285		-0.43075
0.150666	0.194314		-0.49404
-0.124087	0.309926		0.644343
0.266561	0.371509		-0.99653
0.0961468	0.235797		-0.69419
0.0538762	0.349973		0.55892
0.935672	0.562749		-0.47535
0.728566	0.393861		-0.48849
-0.0747795	0.189946		0.588274
0.0510504	0.192329		-0.80346
-0.166811	0.281706		0.848064
0.0537512	0.214375		-0.61488
-0.208383	0.261296		0.783269
-0.00270984	0.195077		-0.9101
-0.167776	0.263555		0.932853
0.0496097	0.263835		1.10003
-0.0935288	0.267997		0.980142
-0.0137712	0.335219		2.19531
-0.118475	0.54846		1.75482
0.165642	0.186787		-0.41521
0.0349709	0.187599		-0.75119
0.0432327	0.130673		-0.88699
0.0514956	0.317655		2.63734
-0.151558	0.278927		0.618791
0.376839	0.608809		-1.559
-0.0296465	0.288556		0.732724
-0.142394	0.250914		0.460858
0.223188	0.26764		-0.56911
0.476225	0.73749		-0.58598
0.371945	0.351301		-0.46259
-0.336191	0.202903		0.552947
0.132343	0.324037		-0.90421
0.0710335	0.15472		-0.74579
0.0214459	0.454376		1.01287
-0.041657	0.364507		0.620554
0.0389915	0.271481		-0.59617
-0.0154394	0.202826		0.52687
0.207773	0.282693		-0.72277
0.587584	0.399299		-0.40783
0.0876577	0.215721		-1.25063
-0.0314604	0.166065		0.699012
-0.609463	1.15283				0.966232
-0.186519	0.240838		0.566709
-0.0424362	0.312091		0.857835
0.0435967	0.145055		-0.66821
-0.0200318	0.242592		-0.57652
-0.141403	0.3204		0.830871
0.0218508	0.233158		0.839723
0.0994786	0.162916		-0.56058
0.0445048	0.421664		-1.20838
-0.0893478	0.316069		-0.55907
0.193612	1.26863		1.26972
-0.00140544	0.287293		-0.54587
-0.355202	0.606947		0.66064
-0.0791443	0.277402		0.437576
0.0437548	0.217907		-0.58843
-0.0397874	0.273638		0.582345
0.269718	0.284401		-0.49822
0.397399	0.267467		-0.43509
0.30719	0.476026		-0.53449
-0.0429534	0.181342		-0.47183
0.0178168	0.167884		-0.62965
0.210646	0.301302		-0.53913
0.68968	0.371057		-0.45501
-0.0821151	0.353026		-0.65962
-0.0109917	0.157787		-0.71041
0.0341457	0.267265		-0.89033
0.0227402	0.244008		0.931382
-0.247005	0.738933		1.17471
0.0792125	0.688769		1.46093
0.0356257	0.25732		-0.61375
0.00327808	0.213528		1.08259
-0.179334	0.331098		0.563857
-0.00557374	0.179016		-0.85821
0.00690947	0.155797		-0.54438
0.0101763	0.209055		-0.9042
0.0832722	0.263348		-0.71942
0.121004	0.208276		-0.8685
-0.0802957	0.200946		0.680151
-0.25828	0.264167		0.705187
0.597991	0.352386		-0.43634
0.154248	0.188749		-0.59834
-0.0902227	0.25568		0.88414
-0.216092	0.219388		0.546409
0.0853613	0.309297		-0.70977
-0.422427	0.375305		0.46093
0.0166173	0.079766		0.574384
-0.00693022	0.235677		0.708711
0.0961886	0.185638		-0.43887
-0.247379	0.467961		0.552511
-0.0673549	0.183946		-0.79404
0.0229533	0.241432		0.825184
0.0202933	0.191067		-0.54641
0.051733	0.1465		-0.49127
-0.062421	0.351296		0.845192
-0.141836	0.314662		0.501489
-0.18553	0.327684		-0.7252
-0.147382	0.350619		0.582199
0.00339908	0.284532		0.638557
-0.067599	0.207529		0.642898
0.0771645	0.204399		-1.13126
-0.211609	0.733102		-2.13892
-0.23393	0.195891		0.713797
-0.0653459	0.158909		-0.79277
-0.0348708	0.220068		0.678726
0.447058	0.356921		-0.47866
0.00756774	0.195431		-0.48184
0.119666	0.943002		-1.52986
-0.0943609	0.35988		0.851935
-0.13348	0.36413		0.560739
0.0443952	0.114785		-0.47765
-0.0306969	0.156455		0.904576
-0.0873021	0.291403		0.711379
0.192509	0.293375		0.550304
0.612134	0.413102		-0.56215
0.530562	0.649236		-0.60727
-0.00106837	0.159143		-0.45459
-0.0205356	0.32284		0.689331
-0.106394	0.150737		0.524755
0.0778659	0.16203		-0.60875
-0.0605571	0.36383		-0.74547
0.0497051	0.135775		-0.56705
0.0686212	0.23469		-0.56439
0.090862	0.217727		-0.6464
0.078519	0.232124		-0.49303
-0.10989	0.31173		0.544389
-0.0253669	0.487883		0.961481
-0.154503	0.272477		0.717333
0.0189167	0.172066		-0.51534
0.0664426	0.150542		-0.44331
-0.0759698	0.154261		0.49182
-0.405596	0.427112		0.664417
-0.935196	1.12962		-0.40853
0.0465269	0.236937		-0.56405
-0.0560025	0.154466		1.43058
0.782814	0.460778		-0.43256
-0.00793161	0.179528		-0.62547
0.755633	0.484827				-0.44409
0.143779	0.564214		-0.41249
-0.0322904	0.138959		1.48181
-0.0510568	0.215026		0.529044
0.0126811	0.151192		-0.47315
0.0939601	0.272212		0.542248
-0.010261	0.284212		-1.0425
-0.054275	0.139268		0.595184
-0.060555	0.254766		0.827437
0.0581676	0.204685		-0.42862
0.120402	0.164436		-0.4675
0.0602053	0.208853		-0.44712
-0.0115003	0.175968		0.589542
-0.0113921	0.31013		-0.65524
0.022153	0.131016		-0.80609
-0.336167	0.221877		0.524376
-0.061119	0.339172		0.947099
-0.0624396	0.263707		0.463353
0.10351	0.206824		-0.49328
-0.533826	0.383515		0.781333
-0.348557	0.178421		0.401912
-0.135732	0.266607		0.544977
0.262212	0.240274		-0.50682
-0.34914	0.34215		0.628459
0.100582	0.203285		-0.58821
-0.0479969	0.364966		1.09873
-0.0844852	0.472311		0.919207
0.0267206	0.263021		-0.61761
0.419303	0.298025		-0.46012
-0.0654323	0.268248		0.430292
0.0484441	0.118357		-0.80083
0.040355	0.284064		0.573209
-0.0849132	0.812385		0.992364
-0.0257822	0.217751		-0.81341
-0.104396	0.251062		0.943708
-0.294084	0.342316		0.658447
0.950381	0.529669		-0.46877
-0.00163991	0.198362		-0.50322
-0.212023	0.230408		0.604397
-0.318255	0.640544		0.757535
-0.149422	0.260316		0.672876
0.00273724	0.168139		-0.6929
-0.0826041	0.427833		0.371065
0.13439	0.248588		-0.70448
-0.0281241	0.462373		1.22299
0.308419	0.388631		0.569879
-0.0475869	0.116559		-0.99469
-0.206031	0.355351		1.15964
-0.0743636	0.232717		1.2032
0.178186	0.668544		0.521286
0.209182	0.219674		-2.05628
-0.0496552	0.43655		1.26009
-0.218974	0.353356		0.666442
0.00519807	0.165784		-0.83947
0.571349	0.448522		-0.38401
0.00405813	0.379405		0.706115
0.00740664	0.305317		1.42946
0.0546908	0.173758		-0.43231
0.134441	0.353494		-0.48629
-0.0325303	0.242289		0.857488
-0.136671	0.380691		0.557524
-0.0365041	0.100001		-1.11681
0.053109	0.274308		-0.44386
0.0280803	0.173064		-0.74438
0.0968922	0.277034		-0.43016
-0.228932	0.67526		-1.13952
0.0357339	0.269225		0.393413
-0.0674689	0.116123		0.664308
0.0982499	0.667615		0.822746
0.0559501	0.403427		0.992261
0.112397	0.275419		0.856538
0.303624	0.229797		-0.51689
0.436893	1.01855		-0.54923
-0.0321427	0.271958		1.43763
0.570668	0.342532		-0.41674
0.0598182	0.243535		1.17514
0.18691	0.302263		-0.59595
0.219053	0.335151		-0.5733
0.695158	0.493901		-0.45181
-0.0776448	0.162665		0.449816
-0.0207042	0.242913		0.492648
-0.0224735	0.423953		0.504447
-0.00520364	0.170277		0.480278
-0.407329	0.550038		1.42939
0.0961009	0.374362		-0.69166
-0.175345	0.308744		0.742832
0.280699	0.24306		-0.40664
-0.139748	0.254592		0.491078
0.102054	0.221778		0.466004
0.0359557	0.130106		-0.46616
-0.0275525	0.149162		-0.48942
0.0291609	0.146969		-0.47015
-0.314667	0.508888		0.864241
-0.140224	0.239771		0.431839
-0.0125764	0.138564		-1.12789
0.246879	0.311478		-0.41344
0.22061	0.38821		0.645381
0.176724	0.172761		-0.43958
-0.353945	0.398564		0.599541
0.0158258	0.206805		-0.416
-0.396789	0.484197		0.540365
-0.0820022	0.32139		1.01734
-0.0260698	0.078602		1.05321
0.0845061	0.33347		0.826857
0.000333636	0.360955		-0.52016
0.0175289	0.149135		-0.43617
0.451979	0.68944		0.401595
0.0672942	0.131825		-0.77729
-0.020523	0.194631		0.98808
-0.00393962	0.088006		-0.74097
0.489883	0.391121		-0.37863
0.152871	0.170666		-0.67761
-0.676443	1.56843		1.72933
-0.045753	0.169049		0.764612
0.303934	0.369827		-0.40962
0.0834471	0.243987		0.430728
-0.010802	0.282505		0.432345
0.673227	0.415532		-0.45933
-0.0426708	0.186517		0.541598
-0.0452453	0.092584		0.917046
0.146712	0.372569		-0.45957
-0.0377108	0.414976		0.495213
-0.0183852	0.158802		-1.00902
-0.123506	0.261708		0.407373
-0.0825805	0.272873		-0.50636
0.194805	0.211278		-0.7104
-0.0650376	0.384471		-0.63638
0.169804	0.586346		-0.46908
0.25729	0.469175		-0.40696
-0.0207817	0.568428		0.84956
0.0666359	0.300177		0.968727
0.0216885	0.387437		-0.41895
-0.0701733	0.39388		0.60959
0.00690763	0.134055		-0.78608
0.487223	0.306536		-0.35705
0.356853	0.287673		-0.36467
-0.000119898	0.095104		-1.01009
0.0389998	0.189382		-0.37488
-0.243701	0.31139		0.443621
-0.0291747	0.248346		0.607096
0.0838949	0.282721		-0.43639
0.137898	0.287231		-0.46008
0.226939	0.265521		-0.47936
0.0453951	0.475823		0.647346
-0.257761	0.603608		0.712573
-0.101722	0.317974		0.420807
0.0556402	0.186068		-0.40434
-0.199155	0.306691		1.00163
-0.0542945	0.183789		-0.50183
-0.0813671	0.41987		0.894222
-0.158629	0.438455		0.434477
0.0300843	0.170549		-0.35677
0.10594	0.368452		1.0756
0.410216	0.355931		-0.36563
0.041432	0.157503		0.498811
-0.107753	0.297402		1.40699
-0.0432279	0.373898		0.484257
-0.042645	0.152723		-0.7928
0.290949	0.251693		-0.53943
-0.0314656	0.224833		0.968363
0.206841	0.219057		-0.40366
0.038084	0.177011		-0.37365
-0.0754508	0.224123		1.29112
0.0219847	0.158441		-0.68788
0.000634296	0.131466		-0.91843
0.122499	0.242802		-0.48627
0.133742	0.214114		-0.48251
0.0264919	0.160747		-0.59324
0.186445	0.145855		-0.41634
-0.0908501	0.217606		0.457264
-0.0267857	0.160144		-0.76546
0.241343	0.299824		-0.40982
-0.0199471	0.183731		-0.7968
0.16866	0.227223		-0.41537
-0.0704318	0.16747		-1.20993
0.0577197	0.163459		-1.44389
-0.154615	1.26262		1.87213
-0.0316105	0.18642		-0.94714
-0.000532654	0.354727		0.324575
0.0270838	0.09221		-0.49159
-0.0137409	0.206591		-0.91895
0.00789788	0.09322		-0.66013
-0.0723722	0.270527		1.16171
0.0841598	0.398797		0.801994
-0.0710012	0.153925		0.507127
0.0792436	0.227583		-0.6406
0.0506154	0.322892		0.617023
0.0227559	0.174601		-0.42862
0.0411176	0.113798		-0.86589
0.184711	0.366413		-0.40684
0.118996	0.438142		-0.49317
-0.0410926	0.116533		-0.38416
0.0103225	0.160022		-0.87279
-0.0246037	0.208239		-0.67029
0.0578758	0.168759		-0.51901
0.0112519	0.14778		0.759584
-0.126413	0.511553		0.580342
-0.176996	0.901927		1.45573
-0.0171759	0.478202		0.916021
0.0153498	0.160711		-0.53225
0.0914548	0.211312		-0.62496
-0.00100489	0.179668		-0.43838
0.046374	0.225738		-0.49675
-0.0610744	0.164677		0.283693
-0.0607767	0.361823		0.476087
-0.0660151	0.308143		0.463455
-0.0452875	0.267909		0.536296
-0.0624858	0.236523		0.531735
0.241239	0.220089		-0.34926
-0.0573272	0.237791		-0.52163
-0.00944155	0.181503		0.410291
-0.0881221	0.439685		1.22566
0.202183	0.617434		-0.33088
0.364783	0.253446		-0.37444
0.364904	0.339282		-0.45779
-0.0277657	0.151527		0.463875
0.0495294	0.20449		-0.64612
0.0773368	0.214796		0.635792
0.0116693	0.313575		-0.53545
0.00547121	0.103891		1.06362
0.207662	0.438485		0.466793
0.000825965	0.200804		0.493051
0.0744299	0.363993		0.724659
0.542755	0.38015		-0.43096
-0.0138284	0.168328		-0.44775
-0.0494386	0.183154		-0.70971
0.276311	0.681361		0.280217
-0.25627	0.505662		0.487355
0.000601363	0.172528		-0.3866
0.316413	0.362717		-0.3961
-0.0214144	0.268508		1.02043
0.398776	0.305094		-0.35152
0.28654	0.37257		-0.39176
-0.0353704	0.391837		0.762961
-0.127507	0.261764		0.608174
0.0547544	0.21884		-0.76241
0.289493	0.471558		-0.52288
0.308491	0.440437		-0.37986
0.459949	0.283322		-0.46405
0.204896	0.242236		-0.43967
-0.00759037	0.153082		-0.50201
0.0690269	0.19464		-0.35428
-0.0878564	0.361469		0.891503
-0.0742269	0.309197		-1.75271
0.107379	0.505352		0.252385
-0.0189429	0.296276		-1.63207
0.05277	0.197076		-0.53476
0.016093	0.135338		-0.49733
-0.0816105	0.250358		0.719917
0.583931	1.21782		2.54447
0.553404	0.615678		-0.35559
0.0443259	0.183709		-0.63202
0.058708	0.432992		1.36303
0.0759273	0.188737		-0.37405
0.172741	0.161802		-0.38417
-0.144877	0.393376		0.893042
0.0236857	0.230273		-0.58776
-0.323437	0.558815		0.709063
-0.314518	0.555021		0.560527
0.504923	0.392064		-0.33731
-0.0315897	0.123145		-0.71074
0.00261462	0.271918		0.791507
-0.105282	0.212685		0.376919
-0.0149726	0.471981		0.418099
-0.166482	0.496793		-0.55368
0.13204	0.216935		-0.60843
-0.0231537	0.209183		-0.93482
-0.103908	0.368128		-0.92762
0.116617	0.312372		0.782191
0.0849499	0.209604		-0.62545
-0.11243	0.156284		0.404586
0.0399363	0.300194		-0.67267
-0.161474	0.288625		0.570858
0.0779207	0.202446		-1.33944
0.00109011	0.213425		0.65979
0.0965032	0.157662		-0.48311
0.0780032	0.277387		-0.31861
-0.0117656	0.231276		0.804004
0.0369595	0.227856		-0.52779
-0.131662	0.337313		0.929715
0.0288205	0.309412		-0.49709
-0.0130209	0.264292		0.455408
-0.0453562	0.23749		0.53683
-0.0992671	0.268155		0.476031
0.105736	0.479098		-0.48632
-0.025544	0.181093		0.45612
0.25943	0.225436		-0.46494
-0.023489	0.385871		1.41271
-0.0372958	0.475525		0.927494
0.211878	0.253665		-0.34742
0.030397	0.152752		-0.39776
-0.0484129	0.187034		0.525485
0.17367	0.214376		-0.37963
-0.00978168	0.194679		-0.36572
0.0464163	0.656109		1.15305
0.0733986	0.181404		-0.54333
0.0815477	0.20898		-0.5199
0.010702	0.131279		1.49819
-0.104945	0.178798		-0.39021
-0.303736	0.306064		0.340228
0.490592	0.438319		-0.33608
-0.0440913	0.145397		0.876174
-0.0102743	0.626742		1.07072
0.0404156	0.470459		1.4164
-0.120446	0.136257		-0.73036
0.547877	0.375122		-0.37433
0.106983	0.342803		-0.9647
0.113499	0.200918		-0.3843
-0.198552	0.173499		0.639594
0.16989	0.360594		0.73625
-0.0145931	0.161354		-0.52873
0.0139758	0.353045		-0.25194
-0.000461119	0.173394		-1.03639
-0.496275	0.792192		1.48461
0.0375916	0.172817		-0.61668
0.304329	0.502224		-0.36251
-0.0164587	0.260822		-0.464
-0.0297439	0.232649		-0.64912
-0.0465636	0.148895		-0.39516
0.184567	0.224634		-0.36378
-0.00193598	0.141093		0.504857
-0.129884	0.280528		0.447935
-0.107016	0.228028		0.584582
0.00804528	0.763859		1.034
0.11204	0.316386		0.398617
0.388015	0.320327		-0.32335
0.00152118	0.349835		0.652896
-0.0317565	0.18773		0.319334
0.00153428	0.176815		0.660776
0.272233	0.630517		-0.35247
-0.00134391	0.156644		-0.60106
0.0288333	0.163817		-0.39352
-0.032159	0.206895		-0.27182
0.249106	0.302012		-0.3384
-0.124929	0.409762		0.674941
0.0655012	0.299137		-0.3631
0.0547706	0.173659		-0.39523
0.0812108	0.512096		0.558729
-0.0196149	0.512409		1.60596
0.0908371	0.190229		-0.40844
-0.0283906	0.191289		0.782526
-0.0139773	0.29538		0.361443
-0.17159	0.658928		0.724394
0.587468	0.263784		-0.3474
0.085952	0.116877		-0.38639
0.138275	0.213824		-0.39021
0.0917394	0.191842		-0.49623
0.00515925	0.319507		2.9609
-0.207064	0.235548		0.669313
0.0841523	0.194122		0.37832
0.0590067	0.167132		-0.37097
0.0563742	0.416491		-0.3896
0.0497533	0.110652		-0.46872
0.169566	0.898253		0.936158
0.0125688	0.228485		-0.45221
0.576881	0.412854		-0.62716
-0.0151213	0.288635		0.911802
-0.0231719	0.140405		-0.48421
0.233871	0.229365		0.474395
0.0245403	0.215847		-0.53045
0.174531	1.695		-2.46973
0.430023	0.245669		-0.339
-0.036506	0.202253		-0.39248
-0.0203613	0.144105		0.515517
-0.135922	0.329996		0.451989
-0.0627878	0.417638		0.928918
0.0309365	0.190319		-0.43136
-0.0865628	0.328884		0.368692
0.14363	0.389832		1.94881
0.0464263	0.17579		-0.36011
-0.167464	0.187159		0.363096
-0.00555918	0.184878		0.628345
-0.158273	0.288086		0.389835
0.15282	0.406769		-0.6497
0.0126354	0.110603		-1.65549
0.265078	0.503066		-0.35386
-0.0417012	0.153218		-0.48249
0.0282313	0.133703		-0.34926
-0.0227757	0.262767		0.559475
-0.0365772	0.151281		-1.20794
-0.0287268	0.213347		-0.47483
0.0575121	0.160536		-0.42127
-0.0929674	0.216542		0.39068
-0.162644	0.347662		-0.36197
-0.0478205	0.223456		-0.75765
-0.0221828	0.176942		0.602971
0.102823	0.449036		0.512194
0.0108595	0.362172		-0.31134
0.0131106	0.207721		-0.41237
-0.0750873	0.277096		-0.41899
0.319594	0.279818		-0.39936
0.139581	0.108865		-0.50881
-0.30724	0.723893		-0.36962
0.303717	0.428665		-0.72029
0.215051	0.196531		-0.34409
-0.100769	0.495183		0.640481
-0.032633	0.143752		1.01595
0.0426024	0.15739		-0.42494
0.00388487	0.385285		1.22575
-0.169261	0.180053		-0.3858
0.0409448	0.151902		-0.57735
-0.337721	0.674894		0.556571
0.0318269	0.481573		1.02544
-0.0270105	0.321547		-0.59358
-0.177601	0.283487		0.36614
0.0416538	0.202367		-0.33378
-0.0286688	0.374706		-0.40422
0.0212183	0.286777		-0.9188
-0.103103	0.149676		0.430081
0.0490275	0.18559		-0.36067
0.0760324	0.146874		-0.33777
0.0142719	0.244232		-0.52959
0.287555	0.637572		1.57725
-0.0176776	0.123722		-0.95465
0.0184272	0.124008		-0.53934
0.299546	0.502842		-0.3879
0.207828	0.579527		-0.39064
0.0160658	0.45		-0.36263
0.0609857	0.23793		0.959243
-0.183091	0.362149		0.390591
-0.108922	0.296931		0.874475
0.0768364	0.453282		-0.75057
0.00706345	0.256381		-0.66985
0.00556186	0.175488		-1.26605
-0.0842804	0.169682		-0.38695
0.020981	0.2529		0.317632
-0.0130662	0.196962		-0.56352
0.0322329	0.13167		-0.3344
-0.0378015	0.205114		-0.44558
0.06579	0.339148		0.863627
0.0380064	0.158374		-0.62652
0.0363341	0.323204		0.765563
-0.332305	0.524787		-0.29398
0.0284568	0.221026		0.24031
0.501553	0.280939		-0.32233
-0.00756042	0.095819		-0.33447
0.12337	0.369136		0.422617
0.0664673	0.211171		-0.33956
-0.0130999	0.128104		-0.35769
0.311749	0.249632		-0.36046
0.0108161	0.19326		-0.35983
0.330835	0.293781		-0.28918
0.27542	0.325508		-0.3504
-0.0492371	0.172989		-0.69737
-0.0881839	0.578173		0.782176
0.00405355	0.123652		-0.2999
0.0686367	0.174643		-0.66669
-0.00256284	0.1365		-0.39656
-0.0396372	0.24544		-0.96597
0.0117349	0.120068		-0.8909
0.055815	0.184454		-0.3389
-0.134762	0.23065		0.477915
0.368405	0.28649		-0.4015
0.0432499	0.114089		-0.46594
-0.0472019	0.260245		0.763712
-0.0799629	0.128913		0.481562
0.019017	0.437315		0.815348
-0.0506676	0.134783		0.519024
0.0792426	0.529442		-0.37926
0.00931393	0.189657		0.751512
0.0479431	0.394262		-0.37576
-0.00114934	0.316983		-0.54218
-0.00634472	0.132145		-0.729
-0.0569663	0.285289		-0.38686
0.0282544	0.21506		-0.46477
0.0165661	0.19243		0.745327
-0.147728	0.246778		0.341459
0.0685166	0.150012		-0.98648
0.572223	0.409813		-0.30236
0.261658	0.316367		-0.33875
-0.0884879	0.324866		0.530773
0.0513587	0.201739		-0.32056
-0.00827455	0.198461		-0.72214
0.0230381	0.144746		-0.86104
0.145852	0.531951		0.372565
0.208093	0.310589		-0.30367
0.0535475	0.233136		-0.33796
0.0001666	0.23458		-0.33283
-0.123603	0.241617		1.57363
-0.00940951	0.158735		0.491995
0.092914	0.321613		-0.36918
-0.0782759	0.250026		0.726853
0.0786411	0.207169		-0.26451
-0.0178515	0.375225		0.630527
0.28035	0.281929		-0.29071
-0.184977	0.410014		0.530072
-0.129741	0.304977		0.512638
0.0311303	0.139209		-0.5152
-0.0790951	0.437575		0.474589
0.00171568	0.225252		0.464288
0.154583	0.521515		0.596138
-0.0786702	0.151825		0.489195
0.0540772	0.197521		-0.33681
-0.0531483	0.197538		0.641855
-0.072638	0.219919		1.1376
-0.0355447	0.124176		-0.77318
0.126714	0.498852		1.61715
-0.381297	0.530152		1.23002
0.0798602	0.625548		0.88383
0.0431269	0.201201		-0.52732
-0.0333034	0.353756		0.483508
-0.0374503	0.449478		0.827824
-0.0427182	0.120407		-0.38396
0.024756	0.244384		-0.38572
0.362012	0.299105		-0.29724
0.0484543	0.152334		-0.35935
0.294633	0.394747		0.340974
-0.0653849	0.214842		0.367112
-0.0887519	0.299853		-0.59639
-0.000383717	0.366606		-0.3426
0.454443	0.363081		-0.42272
0.399661	0.461112		-0.30885
0.0833683	0.216878		-0.36004
-0.017287	0.280432		-0.26047
0.056689	0.299369		-1.75587
-0.0979382	0.32591		-0.43357
-0.0364764	0.139608		-0.29197
0.248274	0.409644		-0.31476
0.040448	0.257803		0.349673
-0.0622825	0.492228		-0.43481
0.0807863	0.297248		-0.42403
-0.0918527	0.456333		-1.16642
0.100614	0.337698		0.779929
-0.0492011	0.188016		1.8419
0.0992902	0.184552		-0.41849
0.152104	0.240003		-0.3704
0.0520207	0.163974		-0.34176
0.0494459	0.131549		-0.50476
0.0198723	0.178414		-0.48477
0.0655389	0.382811		-0.46387
0.024601	0.323449		-1.2002
-0.00682044	0.307051		0.599199
0.158265	0.451033		0.286643
0.410185	0.658172		-0.48267
0.0592931	0.244441		0.750524
-0.00329737	0.187975		-0.63654
0.583771	0.709755		0.254287
0.0379973	0.395746		-0.40956
0.249744	0.22364		-0.28695
-0.0638124	0.160184		-0.27059
0.0071601	0.395486		0.602411
-0.0132757	0.199195		-0.47555
-0.079894	0.221606		0.658967
0.000297875	0.123226		-1.24889
-0.051348	0.186872		-0.70484
-0.118955	0.526739		-1.0547
-0.0531817	0.171768		-0.62716
0.0471519	0.362667		-0.52404
0.0452838	0.304126		-0.47268
0.0459301	0.309728		-0.38184
0.103019	0.200051		-0.31979
0.0338651	0.233218		-0.70906
-0.0245036	0.121788		1.08052
-0.154981	0.36025		0.651968
0.582345	0.367854		-0.4139
0.193656	0.252451		0.399942
0.184207	0.324027		-0.34789
-0.0680238	0.275419		0.36182
0.137712	0.243623		-0.30646
0.0090253	0.100828		1.71134
0.0763503	0.285592		-0.45242
0.0251424	0.266419		-0.38899
0.0921921	0.269856		0.314392
-0.0636436	0.240121		0.359984
0.0418304	0.322873		-0.68638
-0.156733	0.21212		0.889782
-0.0306336	0.219161		0.542554
0.208368	0.441219		0.403853
-0.0954193	0.168075		0.644713
0.100651	0.200032		-0.39837
0.0119776	0.291102		0.409654
0.0431326	0.179182		-0.38665
0.0631409	0.142726		0.580097
0.22511	0.25379		-0.30417
-0.221516	0.225334		0.388805
-0.204604	0.273252		0.441715
0.0672713	0.34479		0.544739
0.00633332	0.275723		-0.48517
0.271577	0.411832		-0.37708
-0.0188378	0.108718		-0.30321
-0.259127	1.03388		0.76761
0.0338293	0.204346		-0.27254
0.0224243	0.163734		-0.60714
0.0945294	0.217455		-0.87291
-0.046197	0.156836		1.21582
-0.11325	0.106636		-0.43673
-0.059513	0.255637		-0.74929
-0.119212	0.911499		-1.06143
-0.131499	0.261384		0.521402
-0.218415	0.507518		0.599552
-0.0700256	0.199618		0.612936
-0.0445709	0.260337		0.637752
-0.0163189	0.085504		-0.34349
0.0341126	0.169767		-0.31586
-0.0776374	0.150861		0.649112
0.26351	0.274291		-0.31423
-0.00150077	0.106232		2.03136
0.143616	0.27253		-0.46332
-0.00791051	0.268085		0.332821
0.635552	0.574056		-0.44139
-0.00538172	0.370405		0.393083
-0.331298	0.693955		0.555294
0.538473	0.476713		-0.46969
0.00333657	0.295313		0.539267
-0.266195	0.243803		0.411721
-0.0840102	0.534349		0.440578
-0.0688905	0.200969		1.17913
0.150078	0.324644		0.315162
-0.0482066	0.380591		0.598328
-0.118558	0.342645		0.779124
0.0213947	0.267097		0.409437
-0.0400683	0.450797		0.390952
-0.0285457	0.210622		-0.62309
-0.0278631	0.202211		0.901015
-0.125803	0.431129		0.699578
-0.0968674	0.315647		0.66843
0.0489345	0.146219		-0.32895
0.0709128	0.307244		-0.32373
-0.0446262	0.158296		1.26184
0.0490149	0.280553		-0.33371
0.00696643	0.443526		0.877573
-0.0384066	0.097152		-0.47759
-0.0424317	0.245893		-0.37852
0.00583217	0.211233		-0.58156
0.0589485	0.283091		0.482761
0.343205	0.401936		0.487336
0.336264	0.339453		-0.47456
0.0629394	0.452114		0.379991
0.0230956	0.276568		0.758274
-0.0167945	0.357468		0.690002
0.044888	0.127671		0.184519
0.0254326	0.195576		-0.4811
-0.0464682	0.23844		0.459493
0.0196825	0.261131		0.433065
-0.0431538	0.240821		0.400709
-0.0398638	0.15592		-0.41141
0.0117643	0.158891		-0.43054
-0.0857445	0.215362		-0.29069
0.0656891	0.226123		0.240417
-0.00489925	0.174556		-0.86385
0.00452058	0.172243		0.382039
0.0358422	0.389069		0.883595
0.213702	0.881137		-1.27356
-0.0155823	0.29658		0.552108
0.375117	0.334033		-0.31045
0.0283333	0.410383		0.576947
-0.0187299	0.215988		0.48943
0.259476	0.603345		0.239973
0.00391092	0.147102		0.702899
-0.00101167	0.157821		-0.26024
-0.0492461	0.260397		-0.63468
-0.10182	0.340124		0.374999
-0.0171575	0.17292		-0.47027
0.0262036	0.170775		-0.55292
0.0630364	0.618487		1.14137
0.0797686	0.411016		0.391999
-0.0443894	0.133259		0.498285
-0.0633837	0.463339		-0.7504
-0.0474014	0.487761		0.735889
0.259052	0.323487		0.273386
-0.0145963	0.134832		-0.84407
0.123176	0.374821		-0.49273
-0.148584	0.586611		0.450867
-0.0977293	0.113288		-0.29523
-0.130404	0.337539		-0.33605
-0.0177908	0.130721		-0.41271
-0.0393463	0.143699		-0.71188
-0.0442003	0.113515		-0.37167
1.20612e-05	0.475086		0.480614
0.184785	0.407489		-0.29263
0.0749553	0.383738		0.605908
-0.0196424	0.712608		-0.93411
-0.0201505	0.19225		-0.54319
-0.0150361	0.266279		0.426219
0.116725	0.441099		-0.45507
-0.0258147	0.380078		-0.76181
0.0184221	0.20061		-0.38726
-0.148107	0.420573		-0.25552
0.0176718	0.311955		-0.91043
-0.1125	0.732615		0.377622
-0.0468764	0.190864		0.346935
-0.0242709	0.205368		-1.17917
0.0485357	0.473022		0.251961
0.074991	0.222039		-0.3441
0.0372096	0.152032		-1.05652
-0.157898	0.199575		0.338989
0.0503522	0.342792		0.293297
-0.10998	0.374615		-0.42166
-0.118269	0.268709		-1.16478
-0.0552445	0.26182		0.559977
-0.124677	0.26641		-0.39977
0.773036	0.870555		-0.36202
0.00619468	0.114809		-0.64664
0.0150586	0.217108		-0.31698
0.108095	0.175813		-0.31157
-0.0251337	0.287044		-0.95835
0.0156269	0.223116		-0.3359
-0.145921	0.210703		0.383933
0.00925374	0.367871		0.385274
-0.00872905	0.108986		-0.40345
0.0959417	0.330009		-0.31336
-0.00073234	0.142203		-0.56292
-0.0772953	0.263916		0.505199
-0.0414137	0.430698		-0.38311
0.00507641	0.16867		-0.25213
0.0212798	0.203716		0.294384
-0.0618258	0.114665		-0.34268
0.0237025	0.193957		-0.29577
-0.117857	0.225805		0.388538
0.847023	1.05871		-0.57886
-0.123741	0.31252		0.628088
-0.0268356	0.148018		-0.38396
0.0263808	0.155491		-0.26994
-0.194002	0.325974		0.537483
-0.0112312	0.416087		0.535881
0.0467368	0.252502		0.301785
0.0619551	0.69637		0.450202
0.00315723	0.120341		-0.77794
0.00376363	0.164311		-0.59943
0.23462	0.238272		-0.29011
-0.00309353	0.086872		0.480741
-0.136095	0.487854		0.634078
0.0387006	0.213647		-0.48876
0.0678991	0.313214		0.444919
-0.304802	0.605641		-1.03431
0.0306229	0.189402		-0.81131
-0.0141925	0.231023		0.253445
0.181986	0.340364		-0.28801
0.0513759	0.201728		0.544556
0.0461339	0.124931		-0.25751
-0.0554815	0.164931		0.694406
0.0490886	0.191168		-0.28989
0.0255348	0.142899		0.529492
-0.00705303	0.189186		-0.42979
-0.0189423	0.191856		0.345952
-0.0467142	0.204793		-0.33914
-0.126686	0.184811		0.404094
-0.120077	0.294847		1.08286
1.88778e-05	0.225511		0.247297
-0.0499485	0.214348		0.561015
-0.0948214	0.156637		0.410458
-0.114158	0.229795		0.688647
-0.0498848	0.161123		0.459607
0.141513	0.517555		-0.57556
0.090307	0.253517		-0.3079
-0.030884	0.202469		-0.52447
-0.102945	0.211534		0.497578
0.0690605	0.201931		0.318739
-0.200123	0.383126		0.557935
0.18638	0.31243		-0.79749
-0.00465337	0.252516		0.35836
0.212237	0.234215		-0.36797
0.214426	0.359533		-0.80112
0.260032	0.334753		-0.4139
-0.0548447	0.236359		0.445017
-0.314822	0.248028		0.307234
0.0834582	0.291052		-0.77668
0.0204189	0.284388		0.525747
0.0169507	0.357228		0.474837
-0.0110767	0.320762		-0.3126
0.0726041	0.389164		-0.76114
0.077363	0.320516		0.755769
0.228793	0.334544		-0.28177
0.128429	0.269243		-0.56742
0.123038	0.331339		-0.5187
-0.157999	0.172109		0.299754
0.297823	0.347571		-0.26767
0.0844216	0.26348		0.765178
-0.114979	0.231142		0.722888
0.112929	0.269199		-0.35656
0.10673	0.272856		-0.25134
0.184792	0.329032		0.864833
0.0283608	0.170177		-0.26793
-0.0515097	0.15013		-0.28577
0.0306528	0.191969		-0.26944
0.0117035	0.174978		-0.26851
-0.0778653	0.133362		0.289683
-0.0197849	0.143427		-0.48095
-0.00803505	0.173202		0.357536
0.150033	0.247279		0.374146
-0.0732168	0.291086		0.720417
0.060058	0.211481		-0.39722
0.187333	0.224127		-0.27503
0.0182944	0.299617		-0.88286
0.0456581	0.154675		-0.73471
0.206921	0.201987		0.307891
0.232166	0.231041		-0.34227
0.0453637	0.246446		-0.29526
-0.0744948	0.210245		-0.62652
0.0753759	0.134242		0.274586
0.0570755	0.19418		-0.29074
-0.0732151	0.286038		0.381372
0.105917	0.428684		-0.28431
0.0496898	0.188646		-0.28168
-0.0302563	0.180312		0.261967
0.0422148	0.154108		-0.56489
0.0460534	0.266479		-0.2614
-0.0616572	0.100091		0.358988
0.0158809	0.139881		-0.34654
-0.0107886	0.207922		-0.46482
-0.13237	0.598093		0.371195
-0.0438973	0.097106		-0.38403
0.0771271	0.206864		-0.4824
-0.0732471	0.150879		0.384928
0.0469284	0.223553		-0.39971
0.0686574	0.194394		-0.38059
-0.180595	0.261362		0.392851
-0.0654666	0.258843		-0.831
-0.0198556	0.427338		-0.29338
0.0649841	0.244399		0.244825
-0.0465403	0.176405		-0.28117
-0.398878	0.59084		0.521266
0.034111	0.243616		-0.43016
-0.0331842	0.170265		-0.48719
-0.0835488	0.176431		0.854973
-0.0947836	0.34898		0.472405
-0.0852865	0.18687		0.353907
-0.0582246	0.701001		-0.47323
0.388841	0.689034		0.458811
0.0582034	0.491962		-0.5179
-0.0521556	0.335873		-0.45145
-0.0312116	0.384173		0.539991
-0.0805116	0.663748		0.782199
-0.0235067	0.091217		-0.32509
0.0821491	0.257756		0.335241
0.0511316	0.173131		-0.37301
-0.0290593	0.183141		0.456767
0.185407	0.266997		0.323141
0.198904	0.629507		-0.33662
0.00905304	0.121941		-0.51926
-0.0164156	0.190491		-0.57759
0.175589	0.344695		0.840064
0.0977781	0.243982		0.592531
-0.028379	0.350913		-0.74864
0.0441861	0.541818		0.757845
0.00323533	0.340382		1.17071
0.0252976	0.227225		-0.2843
-0.0178428	0.195489		-0.32171
0.156923	0.228703		-0.31671
-0.0705772	0.269784		0.48167
0.00872822	0.162481		0.464219
0.133906	0.209479		-0.1873
-0.090445	0.128393		-0.63998
-1.25638	0.85165		0.518277
0.0325662	0.235878		0.365709
0.0874791	0.209485		0.199961
-0.0139223	0.127066		-0.91118
-0.0328248	0.163085		0.320352
0.0196218	0.560807		-0.45679
0.0270591	0.258593		-1.04299
-0.0247019	0.106733		-0.48884
0.555047	0.387973		-0.24682
0.040292	0.168255		-0.86988
0.0867915	0.557305		-0.33759
-0.0533476	0.240054		0.735438
0.178363	0.251615		0.535629
-0.146862	0.217802		0.959753
0.312568	0.262293		-0.25946
-0.195858	0.617902		0.820854
0.0337577	0.216445		-0.23789
-0.00492315	0.142322		0.617714
-0.0260805	0.279218		-0.35717
0.187818	0.257836		-0.327
0.310349	0.3557		-0.38062
0.0363121	0.225054		-0.44563
-0.0730432	0.19061		-0.34219
-0.0286871	0.392722		-0.2783
-0.0348879	0.152968		-0.72989
-0.0228784	0.315095		-0.2595
-0.154054	0.253572		0.802462
0.0350622	0.222419		-1.44544
-0.1033	0.147546		0.4156
-0.0113596	0.131174		-0.54819
-0.0606878	0.206706		0.489853
-0.0354972	0.310647		0.427228
0.0585139	0.288318		-0.23602
-0.04839	0.343893		-0.37136
-0.0727842	0.221613		0.402108
-0.0252293	0.151388		0.383505
0.0968453	0.261027		-0.26451
0.0597615	0.200814		-0.26439
-0.128358	0.320191		0.383275
-0.00979228	0.252501		0.426594
0.18528	0.414129		0.623247
0.0951243	0.195618		-0.35172
0.242121	0.473779		0.212898
-0.0566537	0.311337		-0.3909
0.0253808	0.172397		-0.84789
0.0851227	0.21261		-0.4578
-0.00238709	0.184683		-0.3225
-0.0813127	0.305906		0.526013
-0.063071	0.169264		0.224753
-0.0597699	0.40708		1.1806
0.0403576	0.20141		-0.25529
0.0355755	0.266118		-0.3364
-0.0452114	0.664081		0.499608
-0.0483577	0.261802		1.02514
0.0137074	0.168228		0.472931
0.0819188	0.345946		-0.30117
-0.0922169	0.272333		0.303274
-0.0142511	0.21162		0.363473
-0.0162227	0.174475		-1.1773
-0.00981006	0.150995		0.43592
-0.05626	0.205878		-1.49237
-0.00774373	0.25466		-0.50785
0.00891558	0.141009		-0.57619
0.0903318	0.236972		0.584044
0.0295647	0.282962		-0.27261
0.0857872	0.21803		-0.21346
-0.0191257	0.200837		0.488994
-0.0924007	0.278853		0.840616
0.0688048	0.249274		-0.3327
-0.0238505	0.741137		0.429455
-0.0563956	0.175613		0.3343
0.279814	0.374916		-0.27329
0.00740581	0.128201		-0.33039
0.0543673	0.319787		0.576071
-0.0443762	0.137508		-0.48363
0.0277529	0.259012		-0.29666
0.0563424	0.125948		-0.39218
0.0445389	0.18077		-0.33967
-0.0342757	0.147916		0.396091
0.0164454	0.153156		-0.22796
0.129282	0.229263		-0.53115
-0.0390014	0.23151		0.394656
0.0770902	0.163693		-1.07761
0.029312	0.222707		-0.26925
-0.177441	0.179217		0.323526
0.106512	0.246341		-0.45217
-0.0644539	0.300397		0.960489
-0.0270003	0.195481		0.451165
0.0139678	0.400558		-0.69402
-0.0863349	0.192047		0.7217
-0.171861	0.345494		1.51309
-0.0317319	0.14826		-0.53495
0.0305126	0.219922		1.00196
-0.0271912	0.278021		-0.33412
-9.49371e-05	0.171553		-0.42839
0.0297421	0.190501		-0.28979
-0.0468252	0.157554		-0.29099
-0.0975926	0.501952		-0.82348
0.0306705	0.458368		0.371422
0.0573845	0.188005		-0.25436
-0.03711	0.162436		0.243652
-0.0632861	0.455915		0.367843
-0.00244694	0.108868		-0.6781
0.0915429	0.707756		-0.47808
-0.0513873	0.189775		0.376455
-0.0565934	0.170565		0.199748
-0.0171349	0.156395		-0.46341
-0.0127338	0.153824		-0.56278
0.453397	0.704923		0.199032
-0.000276699	0.106289		0.356168
0.0081313	0.312403		-0.27748
0.0509162	0.125037		-0.22468
0.0383803	0.227147		-0.33454
-0.00227033	0.22653		-0.81323
-0.105234	0.320521		0.571275
0.146925	0.180207		-0.27524
0.271258	0.301208		-0.25141
0.18742	0.216149		-0.46013
0.00180993	0.262524		-0.2605
0.0301443	0.205563		-0.31336
0.0860111	0.144737		0.401184
-0.0370713	0.221119		-0.36205
0.0429986	0.211695		-0.23736
0.32116	0.261866		-0.24777
-0.233044	2.13442		4.0804
0.00346339	0.226785		-0.32207
0.0436484	0.238042		-0.27473
0.0351526	0.126282		0.387521
0.123567	0.434616		1.72154
-0.0935759	0.2012		0.423423
0.174532	0.313443		-0.20896
0.231789	0.33424		-0.51195
-0.0521896	0.259028		-0.24465
0.0933426	0.312804		-0.27866
0.262953	0.27068		-0.237
0.0422773	0.274529		-0.21827
-0.0182278	0.120454		0.619643
0.0898125	0.233184		-0.26604
-0.0743913	0.188868		0.441264
0.101028	0.208292		-0.54911
0.0233552	0.178571		-0.38614
-0.0164977	0.200502		-0.42021
-0.0171517	0.302191		-0.40065
-0.0367852	0.272573		0.517087
0.0563641	0.186406		-0.73219
0.0986492	0.289462		-0.3399
0.014355	0.188948		0.305939
-0.0741545	0.186351		0.77431
0.0452552	0.182617		-0.27049
0.0801898	0.178848		-0.33875
0.178244	0.224032		-0.26536
0.37497	0.371171		-0.22252
0.0206022	0.144633		-0.6556
-0.039653	0.631004		-0.32337
0.0396152	0.324678		-0.55469
-0.0412991	0.265598		0.293016
-0.0457825	0.126611		-0.63861
0.0875012	0.234359		-0.23604
-0.0542831	0.288634		-0.37918
-0.0402874	0.418786		-0.4247
0.100475	0.134633		-0.25142
-0.0386042	0.244269		0.456683
0.280729	0.312747		-0.35452
-0.0476347	0.16251		-0.25015
-0.0456585	0.209854		0.303841
-0.137016	0.340295		0.539363
0.00741439	0.305392		-0.36652
-7.04233e-05	0.219415		-0.25193
-0.0448823	0.361597		1.35577
-0.0146361	0.182413		-0.25216
-0.0297169	0.233312		0.383357
0.0880997	0.211861		-2.18518
0.0338754	0.257149		0.567981
0.0676971	0.325648		-0.77835
-0.0292324	0.199661		-0.75273
-0.0995238	0.193277		0.879185
-0.00361755	0.476305		-0.88521
-0.0352198	0.157451		-0.29697
0.183878	0.327161		-0.23622
-0.0798658	0.129493		0.27723
-0.0300914	0.841721		-0.80566
-0.00139746	0.363097		-0.25446
0.0171353	0.149145		-0.28232
0.233008	0.27628		-0.32574
0.243469	0.529654		0.838501
0.0203851	0.195268		-0.25928
0.0314706	0.408103		0.443337
0.709184	0.448846		-0.20458
-0.0686268	0.422887		-0.36443
0.0280149	0.365953		1.0029
0.177623	0.309881		-0.23306
-0.0303263	0.454672		0.191993
-0.192089	0.206976		1.22987
0.175612	0.367562		-0.47664
-0.0418253	0.151672		-0.50094
0.119502	0.241617		0.319251
0.412186	0.344617		-0.28449
-0.0163312	0.284168		-0.17506
-0.00117155	0.234347		-0.24982
0.21226	0.325372		0.354184
0.272043	0.360295		-0.22252
0.0822815	0.300986		1.0597
-0.0403669	0.093858		0.607892
0.0592816	0.154688		-0.26546
-0.0448021	0.320275		0.322951
0.0207364	0.166217		-0.31766
0.077814	0.437953		0.203538
-0.0426231	0.179595		-0.25914
-0.109231	0.318083		0.56393
0.0474018	0.238335		-0.22285
-0.0325573	0.16987		0.242102
-0.0176852	0.260972		0.260476
-0.0416716	0.581786		0.445576
-0.0401934	0.202425		-0.54107
0.215941	0.283391		-0.22896
0.260718	0.55002		-0.20937
-0.210106	0.307203		0.342517
0.0650227	0.45771		0.218925
0.0386892	0.469761		0.345029
-0.11247	0.243809		-0.47348
0.0592976	0.193755		-0.77332
0.062361	0.31636		0.518514
0.0515245	0.189228		-0.27257
0.0452383	0.187789		-0.28884
-0.00739625	0.369548		-0.21972
0.00775454	0.240857		-0.53017
0.0716004	0.284351		-0.24019
-0.0493797	0.270459		-0.40242
-0.0415743	0.293626		0.561131
-0.0639002	0.277346		-0.62394
0.0102311	0.184457		-0.21686
-0.0160978	0.181246		-0.51137
0.0414794	0.337129		0.479092
-0.0887349	0.209468		0.507632
-0.0339016	0.151198		0.46667
0.0523783	0.264008		-0.43968
0.098103	0.193161		-0.32725
0.0400888	0.4953		0.77854
-0.00589633	0.383971		0.256421
0.00812397	0.187428		-0.59666
-0.0350113	0.108398		-0.25653
-0.0576717	0.165139		-0.38865
0.352119	0.279228		-0.23517
0.182106	0.544986		0.99496
0.149236	0.427125		-0.34825
-0.0386479	0.179307		0.773946
0.0137012	0.161358		-0.32363
0.0627747	0.217122		0.423916
-0.0736044	0.238068		0.281925
-0.00837601	0.141676		-0.4158
0.14535	0.566339		0.290351
-0.0449396	0.183657		-0.44021
-0.026923	0.18955		0.428346
0.0642767	0.362674		0.53115
-0.118374	0.327346		0.539586
-0.0420621	0.206299		0.31654
-0.175263	0.252127		-0.24556
-0.0803339	0.122653		-0.27888
-0.0713942	0.17254		0.959675
-0.188539	0.293947		0.272514
0.132182	0.309678		0.18612
-0.0538394	0.112505		-0.22637
0.00356526	0.169275		-0.32098
-0.0677357	0.527495		0.516052
-0.156632	0.541671		0.379874
0.00477239	0.274004		-0.93877
0.256463	0.447524		-0.30276
-0.0591406	0.13295		-0.56092
0.115985	0.224585		-0.23071
-0.00402434	0.344485		-0.55097
0.0480762	0.16622		-0.31322
-0.0133478	0.389513		0.963385
-0.242649	0.517952		-1.08016
-0.0986544	0.39302		-0.41875
-0.00755232	0.255384		-0.55143
0.0205597	0.172463		-0.37261
0.0363214	0.368175		-0.50551
0.0431467	0.340602		-0.4017
0.0313118	0.187287		-0.22391
0.469193	0.385217		-0.22563
0.0256549	0.187894		-0.8294
0.0307507	0.134721		0.368236
0.0640379	0.420506		0.279335
0.0300351	0.250682		0.541776
0.00732979	0.136287		-0.59247
0.0581129	0.281639		-0.22416
-0.0904986	0.220335		-0.38719
0.0277875	0.20559		-0.20983
0.0428031	0.181056		0.235934
0.015081	0.319457		-2.29532
-0.0456113	0.190841		0.185893
-0.0500651	0.322374		0.620619
-0.00814225	0.129814		-0.61914
0.0265265	0.138671		-0.72632
0.102893	0.374376		0.199042
0.0568785	0.421309		0.355509
-0.0403404	0.11577		-0.93846
-0.0123874	0.199378		-0.23574
-0.0283986	0.182109		-0.54138
0.0992073	0.233761		-0.3451
0.0978266	0.520713		0.180037
0.100955	0.572188		-0.39702
0.304205	0.35859		-0.48469
-0.0599737	0.293798		-0.55851
-0.0173619	0.390193		0.550561
-0.247227	0.492007		1.02858
0.0924735	0.243847		0.270141
-0.0579289	0.113269		-0.43816
0.337906	0.345119		-0.27949
-0.0838227	0.158043		0.382055
-0.0780889	0.186531		0.82156
-0.0707137	0.192297		0.279574
-0.0715928	0.257947		0.259825
-0.0113153	0.296269		-0.38741
0.118479	0.209321		-0.40583
0.606269	0.64406		-0.18833
-0.0571203	0.324953		1.52679
0.00745704	0.256239		0.573993
-0.138717	0.301829		-0.29935
-0.0370714	0.184378		0.27228
-0.0503172	0.443657		-0.48687
-0.00439759	0.171584		-0.61707
-0.0881489	0.265094		-0.6258
-0.0961332	0.157621		0.382357
0.255291	0.58992		-0.26618
-0.0603961	0.166653		-0.33241
0.0164248	0.191826		0.408215
-0.00326698	0.386149		0.346761
0.0938171	0.239908		-0.23917
-0.00356608	0.339545		0.853042
0.0659834	0.139449		-0.43351
-0.0541606	0.169755		-0.2608
0.00862394	0.287488		-0.74514
0.0721778	0.231781		-0.30347
0.0415148	0.197739		-0.19779
0.182719	0.478355		0.476342
-0.06242	0.166381		0.247898
-0.0502011	0.137588		0.280735
-0.0644292	0.125082		0.277906
0.238508	0.459641		-0.27538
0.0986404	0.415995		0.39335
0.0627315	0.182035		-0.26234
-0.0816048	0.398993		0.408457
0.0643091	0.161284		0.266085
0.881481	0.680931		-0.24734
0.118055	0.574239		-0.21063
0.0469496	0.28826		0.84355
-0.0280464	0.276282		-0.19116
-0.0929881	0.140683		-0.36254
0.105637	0.333622		-0.32635
0.0601115	0.288843		-0.36786
0.166583	0.606879		0.192506
0.231041	0.215218		-0.64246
0.155295	0.354813		0.954023
0.0756378	0.235578		-0.61563
0.0405971	0.177504		-0.4412
0.0215789	0.129337		-0.75511
-0.0830751	0.228745		0.402467
-0.0167133	0.130937		-0.39534
-0.0381284	0.258036		-0.23622
-0.015248	0.23647		-0.27547
-0.0112759	0.199406		0.275054
0.470974	0.505275		-0.23334
-0.00807044	0.155629		-0.21762
0.0871776	0.175738		-0.26715
0.00641847	0.178905		0.570841
-0.141726	0.244604		0.218752
-0.0516148	0.17116		0.549842
0.000385072	0.426907		-0.28778
0.929683	0.658185		-0.24864
-0.0513735	0.550711		0.284406
0.0662038	0.203688		-0.46273
0.0390653	0.250762		0.252847
0.0215047	0.459452		-0.6018
0.195154	0.239836		-0.21134
-0.0249904	0.14292		0.376555
0.0920997	0.309746		0.227538
-0.133423	0.23752		-0.8778
0.233412	0.363714		-0.25806
-0.00501389	0.126337		-0.24785
-0.0755369	0.214408		0.53108
0.212058	0.470424		-0.21234
0.0249887	0.182201		-0.26329
0.0241403	0.183591		-0.22663
-0.0387536	0.226918		0.38155
-0.0485768	0.183256		-0.23269
-0.0778043	0.517056		-0.29073
-0.059574	0.192246		0.320445
0.336346	0.316068		-0.24666
-0.183569	0.268669		0.300796
-0.0123259	0.102591		0.437934
-0.00872948	0.217367		0.524875
0.10474	0.217986		0.344963
0.0317078	0.359314		-0.28987
0.0120847	0.273785		0.300762
-0.0162685	0.31693		0.461313
0.0764892	0.462867		-0.20658
-0.00229873	0.137277		-1.06964
-0.0876986	0.211388		-0.34519
-0.00413492	0.151502		-1.2521
0.44353	0.461888		-0.36609
-0.0635814	0.144147		0.453113
0.0306039	0.253902		0.303709
-0.0678007	0.114603		-0.17407
-0.00824209	0.225973		-0.25531
0.0756412	0.495691		-0.20562
0.0341949	0.213827		0.269747
0.116588	0.306375		-0.38585
0.0145767	0.353582		0.532133
0.043543	0.149133		-0.40068
0.0721394	0.431885		-0.33075
0.0606344	0.391297		-0.6359
-0.0646199	0.127628		0.287689
0.00837285	0.203086		-0.23052
0.0836328	0.213243		-0.18399
-0.13578	0.21572		-0.30282
-0.0207948	0.10597		0.43934
-0.020224	0.145692		-0.61429
-0.0333705	0.365764		0.239571
0.0574146	0.465203		0.729396
0.0569758	0.220887		-0.25606
-0.0231605	0.164301		0.438297
0.0482619	0.172239		-0.37964
0.109883	0.601718		0.400214
0.21247	0.254029		-0.33691
0.0773855	0.383012		-0.16327
-0.0559317	0.328385		0.539437
0.0357483	0.247677		0.411033
0.127317	0.286546		-0.33779
-0.105875	0.163683		0.657346
0.00249591	0.168513		-0.97538
-0.126485	0.276564		0.530275
0.00989389	0.17751		-0.75845
0.244865	0.278318		0.288512
-0.00487952	0.254066		0.595321
-0.292407	0.623682		-0.40433
0.0648005	0.246165		0.377116
0.0777264	0.293059		-0.72741
-0.134532	0.226623		0.276512
-0.096572	0.206659		0.404042
-0.0112954	0.103454		-0.63076
0.118563	0.221851		-0.24523
-0.0750523	0.43728		0.433862
-0.00365916	0.169434		0.368915
-0.118636	0.211218		-0.31446
0.186132	0.391551		0.17039
0.121482	0.319172		0.315888
-0.0995961	0.25181		-0.22629
-0.0137337	0.257303		0.238486
0.0983459	0.31087		0.247484
0.0954752	0.230612		-0.26226
-0.0649845	0.169096		-0.32567
0.13753	0.626143		-0.47834
0.105005	0.193764		-0.2505
0.0259982	0.183147		-0.56603
0.00314045	0.227038		0.288127
-0.132902	0.296586		0.791986
-0.0455009	0.148683		-0.46827
-0.034692	0.121364		-0.25218
0.137148	0.758534		-1.13011
-0.0537504	0.175329		0.405908
-0.0265976	0.113182		-0.52912
0.0187331	0.115705		-0.35284
0.0136611	0.306755		0.313959
-0.0382279	0.19734		0.456934
-0.0249911	0.505302		-0.20734
0.0338851	0.122587		-0.27292
0.0661722	0.351797		0.515999
-0.0526545	0.751697		0.430307
-0.0199927	0.400298		0.270523
-0.266172	1.03804		-0.2493
-0.0269755	0.120235		-0.67201
0.0950123	0.226354		0.765283
-0.134065	0.229238		-0.48656
0.0421337	0.246425		-0.31735
0.0197913	0.194014		-0.22767
-0.156916	0.89463		0.398704
-0.118726	0.257318		0.232349
-0.00697623	0.212499		-0.47995
0.0547328	0.30986		-1.44799
1.00096	2.84899		11.902
-0.0340314	0.125938		1.02975
-0.0189667	0.250484		0.462245
-0.174318	0.289429		0.181425
-0.0431352	0.176203		-0.36114
0.026802	0.295096		-0.43356
0.0318814	0.158892		-0.20696
-0.0680557	0.281801		0.318923
0.00708241	0.507587		-0.33796
-0.0456592	0.377104		0.284559
-0.127573	0.450768		-0.68648
-0.0882484	0.231197		-0.69073
-0.122728	0.404172		0.214526
0.119935	0.259347		0.17291
0.0563429	0.390569		-0.24578
-0.0117021	0.189108		-0.27565
-0.0841251	0.236938		0.335543
0.0398746	0.269599		-0.49609
-0.0491096	0.149171		0.515074
-0.115295	0.178994		0.262555
-0.207458	1.23617		1.53254
0.0512828	0.465066		-0.51819
-0.0249712	0.201392		0.219491
0.00328235	0.099781		-0.51957
-0.0124683	0.134498		-0.21848
-0.00692766	0.113694		-0.3339
0.0288871	0.266451		-0.2348
0.0894618	0.507736		-0.20723
-0.116284	0.194697		0.325666
-0.36163	0.522914		0.190174
0.0576731	0.19159		0.239465
-0.0251503	0.161243		-0.29164
-0.0335777	0.138573		0.643624
0.175232	0.331301		-0.19658
-0.00181176	0.337527		-0.39922
0.0369112	0.389023		-0.43053
-0.0521537	0.180962		-0.21461
-0.0568646	0.125207		0.490173
0.142214	0.231393		-0.28254
-0.0577133	0.30493		0.283038
0.0474484	0.210209		-0.46604
0.795279	0.55252		-0.17236
0.0983487	0.250301		-0.20662
0.0858494	0.439115		-0.20774
0.0150248	0.337629		1.34923
-0.047525	0.246402		-0.22562
-0.00789881	0.21721		-0.49631
-0.159715	0.385985		-0.33736
0.0366047	0.099822		-0.24935
0.0930648	0.275522		-0.18915
-0.0232263	0.107708		-0.35899
0.010706	0.111099		-0.30236
0.0354954	0.159282		-0.1767
-0.0266747	0.101623		-1.44071
-0.126733	0.181641		0.233687
0.0449795	0.510739		0.47683
0.0432641	0.370298		-0.41232
0.0105372	0.281282		-0.21515
0.39978	0.621843		-0.2814
-0.00856114	0.629523		0.539697
0.022055	0.267328		0.257546
-0.059118	0.211622		-0.15006
0.264595	0.302582		0.161558
0.0343505	0.378361		0.551789
0.0354835	0.197919		-0.67968
-0.0739541	0.172755		0.923452
0.0959862	0.260442		0.290972
0.00370491	0.156552		0.218174
-0.0176742	0.382504		-0.32317
0.0261982	0.138769		-0.23812
0.0172167	0.272777		-0.41193
0.0287761	0.132452		-0.24625
0.00252353	0.120478		-0.66139
0.189541	0.470858		0.178387
0.263108	0.580035		-0.56806
-0.078469	0.371237		0.424115
-0.113998	0.257564		-0.34694
0.0706734	0.272389		-2.11409
0.095453	0.303632		0.333483
-0.119847	0.373183		-0.19671
0.0537648	0.147965		-1.08788
0.114641	0.307646		0.445673
0.00260057	0.146822		-0.39666
0.0474134	0.215307		-0.34832
0.188692	0.377591		-0.17797
0.0185726	0.154072		-0.50338
0.0863849	0.365386		0.358913
0.138293	0.200143		-0.2112
-0.0144	0.099613		-1.32279
0.0473997	0.182963		-0.47644
0.0148556	0.219397		-0.20024
0.28201	0.395117		-0.1728
0.0498761	0.408425		-0.26526
-0.0503628	0.387847		-0.28025
0.0399601	0.25633		0.175257
-0.0726174	0.489448		-0.31248
0.036037	0.139012		-0.43422
-0.0223906	0.11111		-1.16737
-0.0195411	0.146196		0.311126
-0.0862655	0.178354		-0.27036
-0.00358568	0.231772		-0.43333
-0.0729417	0.282699		0.223014
-0.113997	0.24364		0.218218
-0.0750525	0.236959		-0.56428
-0.0372916	0.539818		0.19027
0.120477	0.16511		-0.75542
-0.12739	0.264643		-0.24842
-0.0310733	0.088848		-0.50469
-0.097312	0.511808		0.368807
0.157925	0.47698		0.51483
0.0333332	0.289838		0.505513
0.0031668	0.274043		-0.4928
0.0688171	0.27304		-0.40781
0.0366082	0.257723		-0.19065
0.025247	0.347004		-0.1893
-0.0102786	0.182616		-1.32906
0.249016	0.207927		-0.15116
0.0135457	0.337343		-0.32479
0.679854	0.433164		-0.19449
0.0726581	0.242857		-0.28045
0.0846532	0.867854		0.51369
0.0312429	0.166455		-0.20701
-0.0700798	0.155255		-0.32222
0.0526378	0.15399		-0.17006
-0.0712115	0.339072		0.224122
0.0213123	0.160148		-0.2764
0.015056	0.150757		-0.68222
-0.0400125	0.180308		-0.40696
-0.00494114	0.267906		0.657607
-0.0590067	0.078655		-0.28934
0.121886	0.175755		-0.54167
0.0366254	0.171901		0.278555
-0.0573495	0.121262		0.845024
0.0205379	0.198983		-0.35533
-0.0100896	0.211793		0.204301
0.110377	0.41269		-0.40811
0.257694	0.30302		0.247061
0.111591	0.161445		-0.25514
-0.148843	0.24927		0.388443
-0.0036653	0.158417		0.242913
0.0214812	0.254732		-1.28023
-0.110652	0.362305		-0.18153
0.136285	0.52938		0.420769
0.0389997	0.268788		-0.44651
0.0704639	0.447274		-0.34378
-0.393086	0.459342		0.163791
0.1823	0.23538		-0.18263
0.162342	0.321147		0.329045
0.101274	0.536369		-0.24391
-0.264989	0.309291		0.280324
0.022659	0.580464		1.63395
0.0551877	0.159711		-0.16866
-0.0664206	0.21671		0.363991
-0.0148443	0.142626		-0.31148
-0.0958473	0.485188		-0.22053
-0.0121874	0.119442		-0.5311
-0.0191598	0.118699		-0.33927
-0.142143	0.42614		1.06899
0.0249956	0.531033		-0.25113
-0.0041089	0.211577		0.529293
0.0449297	0.34257		0.282478
-0.034301	0.272073		-0.29372
0.0621964	0.306061		-0.31857
0.0369743	0.356844		0.366947
0.00458452	0.132274		-0.55935
-0.0933163	0.317775		0.19345
-0.19895	0.766115		0.34412
-0.0526631	0.283303		0.235304
0.0211179	0.588326		0.556098
0.0146093	0.163606		-0.26626
0.11787	0.393376		1.06257
0.0473025	0.264092		0.197448
-0.0856589	0.309868		0.653811
-0.016563	0.230585		0.186239
-0.063258	0.317793		-0.52001
-0.00504927	0.25835		0.468192
-0.0182844	0.155352		-0.40276
0.0503107	0.248317		-0.29503
-0.00863426	0.145486		-0.32762
0.0491875	0.339062		-0.35655
0.0162537	0.185427		-0.40308
0.247013	0.64667		0.252669
0.0374691	0.186639		-0.33466
0.126742	0.207794		-0.20865
-0.0638214	0.205196		1.4128
0.0100353	0.113804		-1.86672
-0.0738737	0.254723		0.38147
0.288582	0.30144		-0.17827
[truncated: 2,974 more rows]
