# Supplementary material for: Modulation of metabolic, inflammatory and fibrotic pathways by semaglutide in metabolic dysfunction-associated steatohepatitis
Source: Nat Med. 2025 Jul 21;31(9):3128–40. doi: 10.1038/s41591-025-03799-0 (PMC12443624; doi:10.1038/s41591-025-03799-0)
Supplement: Supplementary file 15 — Statistical source data. [file 41591_2025_3799_MOESM15_ESM.xlsx]

## Sheet: Boxplots_AKR1B10
disease status	counts	mean_	mean_noLog	median_	SD	SD_noLog	first_qrtl	third_qrtl	missing	IQR	upper_whisker	lower_whisker	flag
Healthy	89	10.7972	1877.84	10.7174	0.425986	859.875	10.5597	10.9521	0	0.392364	11.5406	10.1021	ok
MAFL	11	11.4781	3407.34	11.4118	0.92535	2080.35	10.7417	12.1732	0	1.43143	12.9093	9.98258	ok
MASH	146	12.4956	7838.74	12.5354	1.13238	6688.6	11.6819	13.2684	0	1.58646	15.268	10.3222	ok

## Sheet: Line_graphs_AKR1B10
names	TRT01P	AVISITN	N	Mean	Sd	Lower	Upper
AKR1B10	Placebo	0	73	0.499954	1.02958	0.379451	0.620458
AKR1B10	Placebo	28	70	0.420411	1.03768	0.296384	0.544437
AKR1B10	Placebo	52	68	0.33232	0.923352	0.220347	0.444293
AKR1B10	Placebo	72	68	0.36649	1.02958	0.241635	0.491344
AKR1B10	Sema 0.1 mg OD	0	72	0.45489	1.0354	0.332867	0.576914
AKR1B10	Sema 0.1 mg OD	28	65	-0.0218161	0.860151	-0.128505	0.0848726
AKR1B10	Sema 0.1 mg OD	52	68	-0.118674	1.03086	-0.243684	0.00633682
AKR1B10	Sema 0.1 mg OD	72	66	-0.232122	0.895836	-0.342392	-0.121853
AKR1B10	Sema 0.2 mg OD	0	72	0.558054	0.941646	0.44708	0.669028
AKR1B10	Sema 0.2 mg OD	28	61	-0.262683	0.734184	-0.356686	-0.168681
AKR1B10	Sema 0.2 mg OD	52	60	-0.657845	0.628193	-0.738944	-0.576746
AKR1B10	Sema 0.2 mg OD	72	58	-0.462164	0.669388	-0.550059	-0.374269
AKR1B10	Sema 0.4 mg OD	0	73	0.619499	0.960394	0.507094	0.731905
AKR1B10	Sema 0.4 mg OD	28	63	-0.55541	0.590259	-0.629776	-0.481045
AKR1B10	Sema 0.4 mg OD	52	65	-0.670769	0.693793	-0.756824	-0.584715
AKR1B10	Sema 0.4 mg OD	72	67	-0.781362	0.679695	-0.8644	-0.698324

## Sheet: Boxplots_CFHR4
disease status	counts	mean_	mean_noLog	median_	SD	SD_noLog	first_qrtl	third_qrtl	missing	IQR	upper_whisker	lower_whisker	flag
Healthy	89	14.3172	27179.8	14.5083	1.21614	18364	13.5556	15.254	0	1.69837	16.2726	11.2897	ok
MAFL	11	13.862	19843.4	13.7882	1.20809	14823.2	13.101	14.8112	0	1.71018	15.6078	11.8216	ok
MASH	146	13.6258	18294.5	13.9148	1.42722	13925.6	12.944	14.6412	0	1.69722	16.3735	10.3982	ok

## Sheet: Line_graphs_CFHR4
names	TRT01P	AVISITN	N	Mean	Sd	Lower	Upper
CFHR4	Placebo	0	73	0.0410265	0.943692	-0.0694243	0.151477
CFHR4	Placebo	28	70	0.0925137	0.915239	-0.0168783	0.201906
CFHR4	Placebo	52	68	0.053246	0.955368	-0.0626094	0.169101
CFHR4	Placebo	72	68	0.0498118	0.978616	-0.0688628	0.168486
CFHR4	Sema 0.1 mg OD	0	72	-0.0538066	1.11479	-0.185186	0.0775728
CFHR4	Sema 0.1 mg OD	28	65	0.157165	1.07092	0.0243337	0.289996
CFHR4	Sema 0.1 mg OD	52	68	0.192627	1.02383	0.0684689	0.316785
CFHR4	Sema 0.1 mg OD	72	66	0.136827	1.01224	0.0122289	0.261424
CFHR4	Sema 0.2 mg OD	0	72	-0.187614	0.997993	-0.305229	-0.0699995
CFHR4	Sema 0.2 mg OD	28	61	0.0484522	0.991281	-0.0784683	0.175373
CFHR4	Sema 0.2 mg OD	52	60	0.00514783	0.970534	-0.120148	0.130443
CFHR4	Sema 0.2 mg OD	72	58	0.0502153	1.04348	-0.0868005	0.187231
CFHR4	Sema 0.4 mg OD	0	73	-0.355588	0.986779	-0.471082	-0.240094
CFHR4	Sema 0.4 mg OD	28	63	-0.0438103	0.970381	-0.166067	0.0784461
CFHR4	Sema 0.4 mg OD	52	65	-0.101325	1.0177	-0.227556	0.0249049
CFHR4	Sema 0.4 mg OD	72	67	-0.0421758	0.965757	-0.160162	0.0758103

## Sheet: Boxplots_TREM2
disease status	counts	mean_	mean_noLog	median_	SD	SD_noLog	first_qrtl	third_qrtl	missing	IQR	upper_whisker	lower_whisker	flag
Healthy	89	12.899	7904	12.8916	0.381351	2109.15	12.6286	13.1324	0	0.503719	13.8879	11.9617	ok
MAFL	11	13.5955	13409.4	13.6805	0.603161	5764.48	13.2833	13.8878	0	0.604557	14.5682	12.6314	ok
MASH	146	13.6784	14515.5	13.6623	0.643993	7142.74	13.2855	14.1011	0	0.815642	15.3246	12.062	ok

## Sheet: Line_graphs_TREM2
names	TRT01P	AVISITN	N	Mean	Sd	Lower	Upper
TREM2	Placebo	0	73	0.381344	0.967684	0.268086	0.494603
TREM2	Placebo	28	70	0.214119	0.968199	0.0983967	0.329841
TREM2	Placebo	52	68	0.241006	0.912884	0.130302	0.351709
TREM2	Placebo	72	68	0.196246	1.01664	0.0729599	0.319532
TREM2	Sema 0.1 mg OD	0	72	0.329523	0.976189	0.214478	0.444568
TREM2	Sema 0.1 mg OD	28	65	-0.0721565	1.00141	-0.196366	0.0520526
TREM2	Sema 0.1 mg OD	52	68	-0.0708101	1.08289	-0.202129	0.0605091
TREM2	Sema 0.1 mg OD	72	66	-0.316423	1.07528	-0.44878	-0.184065
TREM2	Sema 0.2 mg OD	0	72	0.337558	0.913229	0.229933	0.445183
TREM2	Sema 0.2 mg OD	28	61	-0.110955	0.873809	-0.222835	0.000924534
TREM2	Sema 0.2 mg OD	52	60	-0.296582	0.918603	-0.415173	-0.177991
TREM2	Sema 0.2 mg OD	72	58	-0.32509	0.973613	-0.452931	-0.197248
TREM2	Sema 0.4 mg OD	0	73	0.356078	0.75946	0.26719	0.444966
TREM2	Sema 0.4 mg OD	28	63	-0.366648	0.975267	-0.48952	-0.243776
TREM2	Sema 0.4 mg OD	52	65	-0.305585	0.961193	-0.424806	-0.186364
TREM2	Sema 0.4 mg OD	72	67	-0.444853	0.878245	-0.552148	-0.337559
